# Supplementary material for: CDKL5 kinase controls transcription‐coupled responses to DNA damage
Source: EMBO J. 2021 Oct 4;40(23):e108271. doi: 10.15252/embj.2021108271 (PMC8634139; doi:10.15252/embj.2021108271)
Supplement: Supplementary file 2 — Table EV1 [file EMBJ-40-e108271-s008.xlsx]

## Sheet: Legend
Table EV1. Nuclear CDKL5 phospho–proteomic dataset.
Quantitative proteomics dataset of all showing all phospho–peptides identified in CDKL5 knockout cells expressing CDKL5–NLS–WT versus CDKL5–NLS–KD. Before statistical analysis, the respective TMT channel intensities of phospho–peptides with identical sequence and post–translational modifications, detected in the same chromatography fraction, were averaged. The averaged peptides were given unique …

## Sheet: Table_EV1
Peptide Number	Uniprot accession number of leading razor protein	Gene	Gene synonyms	Protein name	Peptide amino acid sequence with modifications indicated as called by MaxQuant	Probabilities of phosphorylation site positions [If peptide intensity averaged, probabilities of all peptides are indicated (if they are not identical), separated by semicolon]	Position of phosphorylated amino acid in protein sequence (isoform specific)	PTM Score probability	PTM Score probability ≥ 75%	PTM Score probability ≥ 99.4%	Phosphorylation site part of RPX[S,T][AGPS] motif (≥ 75%)?	Phosphorylation site part of RPX[S,T][AGPS]motif (≥ 99.4%)?	adjusted p-value	log2 fold change (WT/KD)	Fold change (WT/KD)	Number of phospho sites in peptide	Fraction peptide was detected in	VSN transformed reporter intensity corrected 6 (KD)	VSN transformed reporter intensity corrected 7 (KD)	VSN transformed reporter intensity corrected 8 (KD)	VSN transformed reporter intensity corrected 9 (KD)	VSN transformed reporter intensity corrected 10 (KD)	VSN transformed reporter intensity corrected 1 (WT)	VSN transformed reporter intensity corrected 2 (WT)	VSN transformed reporter intensity corrected 3 (WT)	VSN transformed reporter intensity corrected 4 (WT)	VSN transformed reporter intensity corrected 5 (WT)	t statistic	p-value	Peptide specific to protein isoform?
6843	Q96L91	EP400	CAGH32 KIAA1498 KIAA1818 TNRC12	E1A-binding protein p400	SSPVNRPSpSATNK	SSPVNRPS(0.031)S(0.968)AT(0.001)NK;SSPVNRPS(0.101)S(0.887)AT(0.012)NK	728	S(0.031)	FALSE	FALSE	FALSE	FALSE	5.72795e-06	4.09786	17.1229	1	2	18.3274	18.1654	18.0064	18.0774	18.4798	22.6565	21.7916	22.6402	22.3773	22.0802	23.3365	9.47347e-11	FALSE
6843	Q96L91	EP400	CAGH32 KIAA1498 KIAA1818 TNRC12	E1A-binding protein p400	SSPVNRPSpSATNK	SSPVNRPS(0.031)S(0.968)AT(0.001)NK;SSPVNRPS(0.101)S(0.887)AT(0.012)NK	728	S(0.101)	FALSE	FALSE	FALSE	FALSE	5.72795e-06	4.09786	17.1229	1	2	18.3274	18.1654	18.0064	18.0774	18.4798	22.6565	21.7916	22.6402	22.3773	22.0802	23.3365	9.47347e-11	FALSE
6843	Q96L91	EP400	CAGH32 KIAA1498 KIAA1818 TNRC12	E1A-binding protein p400	SSPVNRPSpSATNK	SSPVNRPS(0.031)S(0.968)AT(0.001)NK;SSPVNRPS(0.101)S(0.887)AT(0.012)NK	729	S(0.968)	TRUE	FALSE	TRUE	FALSE	5.72795e-06	4.09786	17.1229	1	2	18.3274	18.1654	18.0064	18.0774	18.4798	22.6565	21.7916	22.6402	22.3773	22.0802	23.3365	9.47347e-11	FALSE
6843	Q96L91	EP400	CAGH32 KIAA1498 KIAA1818 TNRC12	E1A-binding protein p400	SSPVNRPSpSATNK	SSPVNRPS(0.031)S(0.968)AT(0.001)NK;SSPVNRPS(0.101)S(0.887)AT(0.012)NK	729	S(0.887)	TRUE	FALSE	TRUE	FALSE	5.72795e-06	4.09786	17.1229	1	2	18.3274	18.1654	18.0064	18.0774	18.4798	22.6565	21.7916	22.6402	22.3773	22.0802	23.3365	9.47347e-11	FALSE
6843	Q96L91	EP400	CAGH32 KIAA1498 KIAA1818 TNRC12	E1A-binding protein p400	SSPVNRPSpSATNK	SSPVNRPS(0.031)S(0.968)AT(0.001)NK;SSPVNRPS(0.101)S(0.887)AT(0.012)NK	731	T(0.001)	FALSE	FALSE	FALSE	FALSE	5.72795e-06	4.09786	17.1229	1	2	18.3274	18.1654	18.0064	18.0774	18.4798	22.6565	21.7916	22.6402	22.3773	22.0802	23.3365	9.47347e-11	FALSE
6843	Q96L91	EP400	CAGH32 KIAA1498 KIAA1818 TNRC12	E1A-binding protein p400	SSPVNRPSpSATNK	SSPVNRPS(0.031)S(0.968)AT(0.001)NK;SSPVNRPS(0.101)S(0.887)AT(0.012)NK	731	T(0.012)	FALSE	FALSE	FALSE	FALSE	5.72795e-06	4.09786	17.1229	1	2	18.3274	18.1654	18.0064	18.0774	18.4798	22.6565	21.7916	22.6402	22.3773	22.0802	23.3365	9.47347e-11	FALSE
14318	P49750	ZAP3	YLPM1 C14orf170	Nuclear protein ZAP 3	GLVRPGpSSR	GLVRPGS(0.5)S(0.5)R	1088	S(0.5)	FALSE	FALSE	FALSE	FALSE	1.3509e-05	3.70946	13.0815	1	5	19.2432	18.5297	19.1475	18.5747	18.3025	22.4324	22.4839	22.2247	22.5575	22.6464	20.2175	4.46851e-10	FALSE
14318	P49750	ZAP3	YLPM1 C14orf170	Nuclear protein ZAP 3	GLVRPGpSSR	GLVRPGS(0.5)S(0.5)R	1089	S(0.5)	FALSE	FALSE	FALSE	FALSE	1.3509e-05	3.70946	13.0815	1	5	19.2432	18.5297	19.1475	18.5747	18.3025	22.4324	22.4839	22.2247	22.5575	22.6464	20.2175	4.46851e-10	FALSE
18769	Q14241	ELOA	TCEB3	Elongin-A	EENRRPPpSGDNAR	EENRRPPS(1)GDNAR	311	S(1)	TRUE	TRUE	TRUE	TRUE	2.30375e-05	2.73329	6.64972	1	6	13.8613	14.3038	14.0007	14.0191	14.3097	17.0734	16.3672	16.9675	16.9988	16.7543	18.0359	1.52407e-09	FALSE
14319	P49750	ZAP3	YLPM1 C14orf170	Nuclear protein ZAP 3	GLVRPGSpSR	GLVRPGS(0.101)S(0.899)R	1088	S(0.101)	FALSE	FALSE	FALSE	FALSE	0.000387051	2.63968	6.23193	1	5	17.8286	17.7056	18.47	17.4657	17.184	20.2669	20.4312	20.0427	20.4679	20.6435	12.258	8.96204e-08	FALSE
14319	P49750	ZAP3	YLPM1 C14orf170	Nuclear protein ZAP 3	GLVRPGSpSR	GLVRPGS(0.101)S(0.899)R	1089	S(0.899)	TRUE	FALSE	FALSE	FALSE	0.000387051	2.63968	6.23193	1	5	17.8286	17.7056	18.47	17.4657	17.184	20.2669	20.4312	20.0427	20.4679	20.6435	12.258	8.96204e-08	FALSE
40705	O76039	CDKL5	STK9	Cyclin-dependent kinase-like 5	NLSEGNNANYTEpYVATR	NLSEGNNANYT(0.187)EY(0.62)VAT(0.194)R;NLSEGNNANYT(0.001)EY(0.993)VAT(0.007)R	169	T(0.001)	FALSE	FALSE	FALSE	FALSE	2.30375e-05	2.38273	5.21522	1	14	18.4823	18.2325	18.4132	18.2698	18.0475	20.6812	20.6413	20.5256	21.0361	20.4748	18.5149	1.15078e-09	FALSE
40705	O76039	CDKL5	STK9	Cyclin-dependent kinase-like 5	NLSEGNNANYTEpYVATR	NLSEGNNANYT(0.187)EY(0.62)VAT(0.194)R;NLSEGNNANYT(0.001)EY(0.993)VAT(0.007)R	169	T(0.187)	FALSE	FALSE	FALSE	FALSE	2.30375e-05	2.38273	5.21522	1	14	18.4823	18.2325	18.4132	18.2698	18.0475	20.6812	20.6413	20.5256	21.0361	20.4748	18.5149	1.15078e-09	FALSE
40705	O76039	CDKL5	STK9	Cyclin-dependent kinase-like 5	NLSEGNNANYTEpYVATR	NLSEGNNANYT(0.187)EY(0.62)VAT(0.194)R;NLSEGNNANYT(0.001)EY(0.993)VAT(0.007)R	171	Y(0.993)	TRUE	FALSE	FALSE	FALSE	2.30375e-05	2.38273	5.21522	1	14	18.4823	18.2325	18.4132	18.2698	18.0475	20.6812	20.6413	20.5256	21.0361	20.4748	18.5149	1.15078e-09	FALSE
40705	O76039	CDKL5	STK9	Cyclin-dependent kinase-like 5	NLSEGNNANYTEpYVATR	NLSEGNNANYT(0.187)EY(0.62)VAT(0.194)R;NLSEGNNANYT(0.001)EY(0.993)VAT(0.007)R	171	Y(0.62)	FALSE	FALSE	FALSE	FALSE	2.30375e-05	2.38273	5.21522	1	14	18.4823	18.2325	18.4132	18.2698	18.0475	20.6812	20.6413	20.5256	21.0361	20.4748	18.5149	1.15078e-09	FALSE
40705	O76039	CDKL5	STK9	Cyclin-dependent kinase-like 5	NLSEGNNANYTEpYVATR	NLSEGNNANYT(0.187)EY(0.62)VAT(0.194)R;NLSEGNNANYT(0.001)EY(0.993)VAT(0.007)R	174	T(0.194)	FALSE	FALSE	FALSE	FALSE	2.30375e-05	2.38273	5.21522	1	14	18.4823	18.2325	18.4132	18.2698	18.0475	20.6812	20.6413	20.5256	21.0361	20.4748	18.5149	1.15078e-09	FALSE
40705	O76039	CDKL5	STK9	Cyclin-dependent kinase-like 5	NLSEGNNANYTEpYVATR	NLSEGNNANYT(0.187)EY(0.62)VAT(0.194)R;NLSEGNNANYT(0.001)EY(0.993)VAT(0.007)R	174	T(0.007)	FALSE	FALSE	FALSE	FALSE	2.30375e-05	2.38273	5.21522	1	14	18.4823	18.2325	18.4132	18.2698	18.0475	20.6812	20.6413	20.5256	21.0361	20.4748	18.5149	1.15078e-09	FALSE
100	Q15555	EB2	RP1 EB2	Microtubule-associated protein RP/EB family member 2	SSPAAKPGSTPSRPpSSAK	S(0.001)S(0.001)PAAKPGSTPS(0.001)RPS(0.541)S(0.456)AK	208	S(0.001)	FALSE	FALSE	FALSE	FALSE	0.000153822	2.33424	5.04284	1	1	18.0153	18.1722	18.2061	17.9871	17.6836	20.0387	20.8455	19.9808	20.4216	20.4488	13.5939	3.05287e-08	FALSE
100	Q15555	EB2	RP1 EB2	Microtubule-associated protein RP/EB family member 2	SSPAAKPGSTPSRPpSSAK	S(0.001)S(0.001)PAAKPGSTPS(0.001)RPS(0.541)S(0.456)AK	209	S(0.001)	FALSE	FALSE	FALSE	FALSE	0.000153822	2.33424	5.04284	1	1	18.0153	18.1722	18.2061	17.9871	17.6836	20.0387	20.8455	19.9808	20.4216	20.4488	13.5939	3.05287e-08	FALSE
100	Q15555	EB2	RP1 EB2	Microtubule-associated protein RP/EB family member 2	SSPAAKPGSTPSRPpSSAK	S(0.001)S(0.001)PAAKPGSTPS(0.001)RPS(0.541)S(0.456)AK	219	S(0.001)	FALSE	FALSE	FALSE	FALSE	0.000153822	2.33424	5.04284	1	1	18.0153	18.1722	18.2061	17.9871	17.6836	20.0387	20.8455	19.9808	20.4216	20.4488	13.5939	3.05287e-08	FALSE
100	Q15555	EB2	RP1 EB2	Microtubule-associated protein RP/EB family member 2	SSPAAKPGSTPSRPpSSAK	S(0.001)S(0.001)PAAKPGSTPS(0.001)RPS(0.541)S(0.456)AK	222	S(0.541)	FALSE	FALSE	FALSE	FALSE	0.000153822	2.33424	5.04284	1	1	18.0153	18.1722	18.2061	17.9871	17.6836	20.0387	20.8455	19.9808	20.4216	20.4488	13.5939	3.05287e-08	FALSE
100	Q15555	EB2	RP1 EB2	Microtubule-associated protein RP/EB family member 2	SSPAAKPGSTPSRPpSSAK	S(0.001)S(0.001)PAAKPGSTPS(0.001)RPS(0.541)S(0.456)AK	223	S(0.456)	FALSE	FALSE	FALSE	FALSE	0.000153822	2.33424	5.04284	1	1	18.0153	18.1722	18.2061	17.9871	17.6836	20.0387	20.8455	19.9808	20.4216	20.4488	13.5939	3.05287e-08	FALSE
23897	Q15555	EB2	RP1 EB2	Microtubule-associated protein RP/EB family member 2	SSPAAKPGSTPSRPSpSAK	SSPAAKPGSTPSRPS(0.115)S(0.885)AK;SSPAAKPGS(0.005)T(0.027)PS(0.005)RPS(0.088)S(0.876)AK	216	S(0.005)	FALSE	FALSE	FALSE	FALSE	7.94893e-05	2.26334	4.80103	1	8	19.9627	20.1567	19.8649	20.544	20.3743	22.4906	22.7248	22.2888	22.1945	22.5206	14.876	1.18321e-08	FALSE
23897	Q15555	EB2	RP1 EB2	Microtubule-associated protein RP/EB family member 2	SSPAAKPGSTPSRPSpSAK	SSPAAKPGSTPSRPS(0.115)S(0.885)AK;SSPAAKPGS(0.005)T(0.027)PS(0.005)RPS(0.088)S(0.876)AK	217	T(0.027)	FALSE	FALSE	FALSE	FALSE	7.94893e-05	2.26334	4.80103	1	8	19.9627	20.1567	19.8649	20.544	20.3743	22.4906	22.7248	22.2888	22.1945	22.5206	14.876	1.18321e-08	FALSE
23897	Q15555	EB2	RP1 EB2	Microtubule-associated protein RP/EB family member 2	SSPAAKPGSTPSRPSpSAK	SSPAAKPGSTPSRPS(0.115)S(0.885)AK;SSPAAKPGS(0.005)T(0.027)PS(0.005)RPS(0.088)S(0.876)AK	219	S(0.005)	FALSE	FALSE	FALSE	FALSE	7.94893e-05	2.26334	4.80103	1	8	19.9627	20.1567	19.8649	20.544	20.3743	22.4906	22.7248	22.2888	22.1945	22.5206	14.876	1.18321e-08	FALSE
23897	Q15555	EB2	RP1 EB2	Microtubule-associated protein RP/EB family member 2	SSPAAKPGSTPSRPSpSAK	SSPAAKPGSTPSRPS(0.115)S(0.885)AK;SSPAAKPGS(0.005)T(0.027)PS(0.005)RPS(0.088)S(0.876)AK	222	S(0.115)	FALSE	FALSE	FALSE	FALSE	7.94893e-05	2.26334	4.80103	1	8	19.9627	20.1567	19.8649	20.544	20.3743	22.4906	22.7248	22.2888	22.1945	22.5206	14.876	1.18321e-08	FALSE
23897	Q15555	EB2	RP1 EB2	Microtubule-associated protein RP/EB family member 2	SSPAAKPGSTPSRPSpSAK	SSPAAKPGSTPSRPS(0.115)S(0.885)AK;SSPAAKPGS(0.005)T(0.027)PS(0.005)RPS(0.088)S(0.876)AK	222	S(0.088)	FALSE	FALSE	FALSE	FALSE	7.94893e-05	2.26334	4.80103	1	8	19.9627	20.1567	19.8649	20.544	20.3743	22.4906	22.7248	22.2888	22.1945	22.5206	14.876	1.18321e-08	FALSE
23897	Q15555	EB2	RP1 EB2	Microtubule-associated protein RP/EB family member 2	SSPAAKPGSTPSRPSpSAK	SSPAAKPGSTPSRPS(0.115)S(0.885)AK;SSPAAKPGS(0.005)T(0.027)PS(0.005)RPS(0.088)S(0.876)AK	223	S(0.885)	TRUE	FALSE	TRUE	FALSE	7.94893e-05	2.26334	4.80103	1	8	19.9627	20.1567	19.8649	20.544	20.3743	22.4906	22.7248	22.2888	22.1945	22.5206	14.876	1.18321e-08	FALSE
23897	Q15555	EB2	RP1 EB2	Microtubule-associated protein RP/EB family member 2	SSPAAKPGSTPSRPSpSAK	SSPAAKPGSTPSRPS(0.115)S(0.885)AK;SSPAAKPGS(0.005)T(0.027)PS(0.005)RPS(0.088)S(0.876)AK	223	S(0.876)	TRUE	FALSE	TRUE	FALSE	7.94893e-05	2.26334	4.80103	1	8	19.9627	20.1567	19.8649	20.544	20.3743	22.4906	22.7248	22.2888	22.1945	22.5206	14.876	1.18321e-08	FALSE
54040	P49750	ZAP3	YLPM1 C14orf170	Nuclear protein ZAP 3	DRGLVRPGpSSR	DRGLVRPGS(0.877)S(0.123)R	1088	S(0.877)	TRUE	FALSE	TRUE	FALSE	3.1973e-05	2.14531	4.42387	1	19	19.5406	19.4541	18.9094	19.2703	19.4068	21.541	21.486	21.3528	21.363	21.5649	17.1303	2.64401e-09	FALSE
54040	P49750	ZAP3	YLPM1 C14orf170	Nuclear protein ZAP 3	DRGLVRPGpSSR	DRGLVRPGS(0.877)S(0.123)R	1089	S(0.123)	FALSE	FALSE	FALSE	FALSE	3.1973e-05	2.14531	4.42387	1	19	19.5406	19.4541	18.9094	19.2703	19.4068	21.541	21.486	21.3528	21.363	21.5649	17.1303	2.64401e-09	FALSE
23132	Q15555	EB2	RP1 EB2	Microtubule-associated protein RP/EB family member 2	SSPAAKPGSTPSRPpSSAK	SSPAAKPGS(0.002)T(0.002)PS(0.028)RPS(0.484)S(0.484)AK	216	S(0.002)	FALSE	FALSE	FALSE	FALSE	0.000143591	1.90336	3.74084	1	8	18.7862	18.7938	18.4828	18.9729	19.0225	20.7515	20.9482	20.5959	20.399	20.8804	13.7976	2.61233e-08	FALSE
23132	Q15555	EB2	RP1 EB2	Microtubule-associated protein RP/EB family member 2	SSPAAKPGSTPSRPpSSAK	SSPAAKPGS(0.002)T(0.002)PS(0.028)RPS(0.484)S(0.484)AK	217	T(0.002)	FALSE	FALSE	FALSE	FALSE	0.000143591	1.90336	3.74084	1	8	18.7862	18.7938	18.4828	18.9729	19.0225	20.7515	20.9482	20.5959	20.399	20.8804	13.7976	2.61233e-08	FALSE
23132	Q15555	EB2	RP1 EB2	Microtubule-associated protein RP/EB family member 2	SSPAAKPGSTPSRPpSSAK	SSPAAKPGS(0.002)T(0.002)PS(0.028)RPS(0.484)S(0.484)AK	219	S(0.028)	FALSE	FALSE	FALSE	FALSE	0.000143591	1.90336	3.74084	1	8	18.7862	18.7938	18.4828	18.9729	19.0225	20.7515	20.9482	20.5959	20.399	20.8804	13.7976	2.61233e-08	FALSE
23132	Q15555	EB2	RP1 EB2	Microtubule-associated protein RP/EB family member 2	SSPAAKPGSTPSRPpSSAK	SSPAAKPGS(0.002)T(0.002)PS(0.028)RPS(0.484)S(0.484)AK	222	S(0.484)	FALSE	FALSE	FALSE	FALSE	0.000143591	1.90336	3.74084	1	8	18.7862	18.7938	18.4828	18.9729	19.0225	20.7515	20.9482	20.5959	20.399	20.8804	13.7976	2.61233e-08	FALSE
23132	Q15555	EB2	RP1 EB2	Microtubule-associated protein RP/EB family member 2	SSPAAKPGSTPSRPpSSAK	SSPAAKPGS(0.002)T(0.002)PS(0.028)RPS(0.484)S(0.484)AK	223	S(0.484)	FALSE	FALSE	FALSE	FALSE	0.000143591	1.90336	3.74084	1	8	18.7862	18.7938	18.4828	18.9729	19.0225	20.7515	20.9482	20.5959	20.399	20.8804	13.7976	2.61233e-08	FALSE
51956	Q92610	ZNF592	KIAA0211	Zinc finger protein 592	RPVpSGVGDAPGTSNGATVSSTK	RPVS(1)GVGDAPGTSNGATVSSTK	1100	S(1)	TRUE	TRUE	TRUE	TRUE	3.21496e-05	1.88373	3.69029	1	18	17.7329	17.56	17.7524	17.3938	17.6279	19.592	19.2689	19.3815	19.6797	19.5636	16.8313	3.19034e-09	FALSE
50531	Q66K74	MAP1S	BPY2IP1 C19orf5 MAP8 VCY2IP1	Microtubule-associated protein 1S	ASRPLpSAR	ASRPLS(1)AR	900	S(1)	TRUE	TRUE	TRUE	TRUE	0.0110082	1.79302	3.4654	1	18	18.6521	19.0643	18.9406	19.4682	19.7036	20.7871	20.4875	21.1816	21.0357	21.3021	8.33035	4.31689e-06	FALSE
15608	P53814	SMTN	SMSMO	Smoothelin	LYSGRPNpSGSREDSK	LYSGRPNS(0.986)GS(0.012)REDS(0.002)K;LYSGRPNS(0.944)GS(0.056)REDSK	139	S(0.986)	TRUE	FALSE	TRUE	FALSE	0.0110082	1.78182	3.4386	1	5	19.3539	19.0418	19.2697	19.966	20.1708	21.3835	21.0254	21.2476	21.5771	21.4778	8.31988	4.36955e-06	FALSE
15608	P53814	SMTN	SMSMO	Smoothelin	LYSGRPNpSGSREDSK	LYSGRPNS(0.986)GS(0.012)REDS(0.002)K;LYSGRPNS(0.944)GS(0.056)REDSK	139	S(0.944)	TRUE	FALSE	TRUE	FALSE	0.0110082	1.78182	3.4386	1	5	19.3539	19.0418	19.2697	19.966	20.1708	21.3835	21.0254	21.2476	21.5771	21.4778	8.31988	4.36955e-06	FALSE
15608	P53814	SMTN	SMSMO	Smoothelin	LYSGRPNpSGSREDSK	LYSGRPNS(0.986)GS(0.012)REDS(0.002)K;LYSGRPNS(0.944)GS(0.056)REDSK	141	S(0.012)	FALSE	FALSE	FALSE	FALSE	0.0110082	1.78182	3.4386	1	5	19.3539	19.0418	19.2697	19.966	20.1708	21.3835	21.0254	21.2476	21.5771	21.4778	8.31988	4.36955e-06	FALSE
15608	P53814	SMTN	SMSMO	Smoothelin	LYSGRPNpSGSREDSK	LYSGRPNS(0.986)GS(0.012)REDS(0.002)K;LYSGRPNS(0.944)GS(0.056)REDSK	141	S(0.056)	FALSE	FALSE	FALSE	FALSE	0.0110082	1.78182	3.4386	1	5	19.3539	19.0418	19.2697	19.966	20.1708	21.3835	21.0254	21.2476	21.5771	21.4778	8.31988	4.36955e-06	FALSE
15608	P53814	SMTN	SMSMO	Smoothelin	LYSGRPNpSGSREDSK	LYSGRPNS(0.986)GS(0.012)REDS(0.002)K;LYSGRPNS(0.944)GS(0.056)REDSK	145	S(0.002)	FALSE	FALSE	FALSE	FALSE	0.0110082	1.78182	3.4386	1	5	19.3539	19.0418	19.2697	19.966	20.1708	21.3835	21.0254	21.2476	21.5771	21.4778	8.31988	4.36955e-06	FALSE
23573	P49750	ZAP3	YLPM1 C14orf170	Nuclear protein ZAP 3	GLVRPGpSSR	GLVRPGS(0.5)S(0.5)R	1088	S(0.5)	FALSE	FALSE	FALSE	FALSE	3.81069e-05	1.75573	3.37698	1	8	18.6739	18.6843	18.5518	18.409	18.3457	20.1842	20.2463	20.1472	20.3955	20.4701	16.3268	4.41176e-09	FALSE
23573	P49750	ZAP3	YLPM1 C14orf170	Nuclear protein ZAP 3	GLVRPGpSSR	GLVRPGS(0.5)S(0.5)R	1089	S(0.5)	FALSE	FALSE	FALSE	FALSE	3.81069e-05	1.75573	3.37698	1	8	18.6739	18.6843	18.5518	18.409	18.3457	20.1842	20.2463	20.1472	20.3955	20.4701	16.3268	4.41176e-09	FALSE
22025	A8CG34	POM121C		Nuclear envelope pore membrane protein POM 121C	GSRPLpSSFVQK	GS(0.001)RPLS(0.645)S(0.355)FVQK	76	S(0.001)	FALSE	FALSE	FALSE	FALSE	0.00364555	1.6594	3.15884	1	8	19.1519	19.1339	19.3752	19.4194	19.8525	21.3134	20.5701	20.9928	21.3029	21.0507	9.44269	1.26617e-06	FALSE
22025	A8CG34	POM121C		Nuclear envelope pore membrane protein POM 121C	GSRPLpSSFVQK	GS(0.001)RPLS(0.645)S(0.355)FVQK	80	S(0.645)	FALSE	FALSE	FALSE	FALSE	0.00364555	1.6594	3.15884	1	8	19.1519	19.1339	19.3752	19.4194	19.8525	21.3134	20.5701	20.9928	21.3029	21.0507	9.44269	1.26617e-06	FALSE
22025	A8CG34	POM121C		Nuclear envelope pore membrane protein POM 121C	GSRPLpSSFVQK	GS(0.001)RPLS(0.645)S(0.355)FVQK	81	S(0.355)	FALSE	FALSE	FALSE	FALSE	0.00364555	1.6594	3.15884	1	8	19.1519	19.1339	19.3752	19.4194	19.8525	21.3134	20.5701	20.9928	21.3029	21.0507	9.44269	1.26617e-06	FALSE
12154	Q15555	EB2	RP1 EB2	Microtubule-associated protein RP/EB family member 2	pSSPAAKPGSTPSRPpSSAK	S(0.382)S(0.14)PAAKPGS(0.187)T(0.227)PS(0.065)RPS(0.534)S(0.464)AK	208	S(0.382)	FALSE	FALSE	FALSE	FALSE	0.00265667	1.56856	2.96608	2	4	19.9289	20.0819	19.6345	20.2835	20.0665	21.7255	21.8637	21.2164	21.3065	21.7259	9.79551	8.78776e-07	FALSE
12154	Q15555	EB2	RP1 EB2	Microtubule-associated protein RP/EB family member 2	pSSPAAKPGSTPSRPpSSAK	S(0.382)S(0.14)PAAKPGS(0.187)T(0.227)PS(0.065)RPS(0.534)S(0.464)AK	209	S(0.14)	FALSE	FALSE	FALSE	FALSE	0.00265667	1.56856	2.96608	2	4	19.9289	20.0819	19.6345	20.2835	20.0665	21.7255	21.8637	21.2164	21.3065	21.7259	9.79551	8.78776e-07	FALSE
12154	Q15555	EB2	RP1 EB2	Microtubule-associated protein RP/EB family member 2	pSSPAAKPGSTPSRPpSSAK	S(0.382)S(0.14)PAAKPGS(0.187)T(0.227)PS(0.065)RPS(0.534)S(0.464)AK	216	S(0.187)	FALSE	FALSE	FALSE	FALSE	0.00265667	1.56856	2.96608	2	4	19.9289	20.0819	19.6345	20.2835	20.0665	21.7255	21.8637	21.2164	21.3065	21.7259	9.79551	8.78776e-07	FALSE
12154	Q15555	EB2	RP1 EB2	Microtubule-associated protein RP/EB family member 2	pSSPAAKPGSTPSRPpSSAK	S(0.382)S(0.14)PAAKPGS(0.187)T(0.227)PS(0.065)RPS(0.534)S(0.464)AK	217	T(0.227)	FALSE	FALSE	FALSE	FALSE	0.00265667	1.56856	2.96608	2	4	19.9289	20.0819	19.6345	20.2835	20.0665	21.7255	21.8637	21.2164	21.3065	21.7259	9.79551	8.78776e-07	FALSE
12154	Q15555	EB2	RP1 EB2	Microtubule-associated protein RP/EB family member 2	pSSPAAKPGSTPSRPpSSAK	S(0.382)S(0.14)PAAKPGS(0.187)T(0.227)PS(0.065)RPS(0.534)S(0.464)AK	219	S(0.065)	FALSE	FALSE	FALSE	FALSE	0.00265667	1.56856	2.96608	2	4	19.9289	20.0819	19.6345	20.2835	20.0665	21.7255	21.8637	21.2164	21.3065	21.7259	9.79551	8.78776e-07	FALSE
12154	Q15555	EB2	RP1 EB2	Microtubule-associated protein RP/EB family member 2	pSSPAAKPGSTPSRPpSSAK	S(0.382)S(0.14)PAAKPGS(0.187)T(0.227)PS(0.065)RPS(0.534)S(0.464)AK	222	S(0.534)	FALSE	FALSE	FALSE	FALSE	0.00265667	1.56856	2.96608	2	4	19.9289	20.0819	19.6345	20.2835	20.0665	21.7255	21.8637	21.2164	21.3065	21.7259	9.79551	8.78776e-07	FALSE
12154	Q15555	EB2	RP1 EB2	Microtubule-associated protein RP/EB family member 2	pSSPAAKPGSTPSRPpSSAK	S(0.382)S(0.14)PAAKPGS(0.187)T(0.227)PS(0.065)RPS(0.534)S(0.464)AK	223	S(0.464)	FALSE	FALSE	FALSE	FALSE	0.00265667	1.56856	2.96608	2	4	19.9289	20.0819	19.6345	20.2835	20.0665	21.7255	21.8637	21.2164	21.3065	21.7259	9.79551	8.78776e-07	FALSE
28124	Q9HAW4	CLSPN		Claspin	NPFEAIRPGpSAQQVK	NPFEAIRPGS(1)AQQVK	1246	S(1)	TRUE	TRUE	TRUE	TRUE	4.12767e-05	1.55862	2.94573	1	10	20.185	20.1279	20.0815	20.3442	20.0745	21.7031	21.905	21.5875	21.7817	21.6289	16.0023	5.46141e-09	FALSE
12155	Q15555	EB2	RP1 EB2	Microtubule-associated protein RP/EB family member 2	pSSPAAKPGSTPSRPSpSAK	S(0.939)S(0.054)PAAKPGS(0.002)T(0.004)PS(0.01)RPS(0.228)S(0.763)AK	208	S(0.939)	TRUE	FALSE	FALSE	FALSE	0.00209322	1.43969	2.71263	2	4	18.5859	18.831	18.5835	18.6106	18.4089	20.1994	20.3738	19.7359	19.7545	20.1548	10.0829	6.57776e-07	FALSE
12155	Q15555	EB2	RP1 EB2	Microtubule-associated protein RP/EB family member 2	pSSPAAKPGSTPSRPSpSAK	S(0.939)S(0.054)PAAKPGS(0.002)T(0.004)PS(0.01)RPS(0.228)S(0.763)AK	209	S(0.054)	FALSE	FALSE	FALSE	FALSE	0.00209322	1.43969	2.71263	2	4	18.5859	18.831	18.5835	18.6106	18.4089	20.1994	20.3738	19.7359	19.7545	20.1548	10.0829	6.57776e-07	FALSE
12155	Q15555	EB2	RP1 EB2	Microtubule-associated protein RP/EB family member 2	pSSPAAKPGSTPSRPSpSAK	S(0.939)S(0.054)PAAKPGS(0.002)T(0.004)PS(0.01)RPS(0.228)S(0.763)AK	216	S(0.002)	FALSE	FALSE	FALSE	FALSE	0.00209322	1.43969	2.71263	2	4	18.5859	18.831	18.5835	18.6106	18.4089	20.1994	20.3738	19.7359	19.7545	20.1548	10.0829	6.57776e-07	FALSE
12155	Q15555	EB2	RP1 EB2	Microtubule-associated protein RP/EB family member 2	pSSPAAKPGSTPSRPSpSAK	S(0.939)S(0.054)PAAKPGS(0.002)T(0.004)PS(0.01)RPS(0.228)S(0.763)AK	217	T(0.004)	FALSE	FALSE	FALSE	FALSE	0.00209322	1.43969	2.71263	2	4	18.5859	18.831	18.5835	18.6106	18.4089	20.1994	20.3738	19.7359	19.7545	20.1548	10.0829	6.57776e-07	FALSE
12155	Q15555	EB2	RP1 EB2	Microtubule-associated protein RP/EB family member 2	pSSPAAKPGSTPSRPSpSAK	S(0.939)S(0.054)PAAKPGS(0.002)T(0.004)PS(0.01)RPS(0.228)S(0.763)AK	219	S(0.01)	FALSE	FALSE	FALSE	FALSE	0.00209322	1.43969	2.71263	2	4	18.5859	18.831	18.5835	18.6106	18.4089	20.1994	20.3738	19.7359	19.7545	20.1548	10.0829	6.57776e-07	FALSE
12155	Q15555	EB2	RP1 EB2	Microtubule-associated protein RP/EB family member 2	pSSPAAKPGSTPSRPSpSAK	S(0.939)S(0.054)PAAKPGS(0.002)T(0.004)PS(0.01)RPS(0.228)S(0.763)AK	222	S(0.228)	FALSE	FALSE	FALSE	FALSE	0.00209322	1.43969	2.71263	2	4	18.5859	18.831	18.5835	18.6106	18.4089	20.1994	20.3738	19.7359	19.7545	20.1548	10.0829	6.57776e-07	FALSE
12155	Q15555	EB2	RP1 EB2	Microtubule-associated protein RP/EB family member 2	pSSPAAKPGSTPSRPSpSAK	S(0.939)S(0.054)PAAKPGS(0.002)T(0.004)PS(0.01)RPS(0.228)S(0.763)AK	223	S(0.763)	TRUE	FALSE	TRUE	FALSE	0.00209322	1.43969	2.71263	2	4	18.5859	18.831	18.5835	18.6106	18.4089	20.1994	20.3738	19.7359	19.7545	20.1548	10.0829	6.57776e-07	FALSE
31732	P52597	HNRNPF	HNRPF	Heterogeneous nuclear ribonucleoprotein F	FMSVQRPGPYDRPGpTAR	FMSVQRPGPYDRPGT(1)AR	215	T(1)	TRUE	TRUE	TRUE	TRUE	0.206462	1.43143	2.69714	1	11	19.4536	18.4288	18.4621	19.3107	19.5262	20.2326	20.8404	20.1071	20.5397	20.6187	5.78766	0.000119514	FALSE
24024	P49750	ZAP3	YLPM1 C14orf170	Nuclear protein ZAP 3	GLVRPGpSSREK	GLVRPGS(0.55)S(0.45)REK;GLVRPGS(0.911)S(0.089)REK;GLVRPGS(0.5)S(0.5)REK	1088	S(0.911)	TRUE	FALSE	TRUE	FALSE	0.00108851	1.39101	2.62263	1	8	24.2864	24.1177	23.896	23.7367	23.803	25.3376	25.3899	25.1378	25.3636	25.5661	10.8755	3.06049e-07	FALSE
24024	P49750	ZAP3	YLPM1 C14orf170	Nuclear protein ZAP 3	GLVRPGpSSREK	GLVRPGS(0.55)S(0.45)REK;GLVRPGS(0.911)S(0.089)REK;GLVRPGS(0.5)S(0.5)REK	1088	S(0.55)	FALSE	FALSE	FALSE	FALSE	0.00108851	1.39101	2.62263	1	8	24.2864	24.1177	23.896	23.7367	23.803	25.3376	25.3899	25.1378	25.3636	25.5661	10.8755	3.06049e-07	FALSE
24024	P49750	ZAP3	YLPM1 C14orf170	Nuclear protein ZAP 3	GLVRPGpSSREK	GLVRPGS(0.55)S(0.45)REK;GLVRPGS(0.911)S(0.089)REK;GLVRPGS(0.5)S(0.5)REK	1088	S(0.5)	FALSE	FALSE	FALSE	FALSE	0.00108851	1.39101	2.62263	1	8	24.2864	24.1177	23.896	23.7367	23.803	25.3376	25.3899	25.1378	25.3636	25.5661	10.8755	3.06049e-07	FALSE
24024	P49750	ZAP3	YLPM1 C14orf170	Nuclear protein ZAP 3	GLVRPGpSSREK	GLVRPGS(0.55)S(0.45)REK;GLVRPGS(0.911)S(0.089)REK;GLVRPGS(0.5)S(0.5)REK	1089	S(0.45)	FALSE	FALSE	FALSE	FALSE	0.00108851	1.39101	2.62263	1	8	24.2864	24.1177	23.896	23.7367	23.803	25.3376	25.3899	25.1378	25.3636	25.5661	10.8755	3.06049e-07	FALSE
24024	P49750	ZAP3	YLPM1 C14orf170	Nuclear protein ZAP 3	GLVRPGpSSREK	GLVRPGS(0.55)S(0.45)REK;GLVRPGS(0.911)S(0.089)REK;GLVRPGS(0.5)S(0.5)REK	1089	S(0.089)	FALSE	FALSE	FALSE	FALSE	0.00108851	1.39101	2.62263	1	8	24.2864	24.1177	23.896	23.7367	23.803	25.3376	25.3899	25.1378	25.3636	25.5661	10.8755	3.06049e-07	FALSE
24024	P49750	ZAP3	YLPM1 C14orf170	Nuclear protein ZAP 3	GLVRPGpSSREK	GLVRPGS(0.55)S(0.45)REK;GLVRPGS(0.911)S(0.089)REK;GLVRPGS(0.5)S(0.5)REK	1089	S(0.5)	FALSE	FALSE	FALSE	FALSE	0.00108851	1.39101	2.62263	1	8	24.2864	24.1177	23.896	23.7367	23.803	25.3376	25.3899	25.1378	25.3636	25.5661	10.8755	3.06049e-07	FALSE
35035	O76039	CDKL5	STK9	Cyclin-dependent kinase-like 5	NLSEGNNANYTEpYVATR	NLSEGNNANY(0.056)T(0.303)EY(0.639)VAT(0.001)R;NLSEGNNANY(0.004)T(0.022)EY(0.974)VATR;NLSEGNNANY(0.005)T(0.008)EY(0.94)VAT(0.047)R	168	Y(0.005)	FALSE	FALSE	FALSE	FALSE	0.178725	1.39062	2.62192	1	12	18.3601	17.0761	18.3261	18.3104	17.9699	19.3127	19.5771	19.2604	19.6661	19.1795	5.94078	9.55786e-05	FALSE
35035	O76039	CDKL5	STK9	Cyclin-dependent kinase-like 5	NLSEGNNANYTEpYVATR	NLSEGNNANY(0.056)T(0.303)EY(0.639)VAT(0.001)R;NLSEGNNANY(0.004)T(0.022)EY(0.974)VATR;NLSEGNNANY(0.005)T(0.008)EY(0.94)VAT(0.047)R	168	Y(0.004)	FALSE	FALSE	FALSE	FALSE	0.178725	1.39062	2.62192	1	12	18.3601	17.0761	18.3261	18.3104	17.9699	19.3127	19.5771	19.2604	19.6661	19.1795	5.94078	9.55786e-05	FALSE
35035	O76039	CDKL5	STK9	Cyclin-dependent kinase-like 5	NLSEGNNANYTEpYVATR	NLSEGNNANY(0.056)T(0.303)EY(0.639)VAT(0.001)R;NLSEGNNANY(0.004)T(0.022)EY(0.974)VATR;NLSEGNNANY(0.005)T(0.008)EY(0.94)VAT(0.047)R	168	Y(0.056)	FALSE	FALSE	FALSE	FALSE	0.178725	1.39062	2.62192	1	12	18.3601	17.0761	18.3261	18.3104	17.9699	19.3127	19.5771	19.2604	19.6661	19.1795	5.94078	9.55786e-05	FALSE
35035	O76039	CDKL5	STK9	Cyclin-dependent kinase-like 5	NLSEGNNANYTEpYVATR	NLSEGNNANY(0.056)T(0.303)EY(0.639)VAT(0.001)R;NLSEGNNANY(0.004)T(0.022)EY(0.974)VATR;NLSEGNNANY(0.005)T(0.008)EY(0.94)VAT(0.047)R	169	T(0.008)	FALSE	FALSE	FALSE	FALSE	0.178725	1.39062	2.62192	1	12	18.3601	17.0761	18.3261	18.3104	17.9699	19.3127	19.5771	19.2604	19.6661	19.1795	5.94078	9.55786e-05	FALSE
35035	O76039	CDKL5	STK9	Cyclin-dependent kinase-like 5	NLSEGNNANYTEpYVATR	NLSEGNNANY(0.056)T(0.303)EY(0.639)VAT(0.001)R;NLSEGNNANY(0.004)T(0.022)EY(0.974)VATR;NLSEGNNANY(0.005)T(0.008)EY(0.94)VAT(0.047)R	169	T(0.022)	FALSE	FALSE	FALSE	FALSE	0.178725	1.39062	2.62192	1	12	18.3601	17.0761	18.3261	18.3104	17.9699	19.3127	19.5771	19.2604	19.6661	19.1795	5.94078	9.55786e-05	FALSE
35035	O76039	CDKL5	STK9	Cyclin-dependent kinase-like 5	NLSEGNNANYTEpYVATR	NLSEGNNANY(0.056)T(0.303)EY(0.639)VAT(0.001)R;NLSEGNNANY(0.004)T(0.022)EY(0.974)VATR;NLSEGNNANY(0.005)T(0.008)EY(0.94)VAT(0.047)R	169	T(0.303)	FALSE	FALSE	FALSE	FALSE	0.178725	1.39062	2.62192	1	12	18.3601	17.0761	18.3261	18.3104	17.9699	19.3127	19.5771	19.2604	19.6661	19.1795	5.94078	9.55786e-05	FALSE
35035	O76039	CDKL5	STK9	Cyclin-dependent kinase-like 5	NLSEGNNANYTEpYVATR	NLSEGNNANY(0.056)T(0.303)EY(0.639)VAT(0.001)R;NLSEGNNANY(0.004)T(0.022)EY(0.974)VATR;NLSEGNNANY(0.005)T(0.008)EY(0.94)VAT(0.047)R	171	Y(0.974)	TRUE	FALSE	FALSE	FALSE	0.178725	1.39062	2.62192	1	12	18.3601	17.0761	18.3261	18.3104	17.9699	19.3127	19.5771	19.2604	19.6661	19.1795	5.94078	9.55786e-05	FALSE
35035	O76039	CDKL5	STK9	Cyclin-dependent kinase-like 5	NLSEGNNANYTEpYVATR	NLSEGNNANY(0.056)T(0.303)EY(0.639)VAT(0.001)R;NLSEGNNANY(0.004)T(0.022)EY(0.974)VATR;NLSEGNNANY(0.005)T(0.008)EY(0.94)VAT(0.047)R	171	Y(0.94)	TRUE	FALSE	FALSE	FALSE	0.178725	1.39062	2.62192	1	12	18.3601	17.0761	18.3261	18.3104	17.9699	19.3127	19.5771	19.2604	19.6661	19.1795	5.94078	9.55786e-05	FALSE
35035	O76039	CDKL5	STK9	Cyclin-dependent kinase-like 5	NLSEGNNANYTEpYVATR	NLSEGNNANY(0.056)T(0.303)EY(0.639)VAT(0.001)R;NLSEGNNANY(0.004)T(0.022)EY(0.974)VATR;NLSEGNNANY(0.005)T(0.008)EY(0.94)VAT(0.047)R	171	Y(0.639)	FALSE	FALSE	FALSE	FALSE	0.178725	1.39062	2.62192	1	12	18.3601	17.0761	18.3261	18.3104	17.9699	19.3127	19.5771	19.2604	19.6661	19.1795	5.94078	9.55786e-05	FALSE
35035	O76039	CDKL5	STK9	Cyclin-dependent kinase-like 5	NLSEGNNANYTEpYVATR	NLSEGNNANY(0.056)T(0.303)EY(0.639)VAT(0.001)R;NLSEGNNANY(0.004)T(0.022)EY(0.974)VATR;NLSEGNNANY(0.005)T(0.008)EY(0.94)VAT(0.047)R	174	T(0.047)	FALSE	FALSE	FALSE	FALSE	0.178725	1.39062	2.62192	1	12	18.3601	17.0761	18.3261	18.3104	17.9699	19.3127	19.5771	19.2604	19.6661	19.1795	5.94078	9.55786e-05	FALSE
35035	O76039	CDKL5	STK9	Cyclin-dependent kinase-like 5	NLSEGNNANYTEpYVATR	NLSEGNNANY(0.056)T(0.303)EY(0.639)VAT(0.001)R;NLSEGNNANY(0.004)T(0.022)EY(0.974)VATR;NLSEGNNANY(0.005)T(0.008)EY(0.94)VAT(0.047)R	174	T(0.001)	FALSE	FALSE	FALSE	FALSE	0.178725	1.39062	2.62192	1	12	18.3601	17.0761	18.3261	18.3104	17.9699	19.3127	19.5771	19.2604	19.6661	19.1795	5.94078	9.55786e-05	FALSE
18071	Q6PJT7	ZC3H14		Zinc finger CCCH domain-containing protein 14	WIRPQpTSE	WIRPQT(0.925)S(0.075)E	734	T(0.925)	TRUE	FALSE	TRUE	FALSE	0.000115792	1.3673	2.57988	1	6	19.3714	19.4358	19.2749	19.0869	19.1438	20.6236	20.6897	20.5448	20.7108	20.5803	14.2116	1.91509e-08	FALSE
18071	Q6PJT7	ZC3H14		Zinc finger CCCH domain-containing protein 14	WIRPQpTSE	WIRPQT(0.925)S(0.075)E	735	S(0.075)	FALSE	FALSE	FALSE	FALSE	0.000115792	1.3673	2.57988	1	6	19.3714	19.4358	19.2749	19.0869	19.1438	20.6236	20.6897	20.5448	20.7108	20.5803	14.2116	1.91509e-08	FALSE
18594	Q9BUL5	PHF23		PHD finger protein 23	RLGGPPKpSGEP	RLGGPPKS(1)GEP	400	S(1)	TRUE	TRUE	FALSE	FALSE	0.00143703	1.30436	2.46974	1	6	19.9158	19.8101	19.8259	20.2511	19.9031	21.197	21.2514	21.0266	21.1998	21.553	10.5224	4.27808e-07	FALSE
4328	Q5T8A7	PPP1R26	KIAA0649	Protein phosphatase 1 regulatory subunit 26	GGGHVRPSpTPK	GGGHVRPS(0.108)T(0.892)PK	605	S(0.108)	FALSE	FALSE	FALSE	FALSE	0.192989	1.26682	2.40631	1	2	17.2366	17.2407	17.1976	16.5003	16.3612	17.8777	17.8157	18.4999	18.3251	18.3521	5.85348	0.000108523	FALSE
4328	Q5T8A7	PPP1R26	KIAA0649	Protein phosphatase 1 regulatory subunit 26	GGGHVRPSpTPK	GGGHVRPS(0.108)T(0.892)PK	606	T(0.892)	TRUE	FALSE	TRUE	FALSE	0.192989	1.26682	2.40631	1	2	17.2366	17.2407	17.1976	16.5003	16.3612	17.8777	17.8157	18.4999	18.3251	18.3521	5.85348	0.000108523	FALSE
14185	Q14241	ELOA	TCEB3	Elongin-A	EENRRPPpSGDNAR	EENRRPPS(1)GDNAR	311	S(1)	TRUE	TRUE	TRUE	TRUE	0.000387051	1.24166	2.36471	1	5	16.0066	16.057	15.964	15.9039	15.907	17.3631	16.9501	17.2585	17.3426	17.1324	12.2665	8.89786e-08	FALSE
30807	Q9HAW4	CLSPN		Claspin	NPFEAIRPGpSAQQVK	NPFEAIRPGS(1)AQQVK	1246	S(1)	TRUE	TRUE	TRUE	TRUE	0.00059069	1.23194	2.34882	1	11	19.0599	18.7019	18.6414	18.9229	18.9348	20.0121	20.2185	20.0111	20.0286	20.1503	11.6873	1.46542e-07	FALSE
25004	P26373	RPL13	BBC1	60S ribosomal protein L13	IAPRPApSGPIRPIVR	IAPRPAS(1)GPIRPIVR	52	S(1)	TRUE	TRUE	TRUE	TRUE	0.0212339	1.19777	2.29385	1	9	18.7869	18.7124	18.6209	18.6796	18.6514	19.9858	20.4667	19.652	19.6772	19.6583	7.73354	8.77972e-06	FALSE
40797	O15417	TNRC18	CAGL79 KIAA1856	Trinucleotide repeat-containing gene 18 protein	RDPERPEpSAK	RDPERPES(1)AK	660	S(1)	TRUE	TRUE	TRUE	TRUE	0.047103	1.17875	2.2638	1	14	18.9018	19.4235	18.984	19.1976	19.6281	20.3006	20.0116	20.6531	20.5473	20.5162	7.04158	2.1034e-05	FALSE
17414	Q15776	ZKSCAN8	ZNF192	Zinc finger protein with KRAB and SCAN domains 8	QIDILGRPVpSAR	QIDILGRPVS(1)AR	141	S(1)	TRUE	TRUE	TRUE	TRUE	0.00090285	1.14909	2.21775	1	6	17.3706	17.5068	17.4662	17.6649	17.5448	18.6829	18.6434	18.5092	18.9113	18.552	11.1429	2.38916e-07	FALSE
867	Q8IXT5	RBM12B		RNA-binding protein 12B	GRPGSGpTSGVDSLSNFIESVK	GRPGS(0.259)GT(0.334)S(0.334)GVDS(0.07)LS(0.004)NFIESVK	98	S(0.259)	FALSE	FALSE	FALSE	FALSE	0.0877124	1.02958	2.04143	1	1	16.2967	15.8074	16.1163	15.6691	15.4278	16.8363	17.0597	16.7968	16.9902	16.7823	6.49838	4.35204e-05	FALSE
867	Q8IXT5	RBM12B		RNA-binding protein 12B	GRPGSGpTSGVDSLSNFIESVK	GRPGS(0.259)GT(0.334)S(0.334)GVDS(0.07)LS(0.004)NFIESVK	100	T(0.334)	FALSE	FALSE	FALSE	FALSE	0.0877124	1.02958	2.04143	1	1	16.2967	15.8074	16.1163	15.6691	15.4278	16.8363	17.0597	16.7968	16.9902	16.7823	6.49838	4.35204e-05	FALSE
867	Q8IXT5	RBM12B		RNA-binding protein 12B	GRPGSGpTSGVDSLSNFIESVK	GRPGS(0.259)GT(0.334)S(0.334)GVDS(0.07)LS(0.004)NFIESVK	101	S(0.334)	FALSE	FALSE	FALSE	FALSE	0.0877124	1.02958	2.04143	1	1	16.2967	15.8074	16.1163	15.6691	15.4278	16.8363	17.0597	16.7968	16.9902	16.7823	6.49838	4.35204e-05	FALSE
867	Q8IXT5	RBM12B		RNA-binding protein 12B	GRPGSGpTSGVDSLSNFIESVK	GRPGS(0.259)GT(0.334)S(0.334)GVDS(0.07)LS(0.004)NFIESVK	105	S(0.07)	FALSE	FALSE	FALSE	FALSE	0.0877124	1.02958	2.04143	1	1	16.2967	15.8074	16.1163	15.6691	15.4278	16.8363	17.0597	16.7968	16.9902	16.7823	6.49838	4.35204e-05	FALSE
867	Q8IXT5	RBM12B		RNA-binding protein 12B	GRPGSGpTSGVDSLSNFIESVK	GRPGS(0.259)GT(0.334)S(0.334)GVDS(0.07)LS(0.004)NFIESVK	107	S(0.004)	FALSE	FALSE	FALSE	FALSE	0.0877124	1.02958	2.04143	1	1	16.2967	15.8074	16.1163	15.6691	15.4278	16.8363	17.0597	16.7968	16.9902	16.7823	6.49838	4.35204e-05	FALSE
42365	O76039	CDKL5	STK9	Cyclin-dependent kinase-like 5	NLSEGNNANYTEpYVATR	NLSEGNNANY(0.001)T(0.217)EY(0.782)VATR	168	Y(0.001)	FALSE	FALSE	FALSE	FALSE	0.337829	1.02364	2.03304	1	15	18.2725	17.6836	17.6585	18.6128	18.0822	19.0975	19.0562	18.9883	19.424	18.8617	5.43935	0.000201145	FALSE
42365	O76039	CDKL5	STK9	Cyclin-dependent kinase-like 5	NLSEGNNANYTEpYVATR	NLSEGNNANY(0.001)T(0.217)EY(0.782)VATR	169	T(0.217)	FALSE	FALSE	FALSE	FALSE	0.337829	1.02364	2.03304	1	15	18.2725	17.6836	17.6585	18.6128	18.0822	19.0975	19.0562	18.9883	19.424	18.8617	5.43935	0.000201145	FALSE
42365	O76039	CDKL5	STK9	Cyclin-dependent kinase-like 5	NLSEGNNANYTEpYVATR	NLSEGNNANY(0.001)T(0.217)EY(0.782)VATR	171	Y(0.782)	TRUE	FALSE	FALSE	FALSE	0.337829	1.02364	2.03304	1	15	18.2725	17.6836	17.6585	18.6128	18.0822	19.0975	19.0562	18.9883	19.424	18.8617	5.43935	0.000201145	FALSE
48363	Q2KHR3	QSER1		Glutamine and serine-rich protein 1	NLEHLpSpSFSSDEDDPGYSQDAYK	NLEHLS(0.834)S(0.389)FS(0.374)S(0.373)DEDDPGY(0.023)S(0.006)QDAYK	1227	S(0.834)	TRUE	FALSE	FALSE	FALSE	0.0428394	0.988415	1.984	2	17	19.5614	19.5677	18.9903	19.0086	19.2929	20.1868	20.1509	20.4591	20.244	20.3221	7.14376	1.84216e-05	FALSE
48363	Q2KHR3	QSER1		Glutamine and serine-rich protein 1	NLEHLpSpSFSSDEDDPGYSQDAYK	NLEHLS(0.834)S(0.389)FS(0.374)S(0.373)DEDDPGY(0.023)S(0.006)QDAYK	1228	S(0.389)	FALSE	FALSE	FALSE	FALSE	0.0428394	0.988415	1.984	2	17	19.5614	19.5677	18.9903	19.0086	19.2929	20.1868	20.1509	20.4591	20.244	20.3221	7.14376	1.84216e-05	FALSE
48363	Q2KHR3	QSER1		Glutamine and serine-rich protein 1	NLEHLpSpSFSSDEDDPGYSQDAYK	NLEHLS(0.834)S(0.389)FS(0.374)S(0.373)DEDDPGY(0.023)S(0.006)QDAYK	1230	S(0.374)	FALSE	FALSE	FALSE	FALSE	0.0428394	0.988415	1.984	2	17	19.5614	19.5677	18.9903	19.0086	19.2929	20.1868	20.1509	20.4591	20.244	20.3221	7.14376	1.84216e-05	FALSE
48363	Q2KHR3	QSER1		Glutamine and serine-rich protein 1	NLEHLpSpSFSSDEDDPGYSQDAYK	NLEHLS(0.834)S(0.389)FS(0.374)S(0.373)DEDDPGY(0.023)S(0.006)QDAYK	1231	S(0.373)	FALSE	FALSE	FALSE	FALSE	0.0428394	0.988415	1.984	2	17	19.5614	19.5677	18.9903	19.0086	19.2929	20.1868	20.1509	20.4591	20.244	20.3221	7.14376	1.84216e-05	FALSE
48363	Q2KHR3	QSER1		Glutamine and serine-rich protein 1	NLEHLpSpSFSSDEDDPGYSQDAYK	NLEHLS(0.834)S(0.389)FS(0.374)S(0.373)DEDDPGY(0.023)S(0.006)QDAYK	1238	Y(0.023)	FALSE	FALSE	FALSE	FALSE	0.0428394	0.988415	1.984	2	17	19.5614	19.5677	18.9903	19.0086	19.2929	20.1868	20.1509	20.4591	20.244	20.3221	7.14376	1.84216e-05	FALSE
48363	Q2KHR3	QSER1		Glutamine and serine-rich protein 1	NLEHLpSpSFSSDEDDPGYSQDAYK	NLEHLS(0.834)S(0.389)FS(0.374)S(0.373)DEDDPGY(0.023)S(0.006)QDAYK	1239	S(0.006)	FALSE	FALSE	FALSE	FALSE	0.0428394	0.988415	1.984	2	17	19.5614	19.5677	18.9903	19.0086	19.2929	20.1868	20.1509	20.4591	20.244	20.3221	7.14376	1.84216e-05	FALSE
16925	Q9HCD5	NCOA5	KIAA1637	Nuclear receptor coactivator 5	LAPASNMTSQRPVpSSTGINFDNPSVQK	LAPAS(0.003)NMT(0.045)S(0.045)QRPVS(0.687)S(0.174)T(0.045)GINFDNPSVQK	520	S(0.003)	FALSE	FALSE	FALSE	FALSE	0.178725	0.956577	1.9407	1	6	17.3275	17.5224	17.3024	17.337	17.0039	18.3302	18.7298	18.0262	17.8751	18.3148	5.92673	9.75461e-05	FALSE
16925	Q9HCD5	NCOA5	KIAA1637	Nuclear receptor coactivator 5	LAPASNMTSQRPVpSSTGINFDNPSVQK	LAPAS(0.003)NMT(0.045)S(0.045)QRPVS(0.687)S(0.174)T(0.045)GINFDNPSVQK	523	T(0.045)	FALSE	FALSE	FALSE	FALSE	0.178725	0.956577	1.9407	1	6	17.3275	17.5224	17.3024	17.337	17.0039	18.3302	18.7298	18.0262	17.8751	18.3148	5.92673	9.75461e-05	FALSE
16925	Q9HCD5	NCOA5	KIAA1637	Nuclear receptor coactivator 5	LAPASNMTSQRPVpSSTGINFDNPSVQK	LAPAS(0.003)NMT(0.045)S(0.045)QRPVS(0.687)S(0.174)T(0.045)GINFDNPSVQK	524	S(0.045)	FALSE	FALSE	FALSE	FALSE	0.178725	0.956577	1.9407	1	6	17.3275	17.5224	17.3024	17.337	17.0039	18.3302	18.7298	18.0262	17.8751	18.3148	5.92673	9.75461e-05	FALSE
16925	Q9HCD5	NCOA5	KIAA1637	Nuclear receptor coactivator 5	LAPASNMTSQRPVpSSTGINFDNPSVQK	LAPAS(0.003)NMT(0.045)S(0.045)QRPVS(0.687)S(0.174)T(0.045)GINFDNPSVQK	529	S(0.687)	FALSE	FALSE	FALSE	FALSE	0.178725	0.956577	1.9407	1	6	17.3275	17.5224	17.3024	17.337	17.0039	18.3302	18.7298	18.0262	17.8751	18.3148	5.92673	9.75461e-05	FALSE
16925	Q9HCD5	NCOA5	KIAA1637	Nuclear receptor coactivator 5	LAPASNMTSQRPVpSSTGINFDNPSVQK	LAPAS(0.003)NMT(0.045)S(0.045)QRPVS(0.687)S(0.174)T(0.045)GINFDNPSVQK	530	S(0.174)	FALSE	FALSE	FALSE	FALSE	0.178725	0.956577	1.9407	1	6	17.3275	17.5224	17.3024	17.337	17.0039	18.3302	18.7298	18.0262	17.8751	18.3148	5.92673	9.75461e-05	FALSE
16925	Q9HCD5	NCOA5	KIAA1637	Nuclear receptor coactivator 5	LAPASNMTSQRPVpSSTGINFDNPSVQK	LAPAS(0.003)NMT(0.045)S(0.045)QRPVS(0.687)S(0.174)T(0.045)GINFDNPSVQK	531	T(0.045)	FALSE	FALSE	FALSE	FALSE	0.178725	0.956577	1.9407	1	6	17.3275	17.5224	17.3024	17.337	17.0039	18.3302	18.7298	18.0262	17.8751	18.3148	5.92673	9.75461e-05	FALSE
7401	Q13428	TCOF1		Treacle protein	ANPAAARAPpSAK	ANPAAARAPS(1)AK	801	S(1)	TRUE	TRUE	FALSE	FALSE	0.0061457	0.926428	1.90056	1	3	20.8977	20.8975	20.9856	20.7438	20.6989	21.5871	21.6957	21.7283	21.9749	21.8696	8.91344	2.23617e-06	FALSE
49656	Q8TAP9	TTDN1	MPLKIP C7orf11	Tricothiodystrophy non-photosensitive 1 protein	GTPGGGGPRPPpSPR	GTPGGGGPRPPS(1)PR	40	S(1)	TRUE	TRUE	TRUE	TRUE	0.0489432	0.882836	1.844	1	17	18.808	18.7506	18.6822	18.4499	18.3714	19.4716	19.791	19.2965	19.3705	19.5465	6.98447	2.26653e-05	FALSE
34542	Q69YN4	KIAA1429	KIAA1429	Protein virilizer homolog	GPLPPLRPLpSSTGYRPSPR	GPLPPLRPLS(0.6)S(0.198)T(0.198)GY(0.001)RPS(0.004)PR;GPLPPLRPLS(0.836)S(0.119)T(0.045)GYRPSPR	1759	S(0.6)	FALSE	FALSE	FALSE	FALSE	0.159302	0.709553	1.6353	1	12	18.3596	18.5938	18.5573	18.2176	18.4455	19.2863	18.9153	19.2473	19.3014	18.9712	6.04984	8.16757e-05	FALSE
34542	Q69YN4	KIAA1429	KIAA1429	Protein virilizer homolog	GPLPPLRPLpSSTGYRPSPR	GPLPPLRPLS(0.6)S(0.198)T(0.198)GY(0.001)RPS(0.004)PR;GPLPPLRPLS(0.836)S(0.119)T(0.045)GYRPSPR	1759	S(0.836)	TRUE	FALSE	TRUE	FALSE	0.159302	0.709553	1.6353	1	12	18.3596	18.5938	18.5573	18.2176	18.4455	19.2863	18.9153	19.2473	19.3014	18.9712	6.04984	8.16757e-05	FALSE
34542	Q69YN4	KIAA1429	KIAA1429	Protein virilizer homolog	GPLPPLRPLpSSTGYRPSPR	GPLPPLRPLS(0.6)S(0.198)T(0.198)GY(0.001)RPS(0.004)PR;GPLPPLRPLS(0.836)S(0.119)T(0.045)GYRPSPR	1760	S(0.198)	FALSE	FALSE	FALSE	FALSE	0.159302	0.709553	1.6353	1	12	18.3596	18.5938	18.5573	18.2176	18.4455	19.2863	18.9153	19.2473	19.3014	18.9712	6.04984	8.16757e-05	FALSE
34542	Q69YN4	KIAA1429	KIAA1429	Protein virilizer homolog	GPLPPLRPLpSSTGYRPSPR	GPLPPLRPLS(0.6)S(0.198)T(0.198)GY(0.001)RPS(0.004)PR;GPLPPLRPLS(0.836)S(0.119)T(0.045)GYRPSPR	1760	S(0.119)	FALSE	FALSE	FALSE	FALSE	0.159302	0.709553	1.6353	1	12	18.3596	18.5938	18.5573	18.2176	18.4455	19.2863	18.9153	19.2473	19.3014	18.9712	6.04984	8.16757e-05	FALSE
34542	Q69YN4	KIAA1429	KIAA1429	Protein virilizer homolog	GPLPPLRPLpSSTGYRPSPR	GPLPPLRPLS(0.6)S(0.198)T(0.198)GY(0.001)RPS(0.004)PR;GPLPPLRPLS(0.836)S(0.119)T(0.045)GYRPSPR	1761	T(0.198)	FALSE	FALSE	FALSE	FALSE	0.159302	0.709553	1.6353	1	12	18.3596	18.5938	18.5573	18.2176	18.4455	19.2863	18.9153	19.2473	19.3014	18.9712	6.04984	8.16757e-05	FALSE
34542	Q69YN4	KIAA1429	KIAA1429	Protein virilizer homolog	GPLPPLRPLpSSTGYRPSPR	GPLPPLRPLS(0.6)S(0.198)T(0.198)GY(0.001)RPS(0.004)PR;GPLPPLRPLS(0.836)S(0.119)T(0.045)GYRPSPR	1761	T(0.045)	FALSE	FALSE	FALSE	FALSE	0.159302	0.709553	1.6353	1	12	18.3596	18.5938	18.5573	18.2176	18.4455	19.2863	18.9153	19.2473	19.3014	18.9712	6.04984	8.16757e-05	FALSE
34542	Q69YN4	KIAA1429	KIAA1429	Protein virilizer homolog	GPLPPLRPLpSSTGYRPSPR	GPLPPLRPLS(0.6)S(0.198)T(0.198)GY(0.001)RPS(0.004)PR;GPLPPLRPLS(0.836)S(0.119)T(0.045)GYRPSPR	1763	Y(0.001)	FALSE	FALSE	FALSE	FALSE	0.159302	0.709553	1.6353	1	12	18.3596	18.5938	18.5573	18.2176	18.4455	19.2863	18.9153	19.2473	19.3014	18.9712	6.04984	8.16757e-05	FALSE
34542	Q69YN4	KIAA1429	KIAA1429	Protein virilizer homolog	GPLPPLRPLpSSTGYRPSPR	GPLPPLRPLS(0.6)S(0.198)T(0.198)GY(0.001)RPS(0.004)PR;GPLPPLRPLS(0.836)S(0.119)T(0.045)GYRPSPR	1766	S(0.004)	FALSE	FALSE	FALSE	FALSE	0.159302	0.709553	1.6353	1	12	18.3596	18.5938	18.5573	18.2176	18.4455	19.2863	18.9153	19.2473	19.3014	18.9712	6.04984	8.16757e-05	FALSE
19776	O76039	CDKL5	STK9	Cyclin-dependent kinase-like 5	LLHLSpSASNHPASSDPR	LLHLS(0.108)S(0.884)AS(0.008)NHPASSDPR	846	S(0.108)	FALSE	FALSE	FALSE	FALSE	0.0751226	0.682441	1.60485	1	7	19.663	19.3659	19.3692	19.48	19.4767	20.1668	20.1918	19.9855	20.3667	20.0562	6.63678	3.60312e-05	FALSE
19776	O76039	CDKL5	STK9	Cyclin-dependent kinase-like 5	LLHLSpSASNHPASSDPR	LLHLS(0.108)S(0.884)AS(0.008)NHPASSDPR	847	S(0.884)	TRUE	FALSE	FALSE	FALSE	0.0751226	0.682441	1.60485	1	7	19.663	19.3659	19.3692	19.48	19.4767	20.1668	20.1918	19.9855	20.3667	20.0562	6.63678	3.60312e-05	FALSE
19776	O76039	CDKL5	STK9	Cyclin-dependent kinase-like 5	LLHLSpSASNHPASSDPR	LLHLS(0.108)S(0.884)AS(0.008)NHPASSDPR	849	S(0.008)	FALSE	FALSE	FALSE	FALSE	0.0751226	0.682441	1.60485	1	7	19.663	19.3659	19.3692	19.48	19.4767	20.1668	20.1918	19.9855	20.3667	20.0562	6.63678	3.60312e-05	FALSE
29164	P38159	RBMX	HNRPG RBMXP1	RNA-binding motif protein, X chromosome	GYpSDRDGYGR	GYS(1)DRDGYGR	261	S(1)	TRUE	TRUE	FALSE	FALSE	0.503198	0.521146	1.43509	1	10	19.9674	19.8883	19.9155	19.7964	19.7463	20.4451	20.1583	20.3127	20.5816	20.4221	5.16262	0.000307929	FALSE
22808	Q9UH99	SUN2	FRIGG KIAA0668 RAB5IP UNC84B	SUN domain-containing protein 2	RGTGGSESpSRApSGLVGR	RGT(0.015)GGS(0.108)ES(0.502)S(0.535)RAS(0.84)GLVGR	107	T(0.015)	FALSE	FALSE	FALSE	FALSE	0.612011	-0.642367	-1.56089	2	8	19.0066	19.0103	19.0936	18.9871	19.313	18.2035	18.3424	18.7968	18.5637	18.2923	-5.02081	0.000384639	FALSE
22808	Q9UH99	SUN2	FRIGG KIAA0668 RAB5IP UNC84B	SUN domain-containing protein 2	RGTGGSESpSRApSGLVGR	RGT(0.015)GGS(0.108)ES(0.502)S(0.535)RAS(0.84)GLVGR	110	S(0.108)	FALSE	FALSE	FALSE	FALSE	0.612011	-0.642367	-1.56089	2	8	19.0066	19.0103	19.0936	18.9871	19.313	18.2035	18.3424	18.7968	18.5637	18.2923	-5.02081	0.000384639	FALSE
22808	Q9UH99	SUN2	FRIGG KIAA0668 RAB5IP UNC84B	SUN domain-containing protein 2	RGTGGSESpSRApSGLVGR	RGT(0.015)GGS(0.108)ES(0.502)S(0.535)RAS(0.84)GLVGR	112	S(0.502)	FALSE	FALSE	FALSE	FALSE	0.612011	-0.642367	-1.56089	2	8	19.0066	19.0103	19.0936	18.9871	19.313	18.2035	18.3424	18.7968	18.5637	18.2923	-5.02081	0.000384639	FALSE
22808	Q9UH99	SUN2	FRIGG KIAA0668 RAB5IP UNC84B	SUN domain-containing protein 2	RGTGGSESpSRApSGLVGR	RGT(0.015)GGS(0.108)ES(0.502)S(0.535)RAS(0.84)GLVGR	113	S(0.535)	FALSE	FALSE	FALSE	FALSE	0.612011	-0.642367	-1.56089	2	8	19.0066	19.0103	19.0936	18.9871	19.313	18.2035	18.3424	18.7968	18.5637	18.2923	-5.02081	0.000384639	FALSE
22808	Q9UH99	SUN2	FRIGG KIAA0668 RAB5IP UNC84B	SUN domain-containing protein 2	RGTGGSESpSRApSGLVGR	RGT(0.015)GGS(0.108)ES(0.502)S(0.535)RAS(0.84)GLVGR	116	S(0.84)	TRUE	FALSE	FALSE	FALSE	0.612011	-0.642367	-1.56089	2	8	19.0066	19.0103	19.0936	18.9871	19.313	18.2035	18.3424	18.7968	18.5637	18.2923	-5.02081	0.000384639	FALSE
37647	Q9HAW4	CLSPN		Claspin	NFVFHTLpSPVKAEAAK	NFVFHT(0.145)LS(0.855)PVKAEAAK;NFVFHT(0.018)LS(0.982)PVKAEAAK	1287	T(0.145)	FALSE	FALSE	FALSE	FALSE	0.628409	-0.492567	-1.40695	1	13	16.3151	16.2212	16.2741	16.5785	16.3515	15.9886	15.8458	15.8942	15.8533	15.6958	-4.98766	0.000405338	FALSE
37647	Q9HAW4	CLSPN		Claspin	NFVFHTLpSPVKAEAAK	NFVFHT(0.145)LS(0.855)PVKAEAAK;NFVFHT(0.018)LS(0.982)PVKAEAAK	1287	T(0.018)	FALSE	FALSE	FALSE	FALSE	0.628409	-0.492567	-1.40695	1	13	16.3151	16.2212	16.2741	16.5785	16.3515	15.9886	15.8458	15.8942	15.8533	15.6958	-4.98766	0.000405338	FALSE
37647	Q9HAW4	CLSPN		Claspin	NFVFHTLpSPVKAEAAK	NFVFHT(0.145)LS(0.855)PVKAEAAK;NFVFHT(0.018)LS(0.982)PVKAEAAK	1289	S(0.855)	TRUE	FALSE	FALSE	FALSE	0.628409	-0.492567	-1.40695	1	13	16.3151	16.2212	16.2741	16.5785	16.3515	15.9886	15.8458	15.8942	15.8533	15.6958	-4.98766	0.000405338	FALSE
37647	Q9HAW4	CLSPN		Claspin	NFVFHTLpSPVKAEAAK	NFVFHT(0.145)LS(0.855)PVKAEAAK;NFVFHT(0.018)LS(0.982)PVKAEAAK	1289	S(0.982)	TRUE	FALSE	FALSE	FALSE	0.628409	-0.492567	-1.40695	1	13	16.3151	16.2212	16.2741	16.5785	16.3515	15.9886	15.8458	15.8942	15.8533	15.6958	-4.98766	0.000405338	FALSE
23712	A0AVK6	E2F8		Transcription factor E2F8	MLISAVpSPEIR	MLIS(0.007)AVS(0.993)PEIR;MLISAVS(1)PEIR	68	S(0.007)	FALSE	FALSE	FALSE	FALSE	0.843641	-0.111748	-1.08054	1	8	17.5552	17.5783	17.4476	17.4997	17.5956	17.4394	17.5604	17.4445	17.3293	17.3442	-1.31889	0.213896	FALSE
23712	A0AVK6	E2F8		Transcription factor E2F8	MLISAVpSPEIR	MLIS(0.007)AVS(0.993)PEIR;MLISAVS(1)PEIR	71	S(1)	TRUE	TRUE	FALSE	FALSE	0.843641	-0.111748	-1.08054	1	8	17.5552	17.5783	17.4476	17.4997	17.5956	17.4394	17.5604	17.4445	17.3293	17.3442	-1.31889	0.213896	FALSE
23712	A0AVK6	E2F8		Transcription factor E2F8	MLISAVpSPEIR	MLIS(0.007)AVS(0.993)PEIR;MLISAVS(1)PEIR	71	S(0.993)	TRUE	FALSE	FALSE	FALSE	0.843641	-0.111748	-1.08054	1	8	17.5552	17.5783	17.4476	17.4997	17.5956	17.4394	17.5604	17.4445	17.3293	17.3442	-1.31889	0.213896	FALSE
26992	A0AVT1	UBA6	MOP4 UBE1L2	Ubiquitin-like modifier-activating enzyme 6	MEGSEPVAAHQGEEASCSpSWGTGSTNK	MEGS(0.24)EPVAAHQGEEAS(0.24)CS(0.24)S(0.28)WGT(0.001)GSTNK	4	S(0.24)	FALSE	FALSE	FALSE	FALSE	0.843641	0.536223	1.45017	1	10	19.8971	20.0516	20.1553	18.9356	18.769	20.1679	20.1198	20.1016	20.1515	19.9489	2.04181	0.0657932	FALSE
26970	A0AVT1	UBA6	MOP4 UBE1L2	Ubiquitin-like modifier-activating enzyme 6	MEGSEPVAAHQGEEApSCSSWGTGSTNK	MEGS(0.002)EPVAAHQGEEAS(0.826)CS(0.149)S(0.023)WGTGSTNK	4	S(0.002)	FALSE	FALSE	FALSE	FALSE	0.843641	0.63748	1.55561	1	10	19.4269	19.5318	19.7172	18.3181	18.2986	19.6103	19.69	19.7045	19.8279	19.6472	2.31426	0.0408995	FALSE
26991	A0AVT1	UBA6	MOP4 UBE1L2	Ubiquitin-like modifier-activating enzyme 6	MEGSEPVAAHQGEEApSCSSWGTGSTNK	MEGS(0.002)EPVAAHQGEEAS(0.686)CS(0.231)S(0.062)WGT(0.014)GS(0.004)T(0.001)NK	4	S(0.002)	FALSE	FALSE	FALSE	FALSE	0.843641	0.646567	1.56544	1	10	20.0619	20.2114	20.4163	18.9608	19.0217	20.1967	20.2952	20.2777	20.9648	20.1705	2.15232	0.0543269	FALSE
24161	A0AVT1	UBA6	MOP4 UBE1L2	Ubiquitin-like modifier-activating enzyme 6	MEGSEPVAAHQGEEASCSpSWGTGSTNK	MEGS(0.182)EPVAAHQGEEAS(0.22)CS(0.267)S(0.325)WGT(0.003)GS(0.002)T(0.001)NK	4	S(0.182)	FALSE	FALSE	FALSE	FALSE	0.843641	0.222767	1.16697	1	9	18.457	18.8684	18.6533	18.2663	18.1027	18.7089	18.7608	18.8258	18.6858	18.4802	1.52984	0.154176	FALSE
26991	A0AVT1	UBA6	MOP4 UBE1L2	Ubiquitin-like modifier-activating enzyme 6	MEGSEPVAAHQGEEApSCSSWGTGSTNK	MEGS(0.002)EPVAAHQGEEAS(0.686)CS(0.231)S(0.062)WGT(0.014)GS(0.004)T(0.001)NK	16	S(0.686)	FALSE	FALSE	FALSE	FALSE	0.843641	0.646567	1.56544	1	10	20.0619	20.2114	20.4163	18.9608	19.0217	20.1967	20.2952	20.2777	20.9648	20.1705	2.15232	0.0543269	FALSE
26992	A0AVT1	UBA6	MOP4 UBE1L2	Ubiquitin-like modifier-activating enzyme 6	MEGSEPVAAHQGEEASCSpSWGTGSTNK	MEGS(0.24)EPVAAHQGEEAS(0.24)CS(0.24)S(0.28)WGT(0.001)GSTNK	16	S(0.24)	FALSE	FALSE	FALSE	FALSE	0.843641	0.536223	1.45017	1	10	19.8971	20.0516	20.1553	18.9356	18.769	20.1679	20.1198	20.1016	20.1515	19.9489	2.04181	0.0657932	FALSE
24161	A0AVT1	UBA6	MOP4 UBE1L2	Ubiquitin-like modifier-activating enzyme 6	MEGSEPVAAHQGEEASCSpSWGTGSTNK	MEGS(0.182)EPVAAHQGEEAS(0.22)CS(0.267)S(0.325)WGT(0.003)GS(0.002)T(0.001)NK	16	S(0.22)	FALSE	FALSE	FALSE	FALSE	0.843641	0.222767	1.16697	1	9	18.457	18.8684	18.6533	18.2663	18.1027	18.7089	18.7608	18.8258	18.6858	18.4802	1.52984	0.154176	FALSE
26970	A0AVT1	UBA6	MOP4 UBE1L2	Ubiquitin-like modifier-activating enzyme 6	MEGSEPVAAHQGEEApSCSSWGTGSTNK	MEGS(0.002)EPVAAHQGEEAS(0.826)CS(0.149)S(0.023)WGTGSTNK	16	S(0.826)	TRUE	FALSE	FALSE	FALSE	0.843641	0.63748	1.55561	1	10	19.4269	19.5318	19.7172	18.3181	18.2986	19.6103	19.69	19.7045	19.8279	19.6472	2.31426	0.0408995	FALSE
24160	A0AVT1	UBA6	MOP4 UBE1L2	Ubiquitin-like modifier-activating enzyme 6	MEGSEPVAAHQGEEApSCSSWGTGSTNK	MEGSEPVAAHQGEEAS(0.829)CS(0.148)S(0.022)WGTGSTNK	16	S(0.829)	TRUE	FALSE	FALSE	FALSE	0.843641	0.662414	1.58273	1	9	17.9892	18.638	18.5016	17.2246	17.1793	18.6179	18.6569	18.7508	18.6419	18.1772	2.32555	0.0400932	FALSE
26992	A0AVT1	UBA6	MOP4 UBE1L2	Ubiquitin-like modifier-activating enzyme 6	MEGSEPVAAHQGEEASCSpSWGTGSTNK	MEGS(0.24)EPVAAHQGEEAS(0.24)CS(0.24)S(0.28)WGT(0.001)GSTNK	18	S(0.24)	FALSE	FALSE	FALSE	FALSE	0.843641	0.536223	1.45017	1	10	19.8971	20.0516	20.1553	18.9356	18.769	20.1679	20.1198	20.1016	20.1515	19.9489	2.04181	0.0657932	FALSE
26991	A0AVT1	UBA6	MOP4 UBE1L2	Ubiquitin-like modifier-activating enzyme 6	MEGSEPVAAHQGEEApSCSSWGTGSTNK	MEGS(0.002)EPVAAHQGEEAS(0.686)CS(0.231)S(0.062)WGT(0.014)GS(0.004)T(0.001)NK	18	S(0.231)	FALSE	FALSE	FALSE	FALSE	0.843641	0.646567	1.56544	1	10	20.0619	20.2114	20.4163	18.9608	19.0217	20.1967	20.2952	20.2777	20.9648	20.1705	2.15232	0.0543269	FALSE
26970	A0AVT1	UBA6	MOP4 UBE1L2	Ubiquitin-like modifier-activating enzyme 6	MEGSEPVAAHQGEEApSCSSWGTGSTNK	MEGS(0.002)EPVAAHQGEEAS(0.826)CS(0.149)S(0.023)WGTGSTNK	18	S(0.149)	FALSE	FALSE	FALSE	FALSE	0.843641	0.63748	1.55561	1	10	19.4269	19.5318	19.7172	18.3181	18.2986	19.6103	19.69	19.7045	19.8279	19.6472	2.31426	0.0408995	FALSE
24160	A0AVT1	UBA6	MOP4 UBE1L2	Ubiquitin-like modifier-activating enzyme 6	MEGSEPVAAHQGEEApSCSSWGTGSTNK	MEGSEPVAAHQGEEAS(0.829)CS(0.148)S(0.022)WGTGSTNK	18	S(0.148)	FALSE	FALSE	FALSE	FALSE	0.843641	0.662414	1.58273	1	9	17.9892	18.638	18.5016	17.2246	17.1793	18.6179	18.6569	18.7508	18.6419	18.1772	2.32555	0.0400932	FALSE
24161	A0AVT1	UBA6	MOP4 UBE1L2	Ubiquitin-like modifier-activating enzyme 6	MEGSEPVAAHQGEEASCSpSWGTGSTNK	MEGS(0.182)EPVAAHQGEEAS(0.22)CS(0.267)S(0.325)WGT(0.003)GS(0.002)T(0.001)NK	18	S(0.267)	FALSE	FALSE	FALSE	FALSE	0.843641	0.222767	1.16697	1	9	18.457	18.8684	18.6533	18.2663	18.1027	18.7089	18.7608	18.8258	18.6858	18.4802	1.52984	0.154176	FALSE
26970	A0AVT1	UBA6	MOP4 UBE1L2	Ubiquitin-like modifier-activating enzyme 6	MEGSEPVAAHQGEEApSCSSWGTGSTNK	MEGS(0.002)EPVAAHQGEEAS(0.826)CS(0.149)S(0.023)WGTGSTNK	19	S(0.023)	FALSE	FALSE	FALSE	FALSE	0.843641	0.63748	1.55561	1	10	19.4269	19.5318	19.7172	18.3181	18.2986	19.6103	19.69	19.7045	19.8279	19.6472	2.31426	0.0408995	FALSE
26992	A0AVT1	UBA6	MOP4 UBE1L2	Ubiquitin-like modifier-activating enzyme 6	MEGSEPVAAHQGEEASCSpSWGTGSTNK	MEGS(0.24)EPVAAHQGEEAS(0.24)CS(0.24)S(0.28)WGT(0.001)GSTNK	19	S(0.28)	FALSE	FALSE	FALSE	FALSE	0.843641	0.536223	1.45017	1	10	19.8971	20.0516	20.1553	18.9356	18.769	20.1679	20.1198	20.1016	20.1515	19.9489	2.04181	0.0657932	FALSE
26991	A0AVT1	UBA6	MOP4 UBE1L2	Ubiquitin-like modifier-activating enzyme 6	MEGSEPVAAHQGEEApSCSSWGTGSTNK	MEGS(0.002)EPVAAHQGEEAS(0.686)CS(0.231)S(0.062)WGT(0.014)GS(0.004)T(0.001)NK	19	S(0.062)	FALSE	FALSE	FALSE	FALSE	0.843641	0.646567	1.56544	1	10	20.0619	20.2114	20.4163	18.9608	19.0217	20.1967	20.2952	20.2777	20.9648	20.1705	2.15232	0.0543269	FALSE
24160	A0AVT1	UBA6	MOP4 UBE1L2	Ubiquitin-like modifier-activating enzyme 6	MEGSEPVAAHQGEEApSCSSWGTGSTNK	MEGSEPVAAHQGEEAS(0.829)CS(0.148)S(0.022)WGTGSTNK	19	S(0.022)	FALSE	FALSE	FALSE	FALSE	0.843641	0.662414	1.58273	1	9	17.9892	18.638	18.5016	17.2246	17.1793	18.6179	18.6569	18.7508	18.6419	18.1772	2.32555	0.0400932	FALSE
24161	A0AVT1	UBA6	MOP4 UBE1L2	Ubiquitin-like modifier-activating enzyme 6	MEGSEPVAAHQGEEASCSpSWGTGSTNK	MEGS(0.182)EPVAAHQGEEAS(0.22)CS(0.267)S(0.325)WGT(0.003)GS(0.002)T(0.001)NK	19	S(0.325)	FALSE	FALSE	FALSE	FALSE	0.843641	0.222767	1.16697	1	9	18.457	18.8684	18.6533	18.2663	18.1027	18.7089	18.7608	18.8258	18.6858	18.4802	1.52984	0.154176	FALSE
26991	A0AVT1	UBA6	MOP4 UBE1L2	Ubiquitin-like modifier-activating enzyme 6	MEGSEPVAAHQGEEApSCSSWGTGSTNK	MEGS(0.002)EPVAAHQGEEAS(0.686)CS(0.231)S(0.062)WGT(0.014)GS(0.004)T(0.001)NK	22	T(0.014)	FALSE	FALSE	FALSE	FALSE	0.843641	0.646567	1.56544	1	10	20.0619	20.2114	20.4163	18.9608	19.0217	20.1967	20.2952	20.2777	20.9648	20.1705	2.15232	0.0543269	FALSE
24161	A0AVT1	UBA6	MOP4 UBE1L2	Ubiquitin-like modifier-activating enzyme 6	MEGSEPVAAHQGEEASCSpSWGTGSTNK	MEGS(0.182)EPVAAHQGEEAS(0.22)CS(0.267)S(0.325)WGT(0.003)GS(0.002)T(0.001)NK	22	T(0.003)	FALSE	FALSE	FALSE	FALSE	0.843641	0.222767	1.16697	1	9	18.457	18.8684	18.6533	18.2663	18.1027	18.7089	18.7608	18.8258	18.6858	18.4802	1.52984	0.154176	FALSE
26992	A0AVT1	UBA6	MOP4 UBE1L2	Ubiquitin-like modifier-activating enzyme 6	MEGSEPVAAHQGEEASCSpSWGTGSTNK	MEGS(0.24)EPVAAHQGEEAS(0.24)CS(0.24)S(0.28)WGT(0.001)GSTNK	22	T(0.001)	FALSE	FALSE	FALSE	FALSE	0.843641	0.536223	1.45017	1	10	19.8971	20.0516	20.1553	18.9356	18.769	20.1679	20.1198	20.1016	20.1515	19.9489	2.04181	0.0657932	FALSE
26991	A0AVT1	UBA6	MOP4 UBE1L2	Ubiquitin-like modifier-activating enzyme 6	MEGSEPVAAHQGEEApSCSSWGTGSTNK	MEGS(0.002)EPVAAHQGEEAS(0.686)CS(0.231)S(0.062)WGT(0.014)GS(0.004)T(0.001)NK	24	S(0.004)	FALSE	FALSE	FALSE	FALSE	0.843641	0.646567	1.56544	1	10	20.0619	20.2114	20.4163	18.9608	19.0217	20.1967	20.2952	20.2777	20.9648	20.1705	2.15232	0.0543269	FALSE
24161	A0AVT1	UBA6	MOP4 UBE1L2	Ubiquitin-like modifier-activating enzyme 6	MEGSEPVAAHQGEEASCSpSWGTGSTNK	MEGS(0.182)EPVAAHQGEEAS(0.22)CS(0.267)S(0.325)WGT(0.003)GS(0.002)T(0.001)NK	24	S(0.002)	FALSE	FALSE	FALSE	FALSE	0.843641	0.222767	1.16697	1	9	18.457	18.8684	18.6533	18.2663	18.1027	18.7089	18.7608	18.8258	18.6858	18.4802	1.52984	0.154176	FALSE
26991	A0AVT1	UBA6	MOP4 UBE1L2	Ubiquitin-like modifier-activating enzyme 6	MEGSEPVAAHQGEEApSCSSWGTGSTNK	MEGS(0.002)EPVAAHQGEEAS(0.686)CS(0.231)S(0.062)WGT(0.014)GS(0.004)T(0.001)NK	25	T(0.001)	FALSE	FALSE	FALSE	FALSE	0.843641	0.646567	1.56544	1	10	20.0619	20.2114	20.4163	18.9608	19.0217	20.1967	20.2952	20.2777	20.9648	20.1705	2.15232	0.0543269	FALSE
24161	A0AVT1	UBA6	MOP4 UBE1L2	Ubiquitin-like modifier-activating enzyme 6	MEGSEPVAAHQGEEASCSpSWGTGSTNK	MEGS(0.182)EPVAAHQGEEAS(0.22)CS(0.267)S(0.325)WGT(0.003)GS(0.002)T(0.001)NK	25	T(0.001)	FALSE	FALSE	FALSE	FALSE	0.843641	0.222767	1.16697	1	9	18.457	18.8684	18.6533	18.2663	18.1027	18.7089	18.7608	18.8258	18.6858	18.4802	1.52984	0.154176	FALSE
18093	A0AVT1	UBA6	MOP4 UBE1L2	Ubiquitin-like modifier-activating enzyme 6	YVLGDpTAMQK	YVLGDT(1)AMQK	54	T(1)	TRUE	TRUE	FALSE	FALSE	0.843641	-0.347598	-1.27244	1	6	16.7698	16.8636	17.8904	16.8665	17.2475	16.6178	16.8408	16.675	16.8116	16.9545	-1.75496	0.106925	FALSE
52484	A0JLT2	MED19	LCMR1	Mediator of RNA polymerase II transcription subunit 19	TQDPVPPETPpSDSDHKK	TQDPVPPET(0.231)PS(0.691)DS(0.078)DHKK	192	T(0.231)	FALSE	FALSE	FALSE	FALSE	0.843641	0.501688	1.41587	1	18	20.1495	19.8108	20.187	18.7503	18.6375	20.2089	20.031	19.9269	19.9719	19.9049	1.66593	0.123802	FALSE
52484	A0JLT2	MED19	LCMR1	Mediator of RNA polymerase II transcription subunit 19	TQDPVPPETPpSDSDHKK	TQDPVPPET(0.231)PS(0.691)DS(0.078)DHKK	194	S(0.691)	FALSE	FALSE	FALSE	FALSE	0.843641	0.501688	1.41587	1	18	20.1495	19.8108	20.187	18.7503	18.6375	20.2089	20.031	19.9269	19.9719	19.9049	1.66593	0.123802	FALSE
52484	A0JLT2	MED19	LCMR1	Mediator of RNA polymerase II transcription subunit 19	TQDPVPPETPpSDSDHKK	TQDPVPPET(0.231)PS(0.691)DS(0.078)DHKK	196	S(0.078)	FALSE	FALSE	FALSE	FALSE	0.843641	0.501688	1.41587	1	18	20.1495	19.8108	20.187	18.7503	18.6375	20.2089	20.031	19.9269	19.9719	19.9049	1.66593	0.123802	FALSE
37654	A0JLT2	MED19	LCMR1	Mediator of RNA polymerase II transcription subunit 19	NRHpSPDHPGMGSSQASSSSSLR	NRHS(0.994)PDHPGMGS(0.006)SQASSSSSLR;NRHS(1)PDHPGMGSSQASSSSSLR	226	S(1)	TRUE	TRUE	FALSE	FALSE	0.843641	0.534156	1.44809	1	13	18.1658	18.0439	17.6742	16.4849	16.5987	18.0072	17.7743	18.093	17.9982	17.7657	1.67964	0.121057	FALSE
37653	A0JLT2	MED19	LCMR1	Mediator of RNA polymerase II transcription subunit 19	NRHpSPDHPGMGSSQASSSSSLR	NRHS(1)PDHPGMGSSQASSSSSLR;NRHS(0.993)PDHPGMGS(0.006)SQASSSSSLR	226	S(1)	TRUE	TRUE	FALSE	FALSE	0.843641	1.29134	2.44754	1	13	16.8928	16.7995	16.3257	12.9799	13.1271	16.7865	16.5708	16.475	16.5864	16.1629	1.67378	0.122518	FALSE
37654	A0JLT2	MED19	LCMR1	Mediator of RNA polymerase II transcription subunit 19	NRHpSPDHPGMGSSQASSSSSLR	NRHS(0.994)PDHPGMGS(0.006)SQASSSSSLR;NRHS(1)PDHPGMGSSQASSSSSLR	226	S(0.994)	TRUE	TRUE	FALSE	FALSE	0.843641	0.534156	1.44809	1	13	18.1658	18.0439	17.6742	16.4849	16.5987	18.0072	17.7743	18.093	17.9982	17.7657	1.67964	0.121057	FALSE
37653	A0JLT2	MED19	LCMR1	Mediator of RNA polymerase II transcription subunit 19	NRHpSPDHPGMGSSQASSSSSLR	NRHS(1)PDHPGMGSSQASSSSSLR;NRHS(0.993)PDHPGMGS(0.006)SQASSSSSLR	226	S(0.993)	TRUE	FALSE	FALSE	FALSE	0.843641	1.29134	2.44754	1	13	16.8928	16.7995	16.3257	12.9799	13.1271	16.7865	16.5708	16.475	16.5864	16.1629	1.67378	0.122518	FALSE
37654	A0JLT2	MED19	LCMR1	Mediator of RNA polymerase II transcription subunit 19	NRHpSPDHPGMGSSQASSSSSLR	NRHS(0.994)PDHPGMGS(0.006)SQASSSSSLR;NRHS(1)PDHPGMGSSQASSSSSLR	234	S(0.006)	FALSE	FALSE	FALSE	FALSE	0.843641	0.534156	1.44809	1	13	18.1658	18.0439	17.6742	16.4849	16.5987	18.0072	17.7743	18.093	17.9982	17.7657	1.67964	0.121057	FALSE
37653	A0JLT2	MED19	LCMR1	Mediator of RNA polymerase II transcription subunit 19	NRHpSPDHPGMGSSQASSSSSLR	NRHS(1)PDHPGMGSSQASSSSSLR;NRHS(0.993)PDHPGMGS(0.006)SQASSSSSLR	234	S(0.006)	FALSE	FALSE	FALSE	FALSE	0.843641	1.29134	2.44754	1	13	16.8928	16.7995	16.3257	12.9799	13.1271	16.7865	16.5708	16.475	16.5864	16.1629	1.67378	0.122518	FALSE
50608	A0JNW5	UHRF1BP1L	KIAA0701 SHIP164	UHRF1-binding protein 1-like	DHNVGSPPKpSPTHApSPQHTQTEK	DHNVGS(0.449)PPKS(0.55)PT(0.43)HAS(0.567)PQHT(0.004)QTEK	414	S(0.449)	FALSE	FALSE	FALSE	FALSE	0.843641	0.802745	1.74442	2	18	19.3845	19.3342	19.2436	17.0837	17.3655	19.647	19.0191	19.2352	19.6176	18.9063	1.72406	0.112827	FALSE
419	A0JNW5	UHRF1BP1L	KIAA0701 SHIP164	UHRF1-binding protein 1-like	DHNVGSPPKSPTHApSPQHTQTEK	DHNVGS(0.144)PPKS(0.144)PT(0.174)HAS(0.514)PQHT(0.024)QT(0.001)EK	414	S(0.144)	FALSE	FALSE	FALSE	FALSE	0.843641	1.28368	2.43459	1	1	18.6219	18.9506	19.1878	15.5376	15.8457	19.3482	18.5042	19.0059	19.3761	18.3277	1.80749	0.0982566	FALSE
418	A0JNW5	UHRF1BP1L	KIAA0701 SHIP164	UHRF1-binding protein 1-like	DHNVGpSPPKSPTHASPQHTQTEK	DHNVGS(0.25)PPKS(0.25)PT(0.25)HAS(0.25)PQHT(0.002)QTEK	414	S(0.25)	FALSE	FALSE	FALSE	FALSE	0.843641	1.33672	2.52576	1	1	19.5654	20.0087	20.0881	16.6342	16.7731	20.3901	19.5255	20.0876	20.3481	19.4018	1.91404	0.0821483	FALSE
50608	A0JNW5	UHRF1BP1L	KIAA0701 SHIP164	UHRF1-binding protein 1-like	DHNVGSPPKpSPTHApSPQHTQTEK	DHNVGS(0.449)PPKS(0.55)PT(0.43)HAS(0.567)PQHT(0.004)QTEK	418	S(0.55)	FALSE	FALSE	FALSE	FALSE	0.843641	0.802745	1.74442	2	18	19.3845	19.3342	19.2436	17.0837	17.3655	19.647	19.0191	19.2352	19.6176	18.9063	1.72406	0.112827	FALSE
419	A0JNW5	UHRF1BP1L	KIAA0701 SHIP164	UHRF1-binding protein 1-like	DHNVGSPPKSPTHApSPQHTQTEK	DHNVGS(0.144)PPKS(0.144)PT(0.174)HAS(0.514)PQHT(0.024)QT(0.001)EK	418	S(0.144)	FALSE	FALSE	FALSE	FALSE	0.843641	1.28368	2.43459	1	1	18.6219	18.9506	19.1878	15.5376	15.8457	19.3482	18.5042	19.0059	19.3761	18.3277	1.80749	0.0982566	FALSE
418	A0JNW5	UHRF1BP1L	KIAA0701 SHIP164	UHRF1-binding protein 1-like	DHNVGpSPPKSPTHASPQHTQTEK	DHNVGS(0.25)PPKS(0.25)PT(0.25)HAS(0.25)PQHT(0.002)QTEK	418	S(0.25)	FALSE	FALSE	FALSE	FALSE	0.843641	1.33672	2.52576	1	1	19.5654	20.0087	20.0881	16.6342	16.7731	20.3901	19.5255	20.0876	20.3481	19.4018	1.91404	0.0821483	FALSE
50608	A0JNW5	UHRF1BP1L	KIAA0701 SHIP164	UHRF1-binding protein 1-like	DHNVGSPPKpSPTHApSPQHTQTEK	DHNVGS(0.449)PPKS(0.55)PT(0.43)HAS(0.567)PQHT(0.004)QTEK	420	T(0.43)	FALSE	FALSE	FALSE	FALSE	0.843641	0.802745	1.74442	2	18	19.3845	19.3342	19.2436	17.0837	17.3655	19.647	19.0191	19.2352	19.6176	18.9063	1.72406	0.112827	FALSE
418	A0JNW5	UHRF1BP1L	KIAA0701 SHIP164	UHRF1-binding protein 1-like	DHNVGpSPPKSPTHASPQHTQTEK	DHNVGS(0.25)PPKS(0.25)PT(0.25)HAS(0.25)PQHT(0.002)QTEK	420	T(0.25)	FALSE	FALSE	FALSE	FALSE	0.843641	1.33672	2.52576	1	1	19.5654	20.0087	20.0881	16.6342	16.7731	20.3901	19.5255	20.0876	20.3481	19.4018	1.91404	0.0821483	FALSE
419	A0JNW5	UHRF1BP1L	KIAA0701 SHIP164	UHRF1-binding protein 1-like	DHNVGSPPKSPTHApSPQHTQTEK	DHNVGS(0.144)PPKS(0.144)PT(0.174)HAS(0.514)PQHT(0.024)QT(0.001)EK	420	T(0.174)	FALSE	FALSE	FALSE	FALSE	0.843641	1.28368	2.43459	1	1	18.6219	18.9506	19.1878	15.5376	15.8457	19.3482	18.5042	19.0059	19.3761	18.3277	1.80749	0.0982566	FALSE
419	A0JNW5	UHRF1BP1L	KIAA0701 SHIP164	UHRF1-binding protein 1-like	DHNVGSPPKSPTHApSPQHTQTEK	DHNVGS(0.144)PPKS(0.144)PT(0.174)HAS(0.514)PQHT(0.024)QT(0.001)EK	423	S(0.514)	FALSE	FALSE	FALSE	FALSE	0.843641	1.28368	2.43459	1	1	18.6219	18.9506	19.1878	15.5376	15.8457	19.3482	18.5042	19.0059	19.3761	18.3277	1.80749	0.0982566	FALSE
50608	A0JNW5	UHRF1BP1L	KIAA0701 SHIP164	UHRF1-binding protein 1-like	DHNVGSPPKpSPTHApSPQHTQTEK	DHNVGS(0.449)PPKS(0.55)PT(0.43)HAS(0.567)PQHT(0.004)QTEK	423	S(0.567)	FALSE	FALSE	FALSE	FALSE	0.843641	0.802745	1.74442	2	18	19.3845	19.3342	19.2436	17.0837	17.3655	19.647	19.0191	19.2352	19.6176	18.9063	1.72406	0.112827	FALSE
418	A0JNW5	UHRF1BP1L	KIAA0701 SHIP164	UHRF1-binding protein 1-like	DHNVGpSPPKSPTHASPQHTQTEK	DHNVGS(0.25)PPKS(0.25)PT(0.25)HAS(0.25)PQHT(0.002)QTEK	423	S(0.25)	FALSE	FALSE	FALSE	FALSE	0.843641	1.33672	2.52576	1	1	19.5654	20.0087	20.0881	16.6342	16.7731	20.3901	19.5255	20.0876	20.3481	19.4018	1.91404	0.0821483	FALSE
419	A0JNW5	UHRF1BP1L	KIAA0701 SHIP164	UHRF1-binding protein 1-like	DHNVGSPPKSPTHApSPQHTQTEK	DHNVGS(0.144)PPKS(0.144)PT(0.174)HAS(0.514)PQHT(0.024)QT(0.001)EK	427	T(0.024)	FALSE	FALSE	FALSE	FALSE	0.843641	1.28368	2.43459	1	1	18.6219	18.9506	19.1878	15.5376	15.8457	19.3482	18.5042	19.0059	19.3761	18.3277	1.80749	0.0982566	FALSE
50608	A0JNW5	UHRF1BP1L	KIAA0701 SHIP164	UHRF1-binding protein 1-like	DHNVGSPPKpSPTHApSPQHTQTEK	DHNVGS(0.449)PPKS(0.55)PT(0.43)HAS(0.567)PQHT(0.004)QTEK	427	T(0.004)	FALSE	FALSE	FALSE	FALSE	0.843641	0.802745	1.74442	2	18	19.3845	19.3342	19.2436	17.0837	17.3655	19.647	19.0191	19.2352	19.6176	18.9063	1.72406	0.112827	FALSE
418	A0JNW5	UHRF1BP1L	KIAA0701 SHIP164	UHRF1-binding protein 1-like	DHNVGpSPPKSPTHASPQHTQTEK	DHNVGS(0.25)PPKS(0.25)PT(0.25)HAS(0.25)PQHT(0.002)QTEK	427	T(0.002)	FALSE	FALSE	FALSE	FALSE	0.843641	1.33672	2.52576	1	1	19.5654	20.0087	20.0881	16.6342	16.7731	20.3901	19.5255	20.0876	20.3481	19.4018	1.91404	0.0821483	FALSE
419	A0JNW5	UHRF1BP1L	KIAA0701 SHIP164	UHRF1-binding protein 1-like	DHNVGSPPKSPTHApSPQHTQTEK	DHNVGS(0.144)PPKS(0.144)PT(0.174)HAS(0.514)PQHT(0.024)QT(0.001)EK	429	T(0.001)	FALSE	FALSE	FALSE	FALSE	0.843641	1.28368	2.43459	1	1	18.6219	18.9506	19.1878	15.5376	15.8457	19.3482	18.5042	19.0059	19.3761	18.3277	1.80749	0.0982566	FALSE
52039	A0JNW5	UHRF1BP1L	KIAA0701 SHIP164	UHRF1-binding protein 1-like	SApSDTNLQK	S(0.032)AS(0.967)DT(0.001)NLQK	951	S(0.032)	FALSE	FALSE	FALSE	FALSE	0.843641	0.228619	1.17171	1	18	23.1864	23.2984	23.4582	22.6308	23.0748	23.3331	23.0754	23.5378	23.538	23.3073	1.44831	0.175316	FALSE
52039	A0JNW5	UHRF1BP1L	KIAA0701 SHIP164	UHRF1-binding protein 1-like	SApSDTNLQK	S(0.032)AS(0.967)DT(0.001)NLQK	953	S(0.967)	TRUE	FALSE	FALSE	FALSE	0.843641	0.228619	1.17171	1	18	23.1864	23.2984	23.4582	22.6308	23.0748	23.3331	23.0754	23.5378	23.538	23.3073	1.44831	0.175316	FALSE
52039	A0JNW5	UHRF1BP1L	KIAA0701 SHIP164	UHRF1-binding protein 1-like	SApSDTNLQK	S(0.032)AS(0.967)DT(0.001)NLQK	955	T(0.001)	FALSE	FALSE	FALSE	FALSE	0.843641	0.228619	1.17171	1	18	23.1864	23.2984	23.4582	22.6308	23.0748	23.3331	23.0754	23.5378	23.538	23.3073	1.44831	0.175316	FALSE
99	A0JNW5	UHRF1BP1L	KIAA0701 SHIP164	UHRF1-binding protein 1-like	SQpSSLSGKPK	S(0.225)QS(0.459)S(0.313)LS(0.003)GKPK	1078	S(0.225)	FALSE	FALSE	FALSE	FALSE	0.843641	0.377082	1.29871	1	1	18.3351	18.462	18.761	18.7113	18.802	19.0362	18.9154	18.87	19.183	18.9522	3.22785	0.00800538	FALSE
99	A0JNW5	UHRF1BP1L	KIAA0701 SHIP164	UHRF1-binding protein 1-like	SQpSSLSGKPK	S(0.225)QS(0.459)S(0.313)LS(0.003)GKPK	1080	S(0.459)	FALSE	FALSE	FALSE	FALSE	0.843641	0.377082	1.29871	1	1	18.3351	18.462	18.761	18.7113	18.802	19.0362	18.9154	18.87	19.183	18.9522	3.22785	0.00800538	FALSE
99	A0JNW5	UHRF1BP1L	KIAA0701 SHIP164	UHRF1-binding protein 1-like	SQpSSLSGKPK	S(0.225)QS(0.459)S(0.313)LS(0.003)GKPK	1081	S(0.313)	FALSE	FALSE	FALSE	FALSE	0.843641	0.377082	1.29871	1	1	18.3351	18.462	18.761	18.7113	18.802	19.0362	18.9154	18.87	19.183	18.9522	3.22785	0.00800538	FALSE
99	A0JNW5	UHRF1BP1L	KIAA0701 SHIP164	UHRF1-binding protein 1-like	SQpSSLSGKPK	S(0.225)QS(0.459)S(0.313)LS(0.003)GKPK	1083	S(0.003)	FALSE	FALSE	FALSE	FALSE	0.843641	0.377082	1.29871	1	1	18.3351	18.462	18.761	18.7113	18.802	19.0362	18.9154	18.87	19.183	18.9522	3.22785	0.00800538	FALSE
32398	A0MZ66	KIAA1598	KIAA1598	Shootin-1	VpTAEADSSSPTGILATSESK	VT(0.237)AEADS(0.191)S(0.191)S(0.191)PT(0.191)GILATSESK	487	T(0.237)	FALSE	FALSE	FALSE	FALSE	0.843641	0.325932	1.25347	1	12	17.0363	17.0965	17.1949	16.2477	16.2561	17.071	17.2632	16.9713	17.1653	16.9903	1.63039	0.131178	FALSE
52623	A0MZ66	KIAA1598	KIAA1598	Shootin-1	VTAEADSpSSPTGILATSESK	VTAEADS(0.035)S(0.465)S(0.465)PT(0.035)GILATSESK	492	S(0.035)	FALSE	FALSE	FALSE	FALSE	0.843641	-0.143169	-1.10433	1	18	19.8371	19.5973	19.6036	19.6904	19.5995	19.5478	19.7279	19.3876	19.3535	19.5954	-1.40537	0.187408	FALSE
32398	A0MZ66	KIAA1598	KIAA1598	Shootin-1	VpTAEADSSSPTGILATSESK	VT(0.237)AEADS(0.191)S(0.191)S(0.191)PT(0.191)GILATSESK	492	S(0.191)	FALSE	FALSE	FALSE	FALSE	0.843641	0.325932	1.25347	1	12	17.0363	17.0965	17.1949	16.2477	16.2561	17.071	17.2632	16.9713	17.1653	16.9903	1.63039	0.131178	FALSE
14557	A0MZ66	KIAA1598	KIAA1598	Shootin-1	KVTAEADSSpSPTGILATSESK	KVTAEADS(0.017)S(0.111)S(0.615)PT(0.258)GILATSESK	492	S(0.017)	FALSE	FALSE	FALSE	FALSE	0.843641	-0.144533	-1.10537	1	5	17.5861	17.4577	17.5096	17.5647	17.6611	17.5479	17.3089	17.3756	17.4011	17.4232	-1.68452	0.120095	FALSE
32398	A0MZ66	KIAA1598	KIAA1598	Shootin-1	VpTAEADSSSPTGILATSESK	VT(0.237)AEADS(0.191)S(0.191)S(0.191)PT(0.191)GILATSESK	493	S(0.191)	FALSE	FALSE	FALSE	FALSE	0.843641	0.325932	1.25347	1	12	17.0363	17.0965	17.1949	16.2477	16.2561	17.071	17.2632	16.9713	17.1653	16.9903	1.63039	0.131178	FALSE
52623	A0MZ66	KIAA1598	KIAA1598	Shootin-1	VTAEADSpSSPTGILATSESK	VTAEADS(0.035)S(0.465)S(0.465)PT(0.035)GILATSESK	493	S(0.465)	FALSE	FALSE	FALSE	FALSE	0.843641	-0.143169	-1.10433	1	18	19.8371	19.5973	19.6036	19.6904	19.5995	19.5478	19.7279	19.3876	19.3535	19.5954	-1.40537	0.187408	FALSE
14557	A0MZ66	KIAA1598	KIAA1598	Shootin-1	KVTAEADSSpSPTGILATSESK	KVTAEADS(0.017)S(0.111)S(0.615)PT(0.258)GILATSESK	493	S(0.111)	FALSE	FALSE	FALSE	FALSE	0.843641	-0.144533	-1.10537	1	5	17.5861	17.4577	17.5096	17.5647	17.6611	17.5479	17.3089	17.3756	17.4011	17.4232	-1.68452	0.120095	FALSE
32398	A0MZ66	KIAA1598	KIAA1598	Shootin-1	VpTAEADSSSPTGILATSESK	VT(0.237)AEADS(0.191)S(0.191)S(0.191)PT(0.191)GILATSESK	494	S(0.191)	FALSE	FALSE	FALSE	FALSE	0.843641	0.325932	1.25347	1	12	17.0363	17.0965	17.1949	16.2477	16.2561	17.071	17.2632	16.9713	17.1653	16.9903	1.63039	0.131178	FALSE
52623	A0MZ66	KIAA1598	KIAA1598	Shootin-1	VTAEADSpSSPTGILATSESK	VTAEADS(0.035)S(0.465)S(0.465)PT(0.035)GILATSESK	494	S(0.465)	FALSE	FALSE	FALSE	FALSE	0.843641	-0.143169	-1.10433	1	18	19.8371	19.5973	19.6036	19.6904	19.5995	19.5478	19.7279	19.3876	19.3535	19.5954	-1.40537	0.187408	FALSE
14557	A0MZ66	KIAA1598	KIAA1598	Shootin-1	KVTAEADSSpSPTGILATSESK	KVTAEADS(0.017)S(0.111)S(0.615)PT(0.258)GILATSESK	494	S(0.615)	FALSE	FALSE	FALSE	FALSE	0.843641	-0.144533	-1.10537	1	5	17.5861	17.4577	17.5096	17.5647	17.6611	17.5479	17.3089	17.3756	17.4011	17.4232	-1.68452	0.120095	FALSE
32398	A0MZ66	KIAA1598	KIAA1598	Shootin-1	VpTAEADSSSPTGILATSESK	VT(0.237)AEADS(0.191)S(0.191)S(0.191)PT(0.191)GILATSESK	496	T(0.191)	FALSE	FALSE	FALSE	FALSE	0.843641	0.325932	1.25347	1	12	17.0363	17.0965	17.1949	16.2477	16.2561	17.071	17.2632	16.9713	17.1653	16.9903	1.63039	0.131178	FALSE
52623	A0MZ66	KIAA1598	KIAA1598	Shootin-1	VTAEADSpSSPTGILATSESK	VTAEADS(0.035)S(0.465)S(0.465)PT(0.035)GILATSESK	496	T(0.035)	FALSE	FALSE	FALSE	FALSE	0.843641	-0.143169	-1.10433	1	18	19.8371	19.5973	19.6036	19.6904	19.5995	19.5478	19.7279	19.3876	19.3535	19.5954	-1.40537	0.187408	FALSE
14557	A0MZ66	KIAA1598	KIAA1598	Shootin-1	KVTAEADSSpSPTGILATSESK	KVTAEADS(0.017)S(0.111)S(0.615)PT(0.258)GILATSESK	496	T(0.258)	FALSE	FALSE	FALSE	FALSE	0.843641	-0.144533	-1.10537	1	5	17.5861	17.4577	17.5096	17.5647	17.6611	17.5479	17.3089	17.3756	17.4011	17.4232	-1.68452	0.120095	FALSE
13441	A0MZ66	KIAA1598	KIAA1598	Shootin-1	pSMPVLGSVSSVTK	S(1)MPVLGSVSSVTK	506	S(1)	TRUE	TRUE	FALSE	FALSE	0.843641	0.182387	1.13476	1	4	18.9502	19.1598	18.8219	18.7765	18.7049	19.1314	19.1457	19.04	19.0001	19.008	1.7626	0.105578	FALSE
43235	A0MZ66	KIAA1598	KIAA1598	Shootin-1	TLEAEFNSPSPPpTPEPGEGPR	TLEAEFNS(0.165)PS(0.052)PPT(0.783)PEPGEGPR	532	S(0.165)	FALSE	FALSE	FALSE	FALSE	0.843641	-0.159334	-1.11677	1	15	19.0857	19.0144	19.1531	19.2923	19.5031	19.0252	19.0962	18.969	19.0363	19.1253	-1.4953	0.162847	FALSE
43235	A0MZ66	KIAA1598	KIAA1598	Shootin-1	TLEAEFNSPSPPpTPEPGEGPR	TLEAEFNS(0.165)PS(0.052)PPT(0.783)PEPGEGPR	534	S(0.052)	FALSE	FALSE	FALSE	FALSE	0.843641	-0.159334	-1.11677	1	15	19.0857	19.0144	19.1531	19.2923	19.5031	19.0252	19.0962	18.969	19.0363	19.1253	-1.4953	0.162847	FALSE
43235	A0MZ66	KIAA1598	KIAA1598	Shootin-1	TLEAEFNSPSPPpTPEPGEGPR	TLEAEFNS(0.165)PS(0.052)PPT(0.783)PEPGEGPR	537	T(0.783)	TRUE	FALSE	FALSE	FALSE	0.843641	-0.159334	-1.11677	1	15	19.0857	19.0144	19.1531	19.2923	19.5031	19.0252	19.0962	18.969	19.0363	19.1253	-1.4953	0.162847	FALSE
2430	A1A4S6	ARHGAP10	GRAF2	Rho GTPase-activating protein 10	TPPDTTFPEPTCLSApSPPNAPPRQSK	TPPDTTFPEPT(0.297)CLS(0.043)AS(0.41)PPNAPPRQS(0.249)K	586	T(0.297)	FALSE	FALSE	FALSE	FALSE	0.843641	-0.139291	-1.10136	1	1	18.5259	18.5981	18.5488	18.5414	18.326	18.3565	18.5315	18.397	18.2713	18.2875	-1.50465	0.16046	FALSE
2430	A1A4S6	ARHGAP10	GRAF2	Rho GTPase-activating protein 10	TPPDTTFPEPTCLSApSPPNAPPRQSK	TPPDTTFPEPT(0.297)CLS(0.043)AS(0.41)PPNAPPRQS(0.249)K	589	S(0.043)	FALSE	FALSE	FALSE	FALSE	0.843641	-0.139291	-1.10136	1	1	18.5259	18.5981	18.5488	18.5414	18.326	18.3565	18.5315	18.397	18.2713	18.2875	-1.50465	0.16046	FALSE
2430	A1A4S6	ARHGAP10	GRAF2	Rho GTPase-activating protein 10	TPPDTTFPEPTCLSApSPPNAPPRQSK	TPPDTTFPEPT(0.297)CLS(0.043)AS(0.41)PPNAPPRQS(0.249)K	591	S(0.41)	FALSE	FALSE	FALSE	FALSE	0.843641	-0.139291	-1.10136	1	1	18.5259	18.5981	18.5488	18.5414	18.326	18.3565	18.5315	18.397	18.2713	18.2875	-1.50465	0.16046	FALSE
2430	A1A4S6	ARHGAP10	GRAF2	Rho GTPase-activating protein 10	TPPDTTFPEPTCLSApSPPNAPPRQSK	TPPDTTFPEPT(0.297)CLS(0.043)AS(0.41)PPNAPPRQS(0.249)K	600	S(0.249)	FALSE	FALSE	FALSE	FALSE	0.843641	-0.139291	-1.10136	1	1	18.5259	18.5981	18.5488	18.5414	18.326	18.3565	18.5315	18.397	18.2713	18.2875	-1.50465	0.16046	FALSE
44724	A1A4S6	ARHGAP10	GRAF2	Rho GTPase-activating protein 10	EDTPTSSLDSLpSSPSPVTTAVPGPPGPDK	EDTPTSSLDS(0.007)LS(0.282)S(0.282)PS(0.143)PVT(0.143)T(0.143)AVPGPPGPDK	640	S(0.007)	FALSE	FALSE	FALSE	FALSE	0.843641	-0.257772	-1.19563	1	16	16.0197	15.9105	16.0988	16.135	16.3305	15.941	15.9077	15.7769	15.7007	15.8795	-2.53628	0.0275852	FALSE
44724	A1A4S6	ARHGAP10	GRAF2	Rho GTPase-activating protein 10	EDTPTSSLDSLpSSPSPVTTAVPGPPGPDK	EDTPTSSLDS(0.007)LS(0.282)S(0.282)PS(0.143)PVT(0.143)T(0.143)AVPGPPGPDK	642	S(0.282)	FALSE	FALSE	FALSE	FALSE	0.843641	-0.257772	-1.19563	1	16	16.0197	15.9105	16.0988	16.135	16.3305	15.941	15.9077	15.7769	15.7007	15.8795	-2.53628	0.0275852	FALSE
44724	A1A4S6	ARHGAP10	GRAF2	Rho GTPase-activating protein 10	EDTPTSSLDSLpSSPSPVTTAVPGPPGPDK	EDTPTSSLDS(0.007)LS(0.282)S(0.282)PS(0.143)PVT(0.143)T(0.143)AVPGPPGPDK	643	S(0.282)	FALSE	FALSE	FALSE	FALSE	0.843641	-0.257772	-1.19563	1	16	16.0197	15.9105	16.0988	16.135	16.3305	15.941	15.9077	15.7769	15.7007	15.8795	-2.53628	0.0275852	FALSE
44724	A1A4S6	ARHGAP10	GRAF2	Rho GTPase-activating protein 10	EDTPTSSLDSLpSSPSPVTTAVPGPPGPDK	EDTPTSSLDS(0.007)LS(0.282)S(0.282)PS(0.143)PVT(0.143)T(0.143)AVPGPPGPDK	645	S(0.143)	FALSE	FALSE	FALSE	FALSE	0.843641	-0.257772	-1.19563	1	16	16.0197	15.9105	16.0988	16.135	16.3305	15.941	15.9077	15.7769	15.7007	15.8795	-2.53628	0.0275852	FALSE
44724	A1A4S6	ARHGAP10	GRAF2	Rho GTPase-activating protein 10	EDTPTSSLDSLpSSPSPVTTAVPGPPGPDK	EDTPTSSLDS(0.007)LS(0.282)S(0.282)PS(0.143)PVT(0.143)T(0.143)AVPGPPGPDK	648	T(0.143)	FALSE	FALSE	FALSE	FALSE	0.843641	-0.257772	-1.19563	1	16	16.0197	15.9105	16.0988	16.135	16.3305	15.941	15.9077	15.7769	15.7007	15.8795	-2.53628	0.0275852	FALSE
44724	A1A4S6	ARHGAP10	GRAF2	Rho GTPase-activating protein 10	EDTPTSSLDSLpSSPSPVTTAVPGPPGPDK	EDTPTSSLDS(0.007)LS(0.282)S(0.282)PS(0.143)PVT(0.143)T(0.143)AVPGPPGPDK	649	T(0.143)	FALSE	FALSE	FALSE	FALSE	0.843641	-0.257772	-1.19563	1	16	16.0197	15.9105	16.0988	16.135	16.3305	15.941	15.9077	15.7769	15.7007	15.8795	-2.53628	0.0275852	FALSE
30985	A1L020	MEX3A	RKHD4	RNA-binding protein MEX3A	QNpSLGCIGECGVDSGFEAPR	QNS(1)LGCIGECGVDSGFEAPR	338	S(1)	TRUE	TRUE	FALSE	FALSE	0.843641	0.183132	1.13535	1	11	16.071	15.6095	16.1115	16.0297	16.0892	16.131	16.2046	16.2727	16.0176	16.2008	1.59656	0.138554	FALSE
37715	A1L020	MEX3A	RKHD4	RNA-binding protein MEX3A	QNpSLGCIGECGVDSGFEAPR	QNS(1)LGCIGECGVDSGFEAPR;QNS(0.996)LGCIGECGVDS(0.004)GFEAPR	338	S(0.996)	TRUE	TRUE	FALSE	FALSE	0.843641	-0.41585	-1.33408	1	13	19.5504	19.1174	19.5245	20.29	19.908	19.229	19.2704	19.2023	19.3126	19.2969	-2.25521	0.0453786	FALSE
37715	A1L020	MEX3A	RKHD4	RNA-binding protein MEX3A	QNpSLGCIGECGVDSGFEAPR	QNS(1)LGCIGECGVDSGFEAPR;QNS(0.996)LGCIGECGVDS(0.004)GFEAPR	338	S(1)	TRUE	TRUE	FALSE	FALSE	0.843641	-0.41585	-1.33408	1	13	19.5504	19.1174	19.5245	20.29	19.908	19.229	19.2704	19.2023	19.3126	19.2969	-2.25521	0.0453786	FALSE
37715	A1L020	MEX3A	RKHD4	RNA-binding protein MEX3A	QNpSLGCIGECGVDSGFEAPR	QNS(1)LGCIGECGVDSGFEAPR;QNS(0.996)LGCIGECGVDS(0.004)GFEAPR	349	S(0.004)	FALSE	FALSE	FALSE	FALSE	0.843641	-0.41585	-1.33408	1	13	19.5504	19.1174	19.5245	20.29	19.908	19.229	19.2704	19.2023	19.3126	19.2969	-2.25521	0.0453786	FALSE
16952	A1L020	MEX3A	RKHD4	RNA-binding protein MEX3A	LGGGGLRpSPGGGR	LGGGGLRS(1)PGGGR	462	S(1)	TRUE	TRUE	FALSE	FALSE	0.843641	-0.230687	-1.17339	1	6	18.6723	18.5911	18.5752	19.1678	19.1927	18.614	18.5302	18.6188	18.56	18.7227	-1.61645	0.134174	FALSE
40128	A1L0T0	ILVBL	AHAS HACL2	Acetolactate synthase-like protein	TDFRDGpSIAV	TDFRDGS(1)IAV	629	S(1)	TRUE	TRUE	FALSE	FALSE	0.843641	-0.263904	-1.20072	1	14	19.015	19.1602	19.1338	19.5025	19.7672	19.1545	18.8984	19.0968	19.0443	19.0651	-1.83441	0.0936476	FALSE
22576	A1L170	C1orf226		Uncharacterized protein C1orf226	pSFPHLSK	S(1)FPHLSK	18	S(1)	TRUE	TRUE	FALSE	FALSE	0.843641	0.323373	1.25125	1	8	18.9839	19.0341	19.4648	18.4694	17.9336	18.7631	18.8911	19.1835	19.3743	19.2907	1.26221	0.232872	FALSE
19970	A1L170	C1orf226		Uncharacterized protein C1orf226	pSFPHLSK	S(0.999)FPHLS(0.001)K	18	S(0.999)	TRUE	TRUE	FALSE	FALSE	0.843641	0.388218	1.30878	1	7	18.0896	18.0666	18.2768	17.1564	16.8512	17.695	17.9716	18.1087	18.3591	18.2474	1.42503	0.181785	FALSE
19970	A1L170	C1orf226		Uncharacterized protein C1orf226	pSFPHLSK	S(0.999)FPHLS(0.001)K	23	S(0.001)	FALSE	FALSE	FALSE	FALSE	0.843641	0.388218	1.30878	1	7	18.0896	18.0666	18.2768	17.1564	16.8512	17.695	17.9716	18.1087	18.3591	18.2474	1.42503	0.181785	FALSE
38429	A1L170	C1orf226		Uncharacterized protein C1orf226	ASpSPSLIER	AS(0.087)S(0.91)PS(0.003)LIER	222	S(0.087)	FALSE	FALSE	FALSE	FALSE	0.843641	0.319355	1.24777	1	14	20.2764	20.1746	20.1518	19.3974	19.2502	20.187	20.152	19.9931	20.2809	20.2341	1.57175	0.144193	FALSE
38429	A1L170	C1orf226		Uncharacterized protein C1orf226	ASpSPSLIER	AS(0.087)S(0.91)PS(0.003)LIER	223	S(0.91)	TRUE	FALSE	FALSE	FALSE	0.843641	0.319355	1.24777	1	14	20.2764	20.1746	20.1518	19.3974	19.2502	20.187	20.152	19.9931	20.2809	20.2341	1.57175	0.144193	FALSE
38429	A1L170	C1orf226		Uncharacterized protein C1orf226	ASpSPSLIER	AS(0.087)S(0.91)PS(0.003)LIER	225	S(0.003)	FALSE	FALSE	FALSE	FALSE	0.843641	0.319355	1.24777	1	14	20.2764	20.1746	20.1518	19.3974	19.2502	20.187	20.152	19.9931	20.2809	20.2341	1.57175	0.144193	FALSE
5300	A1L390	PLEKHG3	KIAA0599	Pleckstrin homology domain-containing family G member 3	PVSTSLHQDGSQERPVpSLTSTTSSSGSSCDSR	PVSTSLHQDGS(0.151)QERPVS(0.821)LT(0.028)STTSSSGSSCDSR	12	S(0.151)	FALSE	FALSE	FALSE	FALSE	0.843641	0.764882	1.69923	1	2	17.0004	16.8961	17.069	15.4845	14.8488	17.0049	17.0578	16.8887	17.3254	16.8464	1.88936	0.085596	FALSE
5300	A1L390	PLEKHG3	KIAA0599	Pleckstrin homology domain-containing family G member 3	PVSTSLHQDGSQERPVpSLTSTTSSSGSSCDSR	PVSTSLHQDGS(0.151)QERPVS(0.821)LT(0.028)STTSSSGSSCDSR	18	S(0.821)	TRUE	FALSE	FALSE	FALSE	0.843641	0.764882	1.69923	1	2	17.0004	16.8961	17.069	15.4845	14.8488	17.0049	17.0578	16.8887	17.3254	16.8464	1.88936	0.085596	FALSE
5300	A1L390	PLEKHG3	KIAA0599	Pleckstrin homology domain-containing family G member 3	PVSTSLHQDGSQERPVpSLTSTTSSSGSSCDSR	PVSTSLHQDGS(0.151)QERPVS(0.821)LT(0.028)STTSSSGSSCDSR	20	T(0.028)	FALSE	FALSE	FALSE	FALSE	0.843641	0.764882	1.69923	1	2	17.0004	16.8961	17.069	15.4845	14.8488	17.0049	17.0578	16.8887	17.3254	16.8464	1.88936	0.085596	FALSE
57269	A1L390	PLEKHG3	KIAA0599	Pleckstrin homology domain-containing family G member 3	CpSPERLK	CS(1)PERLK	423	S(1)	TRUE	TRUE	FALSE	FALSE	0.843641	-0.687735	-1.61075	1	20	19.7994	20.1205	19.8598	21.5455	21.6523	19.7653	19.7247	20.0155	19.8492	20.1842	-1.87189	0.0880354	FALSE
43555	A1L390	PLEKHG3	KIAA0599	Pleckstrin homology domain-containing family G member 3	AWSpSQDEVSTNVR	AWS(0.103)S(0.897)QDEVSTNVR;AWS(0.111)S(0.889)QDEVSTNVR	432	S(0.103)	FALSE	FALSE	FALSE	FALSE	0.843641	0.245837	1.18578	1	15	18.9313	18.9238	19.1705	19.0172	18.9607	19.1166	19.1799	19.2763	19.4463	19.2136	2.56615	0.0261541	FALSE
43555	A1L390	PLEKHG3	KIAA0599	Pleckstrin homology domain-containing family G member 3	AWSpSQDEVSTNVR	AWS(0.103)S(0.897)QDEVSTNVR;AWS(0.111)S(0.889)QDEVSTNVR	432	S(0.111)	FALSE	FALSE	FALSE	FALSE	0.843641	0.245837	1.18578	1	15	18.9313	18.9238	19.1705	19.0172	18.9607	19.1166	19.1799	19.2763	19.4463	19.2136	2.56615	0.0261541	FALSE
43555	A1L390	PLEKHG3	KIAA0599	Pleckstrin homology domain-containing family G member 3	AWSpSQDEVSTNVR	AWS(0.103)S(0.897)QDEVSTNVR;AWS(0.111)S(0.889)QDEVSTNVR	433	S(0.897)	TRUE	FALSE	FALSE	FALSE	0.843641	0.245837	1.18578	1	15	18.9313	18.9238	19.1705	19.0172	18.9607	19.1166	19.1799	19.2763	19.4463	19.2136	2.56615	0.0261541	FALSE
43555	A1L390	PLEKHG3	KIAA0599	Pleckstrin homology domain-containing family G member 3	AWSpSQDEVSTNVR	AWS(0.103)S(0.897)QDEVSTNVR;AWS(0.111)S(0.889)QDEVSTNVR	433	S(0.889)	TRUE	FALSE	FALSE	FALSE	0.843641	0.245837	1.18578	1	15	18.9313	18.9238	19.1705	19.0172	18.9607	19.1166	19.1799	19.2763	19.4463	19.2136	2.56615	0.0261541	FALSE
33778	A1L390	PLEKHG3	KIAA0599	Pleckstrin homology domain-containing family G member 3	RPpSGRpSPTSpTEK	RPS(0.993)GRS(0.918)PT(0.08)S(0.259)T(0.75)EK	485	S(0.993)	TRUE	FALSE	FALSE	FALSE	0.843641	0.147553	1.10769	3	12	19.97	20.1879	20.4155	20.3199	20.1668	20.1403	20.2523	20.4559	20.3554	20.594	1.24662	0.238326	FALSE
42773	A1L390	PLEKHG3	KIAA0599	Pleckstrin homology domain-containing family G member 3	RPpSGRpSPTSTEK	RPS(0.998)GRS(0.492)PT(0.492)S(0.015)T(0.003)EK	485	S(0.998)	TRUE	TRUE	FALSE	FALSE	0.843641	0.184772	1.13664	2	15	20.7175	20.9708	21.3888	21.1688	21.1674	21.0345	21.1795	21.354	21.4071	21.3621	1.37196	0.197297	FALSE
33778	A1L390	PLEKHG3	KIAA0599	Pleckstrin homology domain-containing family G member 3	RPpSGRpSPTSpTEK	RPS(0.993)GRS(0.918)PT(0.08)S(0.259)T(0.75)EK	488	S(0.918)	TRUE	FALSE	FALSE	FALSE	0.843641	0.147553	1.10769	3	12	19.97	20.1879	20.4155	20.3199	20.1668	20.1403	20.2523	20.4559	20.3554	20.594	1.24662	0.238326	FALSE
42773	A1L390	PLEKHG3	KIAA0599	Pleckstrin homology domain-containing family G member 3	RPpSGRpSPTSTEK	RPS(0.998)GRS(0.492)PT(0.492)S(0.015)T(0.003)EK	488	S(0.492)	FALSE	FALSE	FALSE	FALSE	0.843641	0.184772	1.13664	2	15	20.7175	20.9708	21.3888	21.1688	21.1674	21.0345	21.1795	21.354	21.4071	21.3621	1.37196	0.197297	FALSE
33778	A1L390	PLEKHG3	KIAA0599	Pleckstrin homology domain-containing family G member 3	RPpSGRpSPTSpTEK	RPS(0.993)GRS(0.918)PT(0.08)S(0.259)T(0.75)EK	490	T(0.08)	FALSE	FALSE	FALSE	FALSE	0.843641	0.147553	1.10769	3	12	19.97	20.1879	20.4155	20.3199	20.1668	20.1403	20.2523	20.4559	20.3554	20.594	1.24662	0.238326	FALSE
42773	A1L390	PLEKHG3	KIAA0599	Pleckstrin homology domain-containing family G member 3	RPpSGRpSPTSTEK	RPS(0.998)GRS(0.492)PT(0.492)S(0.015)T(0.003)EK	490	T(0.492)	FALSE	FALSE	FALSE	FALSE	0.843641	0.184772	1.13664	2	15	20.7175	20.9708	21.3888	21.1688	21.1674	21.0345	21.1795	21.354	21.4071	21.3621	1.37196	0.197297	FALSE
33778	A1L390	PLEKHG3	KIAA0599	Pleckstrin homology domain-containing family G member 3	RPpSGRpSPTSpTEK	RPS(0.993)GRS(0.918)PT(0.08)S(0.259)T(0.75)EK	491	S(0.259)	FALSE	FALSE	FALSE	FALSE	0.843641	0.147553	1.10769	3	12	19.97	20.1879	20.4155	20.3199	20.1668	20.1403	20.2523	20.4559	20.3554	20.594	1.24662	0.238326	FALSE
42773	A1L390	PLEKHG3	KIAA0599	Pleckstrin homology domain-containing family G member 3	RPpSGRpSPTSTEK	RPS(0.998)GRS(0.492)PT(0.492)S(0.015)T(0.003)EK	491	S(0.015)	FALSE	FALSE	FALSE	FALSE	0.843641	0.184772	1.13664	2	15	20.7175	20.9708	21.3888	21.1688	21.1674	21.0345	21.1795	21.354	21.4071	21.3621	1.37196	0.197297	FALSE
33778	A1L390	PLEKHG3	KIAA0599	Pleckstrin homology domain-containing family G member 3	RPpSGRpSPTSpTEK	RPS(0.993)GRS(0.918)PT(0.08)S(0.259)T(0.75)EK	492	T(0.75)	TRUE	FALSE	FALSE	FALSE	0.843641	0.147553	1.10769	3	12	19.97	20.1879	20.4155	20.3199	20.1668	20.1403	20.2523	20.4559	20.3554	20.594	1.24662	0.238326	FALSE
42773	A1L390	PLEKHG3	KIAA0599	Pleckstrin homology domain-containing family G member 3	RPpSGRpSPTSTEK	RPS(0.998)GRS(0.492)PT(0.492)S(0.015)T(0.003)EK	492	T(0.003)	FALSE	FALSE	FALSE	FALSE	0.843641	0.184772	1.13664	2	15	20.7175	20.9708	21.3888	21.1688	21.1674	21.0345	21.1795	21.354	21.4071	21.3621	1.37196	0.197297	FALSE
55652	A1L390	PLEKHG3	KIAA0599	Pleckstrin homology domain-containing family G member 3	SSSVLpSLEGSEK	SSSVLS(1)LEGSEK	643	S(1)	TRUE	TRUE	FALSE	FALSE	0.843641	-0.220979	-1.16552	1	19	18.2922	18.3634	18.323	18.9232	19.1573	18.4541	18.3649	18.3719	18.3087	18.4545	-1.29312	0.22236	FALSE
59110	A1L390	PLEKHG3	KIAA0599	Pleckstrin homology domain-containing family G member 3	SSSVLpSLEGSEK	SSSVLS(1)LEGSEK	643	S(1)	TRUE	TRUE	FALSE	FALSE	0.843641	-0.214819	-1.16056	1	20	19.097	19.0081	18.9104	19.5515	19.7396	19.0399	19.0594	19.0225	18.9831	19.1275	-1.36159	0.200452	FALSE
5848	A1L390	PLEKHG3	KIAA0599	Pleckstrin homology domain-containing family G member 3	SSSVLSLEGpSEK	SSSVLSLEGS(1)EK	647	S(1)	TRUE	TRUE	FALSE	FALSE	0.843641	-0.256941	-1.19494	1	2	18.6351	18.6651	18.4578	19.1595	19.2393	18.7433	18.6795	18.3272	18.3673	18.7548	-1.50515	0.160335	FALSE
15498	A1L390	PLEKHG3	KIAA0599	Pleckstrin homology domain-containing family G member 3	GLVRNpSISR	GLVRNS(0.936)IS(0.064)R;GLVRNS(0.999)IS(0.001)R	753	S(0.999)	TRUE	TRUE	FALSE	FALSE	0.843641	0.125635	1.09099	1	5	19.5055	19.6041	19.7212	19.489	19.4144	19.5789	19.5342	19.6854	19.7431	19.8207	1.29459	0.22187	FALSE
15498	A1L390	PLEKHG3	KIAA0599	Pleckstrin homology domain-containing family G member 3	GLVRNpSISR	GLVRNS(0.936)IS(0.064)R;GLVRNS(0.999)IS(0.001)R	753	S(0.936)	TRUE	FALSE	FALSE	FALSE	0.843641	0.125635	1.09099	1	5	19.5055	19.6041	19.7212	19.489	19.4144	19.5789	19.5342	19.6854	19.7431	19.8207	1.29459	0.22187	FALSE
15498	A1L390	PLEKHG3	KIAA0599	Pleckstrin homology domain-containing family G member 3	GLVRNpSISR	GLVRNS(0.936)IS(0.064)R;GLVRNS(0.999)IS(0.001)R	755	S(0.064)	FALSE	FALSE	FALSE	FALSE	0.843641	0.125635	1.09099	1	5	19.5055	19.6041	19.7212	19.489	19.4144	19.5789	19.5342	19.6854	19.7431	19.8207	1.29459	0.22187	FALSE
15498	A1L390	PLEKHG3	KIAA0599	Pleckstrin homology domain-containing family G member 3	GLVRNpSISR	GLVRNS(0.936)IS(0.064)R;GLVRNS(0.999)IS(0.001)R	755	S(0.001)	FALSE	FALSE	FALSE	FALSE	0.843641	0.125635	1.09099	1	5	19.5055	19.6041	19.7212	19.489	19.4144	19.5789	19.5342	19.6854	19.7431	19.8207	1.29459	0.22187	FALSE
48504	A1L390	PLEKHG3	KIAA0599	Pleckstrin homology domain-containing family G member 3	pSPTVPCLQEEAGEPLGGK	S(0.864)PT(0.136)VPCLQEEAGEPLGGK	962	S(0.864)	TRUE	FALSE	FALSE	FALSE	0.843641	0.171513	1.12624	1	17	17.9963	17.9637	18.2388	18.2004	17.9486	18.0691	18.2249	18.2164	18.3241	18.3709	1.70349	0.116412	FALSE
48504	A1L390	PLEKHG3	KIAA0599	Pleckstrin homology domain-containing family G member 3	pSPTVPCLQEEAGEPLGGK	S(0.864)PT(0.136)VPCLQEEAGEPLGGK	964	T(0.136)	FALSE	FALSE	FALSE	FALSE	0.843641	0.171513	1.12624	1	17	17.9963	17.9637	18.2388	18.2004	17.9486	18.0691	18.2249	18.2164	18.3241	18.3709	1.70349	0.116412	FALSE
55849	A1L390	PLEKHG3	KIAA0599	Pleckstrin homology domain-containing family G member 3	TTSPGGRPpSARpSPLSPTETFSWPDVR	T(0.001)T(0.001)S(0.004)PGGRPS(0.988)ARS(0.986)PLS(0.014)PT(0.005)ETFSWPDVR	1026	T(0.001)	FALSE	FALSE	FALSE	FALSE	0.843641	-0.372305	-1.29442	2	19	18.7618	18.7884	18.4446	19.4598	19.3913	18.7744	18.8979	18.6247	18.3425	18.3449	-1.80899	0.097723	FALSE
55849	A1L390	PLEKHG3	KIAA0599	Pleckstrin homology domain-containing family G member 3	TTSPGGRPpSARpSPLSPTETFSWPDVR	T(0.001)T(0.001)S(0.004)PGGRPS(0.988)ARS(0.986)PLS(0.014)PT(0.005)ETFSWPDVR	1027	T(0.001)	FALSE	FALSE	FALSE	FALSE	0.843641	-0.372305	-1.29442	2	19	18.7618	18.7884	18.4446	19.4598	19.3913	18.7744	18.8979	18.6247	18.3425	18.3449	-1.80899	0.097723	FALSE
55849	A1L390	PLEKHG3	KIAA0599	Pleckstrin homology domain-containing family G member 3	TTSPGGRPpSARpSPLSPTETFSWPDVR	T(0.001)T(0.001)S(0.004)PGGRPS(0.988)ARS(0.986)PLS(0.014)PT(0.005)ETFSWPDVR	1028	S(0.004)	FALSE	FALSE	FALSE	FALSE	0.843641	-0.372305	-1.29442	2	19	18.7618	18.7884	18.4446	19.4598	19.3913	18.7744	18.8979	18.6247	18.3425	18.3449	-1.80899	0.097723	FALSE
55849	A1L390	PLEKHG3	KIAA0599	Pleckstrin homology domain-containing family G member 3	TTSPGGRPpSARpSPLSPTETFSWPDVR	T(0.001)T(0.001)S(0.004)PGGRPS(0.988)ARS(0.986)PLS(0.014)PT(0.005)ETFSWPDVR	1034	S(0.988)	TRUE	FALSE	FALSE	FALSE	0.843641	-0.372305	-1.29442	2	19	18.7618	18.7884	18.4446	19.4598	19.3913	18.7744	18.8979	18.6247	18.3425	18.3449	-1.80899	0.097723	FALSE
55850	A1L390	PLEKHG3	KIAA0599	Pleckstrin homology domain-containing family G member 3	TTSPGGRPSARpSPLpSPTETFSWPDVR	TTSPGGRPS(0.002)ARS(0.998)PLS(0.974)PT(0.026)ET(0.001)FSWPDVR	1034	S(0.002)	FALSE	FALSE	FALSE	FALSE	0.843641	-0.272931	-1.20826	2	19	16.4618	16.4197	16.2984	17.0852	17.0919	16.5123	16.5735	16.386	16.4274	16.0932	-1.528	0.154628	FALSE
55849	A1L390	PLEKHG3	KIAA0599	Pleckstrin homology domain-containing family G member 3	TTSPGGRPpSARpSPLSPTETFSWPDVR	T(0.001)T(0.001)S(0.004)PGGRPS(0.988)ARS(0.986)PLS(0.014)PT(0.005)ETFSWPDVR	1037	S(0.986)	TRUE	FALSE	FALSE	FALSE	0.843641	-0.372305	-1.29442	2	19	18.7618	18.7884	18.4446	19.4598	19.3913	18.7744	18.8979	18.6247	18.3425	18.3449	-1.80899	0.097723	FALSE
5196	A1L390	PLEKHG3	KIAA0599	Pleckstrin homology domain-containing family G member 3	pSPLSPTETFSWPDVR	S(0.491)PLS(0.491)PT(0.017)ET(0.001)FSWPDVR	1037	S(0.491)	FALSE	FALSE	FALSE	FALSE	0.843641	0.29675	1.22837	1	2	13.6576	13.7378	12.635	12.8477	13.0561	13.1642	13.7352	13.501	13.5033	13.5142	1.37964	0.194987	FALSE
48487	A1L390	PLEKHG3	KIAA0599	Pleckstrin homology domain-containing family G member 3	pSPLpSPTETFSWPDVR	S(0.97)PLS(0.887)PT(0.124)ET(0.017)FS(0.003)WPDVR	1037	S(0.97)	TRUE	FALSE	FALSE	FALSE	0.843641	-0.42243	-1.34018	2	17	13.8782	13.4942	14.0481	13.5679	13.3543	12.8075	12.7584	13.6958	13.5985	13.3702	-1.98696	0.0722953	FALSE
55850	A1L390	PLEKHG3	KIAA0599	Pleckstrin homology domain-containing family G member 3	TTSPGGRPSARpSPLpSPTETFSWPDVR	TTSPGGRPS(0.002)ARS(0.998)PLS(0.974)PT(0.026)ET(0.001)FSWPDVR	1037	S(0.998)	TRUE	TRUE	FALSE	FALSE	0.843641	-0.272931	-1.20826	2	19	16.4618	16.4197	16.2984	17.0852	17.0919	16.5123	16.5735	16.386	16.4274	16.0932	-1.528	0.154628	FALSE
55849	A1L390	PLEKHG3	KIAA0599	Pleckstrin homology domain-containing family G member 3	TTSPGGRPpSARpSPLSPTETFSWPDVR	T(0.001)T(0.001)S(0.004)PGGRPS(0.988)ARS(0.986)PLS(0.014)PT(0.005)ETFSWPDVR	1040	S(0.014)	FALSE	FALSE	FALSE	FALSE	0.843641	-0.372305	-1.29442	2	19	18.7618	18.7884	18.4446	19.4598	19.3913	18.7744	18.8979	18.6247	18.3425	18.3449	-1.80899	0.097723	FALSE
5196	A1L390	PLEKHG3	KIAA0599	Pleckstrin homology domain-containing family G member 3	pSPLSPTETFSWPDVR	S(0.491)PLS(0.491)PT(0.017)ET(0.001)FSWPDVR	1040	S(0.491)	FALSE	FALSE	FALSE	FALSE	0.843641	0.29675	1.22837	1	2	13.6576	13.7378	12.635	12.8477	13.0561	13.1642	13.7352	13.501	13.5033	13.5142	1.37964	0.194987	FALSE
55850	A1L390	PLEKHG3	KIAA0599	Pleckstrin homology domain-containing family G member 3	TTSPGGRPSARpSPLpSPTETFSWPDVR	TTSPGGRPS(0.002)ARS(0.998)PLS(0.974)PT(0.026)ET(0.001)FSWPDVR	1040	S(0.974)	TRUE	FALSE	FALSE	FALSE	0.843641	-0.272931	-1.20826	2	19	16.4618	16.4197	16.2984	17.0852	17.0919	16.5123	16.5735	16.386	16.4274	16.0932	-1.528	0.154628	FALSE
48487	A1L390	PLEKHG3	KIAA0599	Pleckstrin homology domain-containing family G member 3	pSPLpSPTETFSWPDVR	S(0.97)PLS(0.887)PT(0.124)ET(0.017)FS(0.003)WPDVR	1040	S(0.887)	TRUE	FALSE	FALSE	FALSE	0.843641	-0.42243	-1.34018	2	17	13.8782	13.4942	14.0481	13.5679	13.3543	12.8075	12.7584	13.6958	13.5985	13.3702	-1.98696	0.0722953	FALSE
55849	A1L390	PLEKHG3	KIAA0599	Pleckstrin homology domain-containing family G member 3	TTSPGGRPpSARpSPLSPTETFSWPDVR	T(0.001)T(0.001)S(0.004)PGGRPS(0.988)ARS(0.986)PLS(0.014)PT(0.005)ETFSWPDVR	1042	T(0.005)	FALSE	FALSE	FALSE	FALSE	0.843641	-0.372305	-1.29442	2	19	18.7618	18.7884	18.4446	19.4598	19.3913	18.7744	18.8979	18.6247	18.3425	18.3449	-1.80899	0.097723	FALSE
5196	A1L390	PLEKHG3	KIAA0599	Pleckstrin homology domain-containing family G member 3	pSPLSPTETFSWPDVR	S(0.491)PLS(0.491)PT(0.017)ET(0.001)FSWPDVR	1042	T(0.017)	FALSE	FALSE	FALSE	FALSE	0.843641	0.29675	1.22837	1	2	13.6576	13.7378	12.635	12.8477	13.0561	13.1642	13.7352	13.501	13.5033	13.5142	1.37964	0.194987	FALSE
55850	A1L390	PLEKHG3	KIAA0599	Pleckstrin homology domain-containing family G member 3	TTSPGGRPSARpSPLpSPTETFSWPDVR	TTSPGGRPS(0.002)ARS(0.998)PLS(0.974)PT(0.026)ET(0.001)FSWPDVR	1042	T(0.026)	FALSE	FALSE	FALSE	FALSE	0.843641	-0.272931	-1.20826	2	19	16.4618	16.4197	16.2984	17.0852	17.0919	16.5123	16.5735	16.386	16.4274	16.0932	-1.528	0.154628	FALSE
48487	A1L390	PLEKHG3	KIAA0599	Pleckstrin homology domain-containing family G member 3	pSPLpSPTETFSWPDVR	S(0.97)PLS(0.887)PT(0.124)ET(0.017)FS(0.003)WPDVR	1042	T(0.124)	FALSE	FALSE	FALSE	FALSE	0.843641	-0.42243	-1.34018	2	17	13.8782	13.4942	14.0481	13.5679	13.3543	12.8075	12.7584	13.6958	13.5985	13.3702	-1.98696	0.0722953	FALSE
55850	A1L390	PLEKHG3	KIAA0599	Pleckstrin homology domain-containing family G member 3	TTSPGGRPSARpSPLpSPTETFSWPDVR	TTSPGGRPS(0.002)ARS(0.998)PLS(0.974)PT(0.026)ET(0.001)FSWPDVR	1044	T(0.001)	FALSE	FALSE	FALSE	FALSE	0.843641	-0.272931	-1.20826	2	19	16.4618	16.4197	16.2984	17.0852	17.0919	16.5123	16.5735	16.386	16.4274	16.0932	-1.528	0.154628	FALSE
5196	A1L390	PLEKHG3	KIAA0599	Pleckstrin homology domain-containing family G member 3	pSPLSPTETFSWPDVR	S(0.491)PLS(0.491)PT(0.017)ET(0.001)FSWPDVR	1044	T(0.001)	FALSE	FALSE	FALSE	FALSE	0.843641	0.29675	1.22837	1	2	13.6576	13.7378	12.635	12.8477	13.0561	13.1642	13.7352	13.501	13.5033	13.5142	1.37964	0.194987	FALSE
48487	A1L390	PLEKHG3	KIAA0599	Pleckstrin homology domain-containing family G member 3	pSPLpSPTETFSWPDVR	S(0.97)PLS(0.887)PT(0.124)ET(0.017)FS(0.003)WPDVR	1044	T(0.017)	FALSE	FALSE	FALSE	FALSE	0.843641	-0.42243	-1.34018	2	17	13.8782	13.4942	14.0481	13.5679	13.3543	12.8075	12.7584	13.6958	13.5985	13.3702	-1.98696	0.0722953	FALSE
48487	A1L390	PLEKHG3	KIAA0599	Pleckstrin homology domain-containing family G member 3	pSPLpSPTETFSWPDVR	S(0.97)PLS(0.887)PT(0.124)ET(0.017)FS(0.003)WPDVR	1046	S(0.003)	FALSE	FALSE	FALSE	FALSE	0.843641	-0.42243	-1.34018	2	17	13.8782	13.4942	14.0481	13.5679	13.3543	12.8075	12.7584	13.6958	13.5985	13.3702	-1.98696	0.0722953	FALSE
50565	A1L390	PLEKHG3	KIAA0599	Pleckstrin homology domain-containing family G member 3	CRpSLSpTK	CRS(1)LS(0.257)T(0.743)K	1100	S(1)	TRUE	TRUE	FALSE	FALSE	0.843641	-0.592334	-1.50768	2	18	19.9418	20.2446	20.2621	21.8597	21.9433	19.8492	19.8433	20.685	20.1058	20.8065	-1.42215	0.182886	FALSE
11016	A1L390	PLEKHG3	KIAA0599	Pleckstrin homology domain-containing family G member 3	CRpSLSTK	CRS(0.737)LS(0.26)T(0.003)K	1100	S(0.737)	FALSE	FALSE	FALSE	FALSE	0.843641	-0.75344	-1.68581	1	4	20.8287	21.0187	20.8615	23.0582	22.7021	20.4857	20.0874	21.7786	20.8916	21.4587	-1.50743	0.160049	FALSE
50565	A1L390	PLEKHG3	KIAA0599	Pleckstrin homology domain-containing family G member 3	CRpSLSpTK	CRS(1)LS(0.257)T(0.743)K	1102	S(0.257)	FALSE	FALSE	FALSE	FALSE	0.843641	-0.592334	-1.50768	2	18	19.9418	20.2446	20.2621	21.8597	21.9433	19.8492	19.8433	20.685	20.1058	20.8065	-1.42215	0.182886	FALSE
11016	A1L390	PLEKHG3	KIAA0599	Pleckstrin homology domain-containing family G member 3	CRpSLSTK	CRS(0.737)LS(0.26)T(0.003)K	1102	S(0.26)	FALSE	FALSE	FALSE	FALSE	0.843641	-0.75344	-1.68581	1	4	20.8287	21.0187	20.8615	23.0582	22.7021	20.4857	20.0874	21.7786	20.8916	21.4587	-1.50743	0.160049	FALSE
50565	A1L390	PLEKHG3	KIAA0599	Pleckstrin homology domain-containing family G member 3	CRpSLSpTK	CRS(1)LS(0.257)T(0.743)K	1103	T(0.743)	FALSE	FALSE	FALSE	FALSE	0.843641	-0.592334	-1.50768	2	18	19.9418	20.2446	20.2621	21.8597	21.9433	19.8492	19.8433	20.685	20.1058	20.8065	-1.42215	0.182886	FALSE
11016	A1L390	PLEKHG3	KIAA0599	Pleckstrin homology domain-containing family G member 3	CRpSLSTK	CRS(0.737)LS(0.26)T(0.003)K	1103	T(0.003)	FALSE	FALSE	FALSE	FALSE	0.843641	-0.75344	-1.68581	1	4	20.8287	21.0187	20.8615	23.0582	22.7021	20.4857	20.0874	21.7786	20.8916	21.4587	-1.50743	0.160049	FALSE
3121	A1X283	SH3PXD2B	FAD49 KIAA1295 TKS4	SH3 and PX domain-containing protein 2B	NSGEPLPPKPGPGpSPSHPGALDLDGVSR	NSGEPLPPKPGPGS(0.973)PS(0.027)HPGALDLDGVSR;NSGEPLPPKPGPGS(0.931)PS(0.069)HPGALDLDGVSR	291	S(0.931)	TRUE	FALSE	FALSE	FALSE	0.843641	-0.334369	-1.26083	1	1	18.4648	18.6631	18.4709	19.1223	19.8127	18.7797	18.1763	18.7101	18.7686	18.4272	-1.33244	0.209551	FALSE
3121	A1X283	SH3PXD2B	FAD49 KIAA1295 TKS4	SH3 and PX domain-containing protein 2B	NSGEPLPPKPGPGpSPSHPGALDLDGVSR	NSGEPLPPKPGPGS(0.973)PS(0.027)HPGALDLDGVSR;NSGEPLPPKPGPGS(0.931)PS(0.069)HPGALDLDGVSR	291	S(0.973)	TRUE	FALSE	FALSE	FALSE	0.843641	-0.334369	-1.26083	1	1	18.4648	18.6631	18.4709	19.1223	19.8127	18.7797	18.1763	18.7101	18.7686	18.4272	-1.33244	0.209551	FALSE
3121	A1X283	SH3PXD2B	FAD49 KIAA1295 TKS4	SH3 and PX domain-containing protein 2B	NSGEPLPPKPGPGpSPSHPGALDLDGVSR	NSGEPLPPKPGPGS(0.973)PS(0.027)HPGALDLDGVSR;NSGEPLPPKPGPGS(0.931)PS(0.069)HPGALDLDGVSR	293	S(0.069)	FALSE	FALSE	FALSE	FALSE	0.843641	-0.334369	-1.26083	1	1	18.4648	18.6631	18.4709	19.1223	19.8127	18.7797	18.1763	18.7101	18.7686	18.4272	-1.33244	0.209551	FALSE
3121	A1X283	SH3PXD2B	FAD49 KIAA1295 TKS4	SH3 and PX domain-containing protein 2B	NSGEPLPPKPGPGpSPSHPGALDLDGVSR	NSGEPLPPKPGPGS(0.973)PS(0.027)HPGALDLDGVSR;NSGEPLPPKPGPGS(0.931)PS(0.069)HPGALDLDGVSR	293	S(0.027)	FALSE	FALSE	FALSE	FALSE	0.843641	-0.334369	-1.26083	1	1	18.4648	18.6631	18.4709	19.1223	19.8127	18.7797	18.1763	18.7101	18.7686	18.4272	-1.33244	0.209551	FALSE
51541	A1X283	SH3PXD2B	FAD49 KIAA1295 TKS4	SH3 and PX domain-containing protein 2B	PAPpSPKTEPPQGEDQVDICNLR	PAPS(0.787)PKT(0.213)EPPQGEDQVDICNLR	649	S(0.787)	TRUE	FALSE	FALSE	FALSE	0.843641	-0.220121	-1.16483	1	18	19.0702	19.2148	19.0862	19.4075	19.9449	19.2741	18.7583	19.2169	19.2704	19.1034	-1.24826	0.237749	FALSE
51541	A1X283	SH3PXD2B	FAD49 KIAA1295 TKS4	SH3 and PX domain-containing protein 2B	PAPpSPKTEPPQGEDQVDICNLR	PAPS(0.787)PKT(0.213)EPPQGEDQVDICNLR	652	T(0.213)	FALSE	FALSE	FALSE	FALSE	0.843641	-0.220121	-1.16483	1	18	19.0702	19.2148	19.0862	19.4075	19.9449	19.2741	18.7583	19.2169	19.2704	19.1034	-1.24826	0.237749	FALSE
33534	A2A2Y4	FRMD3	EPB41L4O	FERM domain-containing protein 3	pSpSHSLNK	S(0.703)S(0.829)HS(0.467)LNK	365	S(0.703)	FALSE	FALSE	FALSE	FALSE	0.843641	0.383573	1.30457	2	12	22.4285	22.3374	22.5422	21.3795	21.0199	22.1718	22.3202	22.2756	22.4761	22.3816	1.38419	0.193629	FALSE
33534	A2A2Y4	FRMD3	EPB41L4O	FERM domain-containing protein 3	pSpSHSLNK	S(0.703)S(0.829)HS(0.467)LNK	366	S(0.829)	TRUE	FALSE	FALSE	FALSE	0.843641	0.383573	1.30457	2	12	22.4285	22.3374	22.5422	21.3795	21.0199	22.1718	22.3202	22.2756	22.4761	22.3816	1.38419	0.193629	FALSE
33534	A2A2Y4	FRMD3	EPB41L4O	FERM domain-containing protein 3	pSpSHSLNK	S(0.703)S(0.829)HS(0.467)LNK	368	S(0.467)	FALSE	FALSE	FALSE	FALSE	0.843641	0.383573	1.30457	2	12	22.4285	22.3374	22.5422	21.3795	21.0199	22.1718	22.3202	22.2756	22.4761	22.3816	1.38419	0.193629	FALSE
30480	A2AJT9	CXorf23	CXorf23	BCLAF1 and THRAP3 family member 3	HRpSLpSPVPR	HRS(1)LS(1)PVPR	15	S(1)	TRUE	TRUE	FALSE	FALSE	0.843641	-0.146508	-1.10689	2	11	19.2735	18.9748	18.9111	19.1243	19.018	18.9246	18.836	18.8886	19.1753	18.7447	-1.33327	0.209288	FALSE
30480	A2AJT9	CXorf23	CXorf23	BCLAF1 and THRAP3 family member 3	HRpSLpSPVPR	HRS(1)LS(1)PVPR	17	S(1)	TRUE	TRUE	FALSE	FALSE	0.843641	-0.146508	-1.10689	2	11	19.2735	18.9748	18.9111	19.1243	19.018	18.9246	18.836	18.8886	19.1753	18.7447	-1.33327	0.209288	FALSE
34039	A2AJT9	CXorf23	CXorf23	BCLAF1 and THRAP3 family member 3	SQKLPDVKPpSPINLR	S(0.095)QKLPDVKPS(0.905)PINLR	393	S(0.095)	FALSE	FALSE	FALSE	FALSE	0.843641	-0.35088	-1.27534	1	12	18.6762	18.5167	18.4973	19.1139	19.1455	18.4689	18.3825	18.4459	18.6154	18.2824	-2.35464	0.0380851	FALSE
34039	A2AJT9	CXorf23	CXorf23	BCLAF1 and THRAP3 family member 3	SQKLPDVKPpSPINLR	S(0.095)QKLPDVKPS(0.905)PINLR	402	S(0.905)	TRUE	FALSE	FALSE	FALSE	0.843641	-0.35088	-1.27534	1	12	18.6762	18.5167	18.4973	19.1139	19.1455	18.4689	18.3825	18.4459	18.6154	18.2824	-2.35464	0.0380851	FALSE
59303	A2PYH4	HFM1	SEC3D1	Probable ATP-dependent DNA helicase HFM1	TVQSVpSQTLK	T(0.137)VQS(0.117)VS(0.745)QT(0.001)LK	434	T(0.137)	FALSE	FALSE	FALSE	FALSE	0.843641	0.715268	1.64179	1	20	19.9663	19.9657	19.9154	18.0791	18.0871	20.1198	19.8493	19.8084	19.908	19.9046	1.78809	0.10142	FALSE
59303	A2PYH4	HFM1	SEC3D1	Probable ATP-dependent DNA helicase HFM1	TVQSVpSQTLK	T(0.137)VQS(0.117)VS(0.745)QT(0.001)LK	437	S(0.117)	FALSE	FALSE	FALSE	FALSE	0.843641	0.715268	1.64179	1	20	19.9663	19.9657	19.9154	18.0791	18.0871	20.1198	19.8493	19.8084	19.908	19.9046	1.78809	0.10142	FALSE
59303	A2PYH4	HFM1	SEC3D1	Probable ATP-dependent DNA helicase HFM1	TVQSVpSQTLK	T(0.137)VQS(0.117)VS(0.745)QT(0.001)LK	439	S(0.745)	FALSE	FALSE	FALSE	FALSE	0.843641	0.715268	1.64179	1	20	19.9663	19.9657	19.9154	18.0791	18.0871	20.1198	19.8493	19.8084	19.908	19.9046	1.78809	0.10142	FALSE
59303	A2PYH4	HFM1	SEC3D1	Probable ATP-dependent DNA helicase HFM1	TVQSVpSQTLK	T(0.137)VQS(0.117)VS(0.745)QT(0.001)LK	441	T(0.001)	FALSE	FALSE	FALSE	FALSE	0.843641	0.715268	1.64179	1	20	19.9663	19.9657	19.9154	18.0791	18.0871	20.1198	19.8493	19.8084	19.908	19.9046	1.78809	0.10142	FALSE
23406	A2RRP1	NBAS	NAG	Neuroblastoma-amplified sequence	AGEEDEGEEDpSDSDYEISAK	AGEEDEGEEDS(0.998)DS(0.002)DYEISAK;AGEEDEGEEDS(0.999)DS(0.001)DYEISAK	473	S(0.999)	TRUE	TRUE	FALSE	FALSE	0.843641	0.448944	1.36504	1	8	19.308	20.0655	20.3602	19.134	20.591	20.4471	20.1952	20.7642	20.187	20.1101	1.63149	0.130944	FALSE
23406	A2RRP1	NBAS	NAG	Neuroblastoma-amplified sequence	AGEEDEGEEDpSDSDYEISAK	AGEEDEGEEDS(0.998)DS(0.002)DYEISAK;AGEEDEGEEDS(0.999)DS(0.001)DYEISAK	473	S(0.998)	TRUE	TRUE	FALSE	FALSE	0.843641	0.448944	1.36504	1	8	19.308	20.0655	20.3602	19.134	20.591	20.4471	20.1952	20.7642	20.187	20.1101	1.63149	0.130944	FALSE
23406	A2RRP1	NBAS	NAG	Neuroblastoma-amplified sequence	AGEEDEGEEDpSDSDYEISAK	AGEEDEGEEDS(0.998)DS(0.002)DYEISAK;AGEEDEGEEDS(0.999)DS(0.001)DYEISAK	475	S(0.002)	FALSE	FALSE	FALSE	FALSE	0.843641	0.448944	1.36504	1	8	19.308	20.0655	20.3602	19.134	20.591	20.4471	20.1952	20.7642	20.187	20.1101	1.63149	0.130944	FALSE
23406	A2RRP1	NBAS	NAG	Neuroblastoma-amplified sequence	AGEEDEGEEDpSDSDYEISAK	AGEEDEGEEDS(0.998)DS(0.002)DYEISAK;AGEEDEGEEDS(0.999)DS(0.001)DYEISAK	475	S(0.001)	FALSE	FALSE	FALSE	FALSE	0.843641	0.448944	1.36504	1	8	19.308	20.0655	20.3602	19.134	20.591	20.4471	20.1952	20.7642	20.187	20.1101	1.63149	0.130944	FALSE
11040	A2RTX5	TARSL2	TARSL2	Probable threonine--tRNA ligase 2, cytoplasmic	DFTEVLpSPNMYNSK	DFT(0.013)EVLS(0.987)PNMYNSK	449	T(0.013)	FALSE	FALSE	FALSE	FALSE	0.843641	-0.188638	-1.13969	1	4	16.0734	16.4988	16.5083	16.6779	16.2844	16.3045	16.1178	16.3024	16.3333	16.0416	-1.50099	0.16139	FALSE
11040	A2RTX5	TARSL2	TARSL2	Probable threonine--tRNA ligase 2, cytoplasmic	DFTEVLpSPNMYNSK	DFT(0.013)EVLS(0.987)PNMYNSK	453	S(0.987)	TRUE	FALSE	FALSE	FALSE	0.843641	-0.188638	-1.13969	1	4	16.0734	16.4988	16.5083	16.6779	16.2844	16.3045	16.1178	16.3024	16.3333	16.0416	-1.50099	0.16139	FALSE
33368	A3KMH1	VWA8	KIAA0564	von Willebrand factor A domain-containing protein 8	MMENHVpSQApSVpTIRIADK	MMENHVS(1)QAS(1)VT(1)IRIADK	388	S(1)	TRUE	TRUE	FALSE	FALSE	0.843641	0.68816	1.61123	3	12	19.6769	19.4732	19.5496	17.3479	16.8298	19.3226	19.2763	19.3336	19.6591	18.7266	1.26247	0.233051	FALSE
33368	A3KMH1	VWA8	KIAA0564	von Willebrand factor A domain-containing protein 8	MMENHVpSQApSVpTIRIADK	MMENHVS(1)QAS(1)VT(1)IRIADK	391	S(1)	TRUE	TRUE	FALSE	FALSE	0.843641	0.68816	1.61123	3	12	19.6769	19.4732	19.5496	17.3479	16.8298	19.3226	19.2763	19.3336	19.6591	18.7266	1.26247	0.233051	FALSE
33368	A3KMH1	VWA8	KIAA0564	von Willebrand factor A domain-containing protein 8	MMENHVpSQApSVpTIRIADK	MMENHVS(1)QAS(1)VT(1)IRIADK	393	T(1)	TRUE	TRUE	FALSE	FALSE	0.843641	0.68816	1.61123	3	12	19.6769	19.4732	19.5496	17.3479	16.8298	19.3226	19.2763	19.3336	19.6591	18.7266	1.26247	0.233051	FALSE
31131	A3KMH1	VWA8	KIAA0564	von Willebrand factor A domain-containing protein 8	RQVHpSLR	RQVHS(1)LR	1653	S(1)	TRUE	TRUE	FALSE	FALSE	0.843641	-1.09782	-2.14032	1	11	18.737	17.3251	19.8151	19.7569	21.1265	18.812	19.6231	17.1359	18.3089	17.3916	-1.63364	0.130781	FALSE
48755	A3KN83	SBNO1	MOP3	Protein strawberry notch homolog 1	RPpSFSSTPVIpSPAPNSTPANSNTNSNSSLITSQDAVER	RPS(0.81)FS(0.172)S(0.012)T(0.013)PVIS(0.85)PAPNS(0.056)T(0.051)PANS(0.034)NT(0.002)NS(0.001)NSSLITSQDAVER	815	S(0.81)	TRUE	FALSE	FALSE	FALSE	0.843641	0.273156	1.20845	2	17	15.445	15.5111	15.9293	14.9322	14.9301	15.3673	15.3315	15.9616	15.8076	15.6454	1.32719	0.211225	FALSE
48755	A3KN83	SBNO1	MOP3	Protein strawberry notch homolog 1	RPpSFSSTPVIpSPAPNSTPANSNTNSNSSLITSQDAVER	RPS(0.81)FS(0.172)S(0.012)T(0.013)PVIS(0.85)PAPNS(0.056)T(0.051)PANS(0.034)NT(0.002)NS(0.001)NSSLITSQDAVER	817	S(0.172)	FALSE	FALSE	FALSE	FALSE	0.843641	0.273156	1.20845	2	17	15.445	15.5111	15.9293	14.9322	14.9301	15.3673	15.3315	15.9616	15.8076	15.6454	1.32719	0.211225	FALSE
48755	A3KN83	SBNO1	MOP3	Protein strawberry notch homolog 1	RPpSFSSTPVIpSPAPNSTPANSNTNSNSSLITSQDAVER	RPS(0.81)FS(0.172)S(0.012)T(0.013)PVIS(0.85)PAPNS(0.056)T(0.051)PANS(0.034)NT(0.002)NS(0.001)NSSLITSQDAVER	818	S(0.012)	FALSE	FALSE	FALSE	FALSE	0.843641	0.273156	1.20845	2	17	15.445	15.5111	15.9293	14.9322	14.9301	15.3673	15.3315	15.9616	15.8076	15.6454	1.32719	0.211225	FALSE
48755	A3KN83	SBNO1	MOP3	Protein strawberry notch homolog 1	RPpSFSSTPVIpSPAPNSTPANSNTNSNSSLITSQDAVER	RPS(0.81)FS(0.172)S(0.012)T(0.013)PVIS(0.85)PAPNS(0.056)T(0.051)PANS(0.034)NT(0.002)NS(0.001)NSSLITSQDAVER	819	T(0.013)	FALSE	FALSE	FALSE	FALSE	0.843641	0.273156	1.20845	2	17	15.445	15.5111	15.9293	14.9322	14.9301	15.3673	15.3315	15.9616	15.8076	15.6454	1.32719	0.211225	FALSE
48755	A3KN83	SBNO1	MOP3	Protein strawberry notch homolog 1	RPpSFSSTPVIpSPAPNSTPANSNTNSNSSLITSQDAVER	RPS(0.81)FS(0.172)S(0.012)T(0.013)PVIS(0.85)PAPNS(0.056)T(0.051)PANS(0.034)NT(0.002)NS(0.001)NSSLITSQDAVER	823	S(0.85)	TRUE	FALSE	FALSE	FALSE	0.843641	0.273156	1.20845	2	17	15.445	15.5111	15.9293	14.9322	14.9301	15.3673	15.3315	15.9616	15.8076	15.6454	1.32719	0.211225	FALSE
48755	A3KN83	SBNO1	MOP3	Protein strawberry notch homolog 1	RPpSFSSTPVIpSPAPNSTPANSNTNSNSSLITSQDAVER	RPS(0.81)FS(0.172)S(0.012)T(0.013)PVIS(0.85)PAPNS(0.056)T(0.051)PANS(0.034)NT(0.002)NS(0.001)NSSLITSQDAVER	828	S(0.056)	FALSE	FALSE	FALSE	FALSE	0.843641	0.273156	1.20845	2	17	15.445	15.5111	15.9293	14.9322	14.9301	15.3673	15.3315	15.9616	15.8076	15.6454	1.32719	0.211225	FALSE
48755	A3KN83	SBNO1	MOP3	Protein strawberry notch homolog 1	RPpSFSSTPVIpSPAPNSTPANSNTNSNSSLITSQDAVER	RPS(0.81)FS(0.172)S(0.012)T(0.013)PVIS(0.85)PAPNS(0.056)T(0.051)PANS(0.034)NT(0.002)NS(0.001)NSSLITSQDAVER	829	T(0.051)	FALSE	FALSE	FALSE	FALSE	0.843641	0.273156	1.20845	2	17	15.445	15.5111	15.9293	14.9322	14.9301	15.3673	15.3315	15.9616	15.8076	15.6454	1.32719	0.211225	FALSE
48755	A3KN83	SBNO1	MOP3	Protein strawberry notch homolog 1	RPpSFSSTPVIpSPAPNSTPANSNTNSNSSLITSQDAVER	RPS(0.81)FS(0.172)S(0.012)T(0.013)PVIS(0.85)PAPNS(0.056)T(0.051)PANS(0.034)NT(0.002)NS(0.001)NSSLITSQDAVER	833	S(0.034)	FALSE	FALSE	FALSE	FALSE	0.843641	0.273156	1.20845	2	17	15.445	15.5111	15.9293	14.9322	14.9301	15.3673	15.3315	15.9616	15.8076	15.6454	1.32719	0.211225	FALSE
48755	A3KN83	SBNO1	MOP3	Protein strawberry notch homolog 1	RPpSFSSTPVIpSPAPNSTPANSNTNSNSSLITSQDAVER	RPS(0.81)FS(0.172)S(0.012)T(0.013)PVIS(0.85)PAPNS(0.056)T(0.051)PANS(0.034)NT(0.002)NS(0.001)NSSLITSQDAVER	835	T(0.002)	FALSE	FALSE	FALSE	FALSE	0.843641	0.273156	1.20845	2	17	15.445	15.5111	15.9293	14.9322	14.9301	15.3673	15.3315	15.9616	15.8076	15.6454	1.32719	0.211225	FALSE
48755	A3KN83	SBNO1	MOP3	Protein strawberry notch homolog 1	RPpSFSSTPVIpSPAPNSTPANSNTNSNSSLITSQDAVER	RPS(0.81)FS(0.172)S(0.012)T(0.013)PVIS(0.85)PAPNS(0.056)T(0.051)PANS(0.034)NT(0.002)NS(0.001)NSSLITSQDAVER	837	S(0.001)	FALSE	FALSE	FALSE	FALSE	0.843641	0.273156	1.20845	2	17	15.445	15.5111	15.9293	14.9322	14.9301	15.3673	15.3315	15.9616	15.8076	15.6454	1.32719	0.211225	FALSE
30810	A4D0Y5			Uncharacterized protein C7orf77	NPpYLLpTpSNKpTTVK	NPY(1)LLT(1)S(1)NKT(0.5)T(0.5)VK	61	Y(1)	TRUE	TRUE	FALSE	FALSE	0.843641	0.430282	1.3475	4	11	18.0165	18.5689	18.2485	16.8112	17.1453	18.3243	18.2042	18.2466	18.3838	17.783	1.39953	0.189105	FALSE
33436	A4D0Y5			Uncharacterized protein C7orf77	NPpYLLpTpSNKpTTVK	NPY(1)LLT(1)S(1)NKT(0.501)T(0.501)VK	61	Y(1)	TRUE	TRUE	FALSE	FALSE	0.843641	1.44061	2.71436	4	12	22.6526	23.1191	22.94	18.9899	19.1106	23.0564	22.82	22.9753	23.1599	22.0037	1.73024	0.111683	FALSE
30810	A4D0Y5			Uncharacterized protein C7orf77	NPpYLLpTpSNKpTTVK	NPY(1)LLT(1)S(1)NKT(0.5)T(0.5)VK	64	T(1)	TRUE	TRUE	FALSE	FALSE	0.843641	0.430282	1.3475	4	11	18.0165	18.5689	18.2485	16.8112	17.1453	18.3243	18.2042	18.2466	18.3838	17.783	1.39953	0.189105	FALSE
33436	A4D0Y5			Uncharacterized protein C7orf77	NPpYLLpTpSNKpTTVK	NPY(1)LLT(1)S(1)NKT(0.501)T(0.501)VK	64	T(1)	TRUE	TRUE	FALSE	FALSE	0.843641	1.44061	2.71436	4	12	22.6526	23.1191	22.94	18.9899	19.1106	23.0564	22.82	22.9753	23.1599	22.0037	1.73024	0.111683	FALSE
30810	A4D0Y5			Uncharacterized protein C7orf77	NPpYLLpTpSNKpTTVK	NPY(1)LLT(1)S(1)NKT(0.5)T(0.5)VK	65	S(1)	TRUE	TRUE	FALSE	FALSE	0.843641	0.430282	1.3475	4	11	18.0165	18.5689	18.2485	16.8112	17.1453	18.3243	18.2042	18.2466	18.3838	17.783	1.39953	0.189105	FALSE
33436	A4D0Y5			Uncharacterized protein C7orf77	NPpYLLpTpSNKpTTVK	NPY(1)LLT(1)S(1)NKT(0.501)T(0.501)VK	65	S(1)	TRUE	TRUE	FALSE	FALSE	0.843641	1.44061	2.71436	4	12	22.6526	23.1191	22.94	18.9899	19.1106	23.0564	22.82	22.9753	23.1599	22.0037	1.73024	0.111683	FALSE
30810	A4D0Y5			Uncharacterized protein C7orf77	NPpYLLpTpSNKpTTVK	NPY(1)LLT(1)S(1)NKT(0.5)T(0.5)VK	68	T(0.5)	FALSE	FALSE	FALSE	FALSE	0.843641	0.430282	1.3475	4	11	18.0165	18.5689	18.2485	16.8112	17.1453	18.3243	18.2042	18.2466	18.3838	17.783	1.39953	0.189105	FALSE
33436	A4D0Y5			Uncharacterized protein C7orf77	NPpYLLpTpSNKpTTVK	NPY(1)LLT(1)S(1)NKT(0.501)T(0.501)VK	68	T(0.501)	FALSE	FALSE	FALSE	FALSE	0.843641	1.44061	2.71436	4	12	22.6526	23.1191	22.94	18.9899	19.1106	23.0564	22.82	22.9753	23.1599	22.0037	1.73024	0.111683	FALSE
30810	A4D0Y5			Uncharacterized protein C7orf77	NPpYLLpTpSNKpTTVK	NPY(1)LLT(1)S(1)NKT(0.5)T(0.5)VK	69	T(0.5)	FALSE	FALSE	FALSE	FALSE	0.843641	0.430282	1.3475	4	11	18.0165	18.5689	18.2485	16.8112	17.1453	18.3243	18.2042	18.2466	18.3838	17.783	1.39953	0.189105	FALSE
33436	A4D0Y5			Uncharacterized protein C7orf77	NPpYLLpTpSNKpTTVK	NPY(1)LLT(1)S(1)NKT(0.501)T(0.501)VK	69	T(0.501)	FALSE	FALSE	FALSE	FALSE	0.843641	1.44061	2.71436	4	12	22.6526	23.1191	22.94	18.9899	19.1106	23.0564	22.82	22.9753	23.1599	22.0037	1.73024	0.111683	FALSE
22530	A4D1E1	ZNF804B		Zinc finger protein 804B	NQESLGpSPHICDLGK	NQES(0.012)LGS(0.988)PHICDLGK	874	S(0.012)	FALSE	FALSE	FALSE	FALSE	0.843641	-0.289655	-1.22235	1	8	20.5666	20.0195	20.317	20.5007	20.239	19.9782	20.3599	20.1033	19.6752	20.0779	-1.99279	0.0715761	FALSE
22530	A4D1E1	ZNF804B		Zinc finger protein 804B	NQESLGpSPHICDLGK	NQES(0.012)LGS(0.988)PHICDLGK	877	S(0.988)	TRUE	FALSE	FALSE	FALSE	0.843641	-0.289655	-1.22235	1	8	20.5666	20.0195	20.317	20.5007	20.239	19.9782	20.3599	20.1033	19.6752	20.0779	-1.99279	0.0715761	FALSE
35673	A5PL33	KRBA1	KIAA1862	Protein KRBA1	EGPGALGGEPSPPTHpSPSR	EGPGALGGEPSPPT(0.159)HS(0.809)PS(0.032)R	180	T(0.159)	FALSE	FALSE	FALSE	FALSE	0.843641	0.234552	1.17654	1	13	18.5251	18.4605	18.4276	17.9274	17.7714	18.5472	18.6358	18.246	18.4976	18.3582	1.44693	0.175693	FALSE
35673	A5PL33	KRBA1	KIAA1862	Protein KRBA1	EGPGALGGEPSPPTHpSPSR	EGPGALGGEPSPPT(0.159)HS(0.809)PS(0.032)R	182	S(0.809)	TRUE	FALSE	FALSE	FALSE	0.843641	0.234552	1.17654	1	13	18.5251	18.4605	18.4276	17.9274	17.7714	18.5472	18.6358	18.246	18.4976	18.3582	1.44693	0.175693	FALSE
35673	A5PL33	KRBA1	KIAA1862	Protein KRBA1	EGPGALGGEPSPPTHpSPSR	EGPGALGGEPSPPT(0.159)HS(0.809)PS(0.032)R	184	S(0.032)	FALSE	FALSE	FALSE	FALSE	0.843641	0.234552	1.17654	1	13	18.5251	18.4605	18.4276	17.9274	17.7714	18.5472	18.6358	18.246	18.4976	18.3582	1.44693	0.175693	FALSE
58778	A5PLL1	ANKRD34B		Ankyrin repeat domain-containing protein 34B	RQpSLQTEQIK	RQS(0.999)LQT(0.001)EQIK	502	S(0.999)	TRUE	TRUE	FALSE	FALSE	0.843641	0.258545	1.19627	1	20	20.3052	20.2482	20.1778	19.6214	19.408	20.1704	20.2106	20.0654	20.2751	20.3318	1.46589	0.170558	FALSE
58778	A5PLL1	ANKRD34B		Ankyrin repeat domain-containing protein 34B	RQpSLQTEQIK	RQS(0.999)LQT(0.001)EQIK	505	T(0.001)	FALSE	FALSE	FALSE	FALSE	0.843641	0.258545	1.19627	1	20	20.3052	20.2482	20.1778	19.6214	19.408	20.1704	20.2106	20.0654	20.2751	20.3318	1.46589	0.170558	FALSE
21433	A6H8Y1	BDP1	KIAA1241 KIAA1689 TFNR	Transcription factor TFIIIB component B'' homolog	PLGEMEpTDLKApTGRDSFPR	PLGEMET(0.995)DLKAT(0.995)GRDS(0.01)FPR	1062	T(0.995)	TRUE	TRUE	FALSE	FALSE	0.843641	-0.276701	-1.21142	2	8	19.3593	19.1331	19.2543	19.7068	20.0048	19.5349	19.0538	19.3296	19.478	18.6785	-1.35044	0.203893	FALSE
21433	A6H8Y1	BDP1	KIAA1241 KIAA1689 TFNR	Transcription factor TFIIIB component B'' homolog	PLGEMEpTDLKApTGRDSFPR	PLGEMET(0.995)DLKAT(0.995)GRDS(0.01)FPR	1067	T(0.995)	TRUE	TRUE	FALSE	FALSE	0.843641	-0.276701	-1.21142	2	8	19.3593	19.1331	19.2543	19.7068	20.0048	19.5349	19.0538	19.3296	19.478	18.6785	-1.35044	0.203893	FALSE
21433	A6H8Y1	BDP1	KIAA1241 KIAA1689 TFNR	Transcription factor TFIIIB component B'' homolog	PLGEMEpTDLKApTGRDSFPR	PLGEMET(0.995)DLKAT(0.995)GRDS(0.01)FPR	1071	S(0.01)	FALSE	FALSE	FALSE	FALSE	0.843641	-0.276701	-1.21142	2	8	19.3593	19.1331	19.2543	19.7068	20.0048	19.5349	19.0538	19.3296	19.478	18.6785	-1.35044	0.203893	FALSE
54497	A6H8Y1	BDP1	KIAA1241 KIAA1689 TFNR	Transcription factor TFIIIB component B'' homolog	IVHECQELSpSPVITTSPASFEENK	IVHECQELS(0.405)S(0.407)PVIT(0.118)T(0.035)S(0.035)PASFEENK	2043	S(0.405)	FALSE	FALSE	FALSE	FALSE	0.843641	0.339605	1.26541	1	19	17.0217	17.4059	17.6355	16.8919	17.2429	17.6572	17.1509	17.853	17.7685	17.4663	1.97724	0.073508	FALSE
54497	A6H8Y1	BDP1	KIAA1241 KIAA1689 TFNR	Transcription factor TFIIIB component B'' homolog	IVHECQELSpSPVITTSPASFEENK	IVHECQELS(0.405)S(0.407)PVIT(0.118)T(0.035)S(0.035)PASFEENK	2044	S(0.407)	FALSE	FALSE	FALSE	FALSE	0.843641	0.339605	1.26541	1	19	17.0217	17.4059	17.6355	16.8919	17.2429	17.6572	17.1509	17.853	17.7685	17.4663	1.97724	0.073508	FALSE
54497	A6H8Y1	BDP1	KIAA1241 KIAA1689 TFNR	Transcription factor TFIIIB component B'' homolog	IVHECQELSpSPVITTSPASFEENK	IVHECQELS(0.405)S(0.407)PVIT(0.118)T(0.035)S(0.035)PASFEENK	2048	T(0.118)	FALSE	FALSE	FALSE	FALSE	0.843641	0.339605	1.26541	1	19	17.0217	17.4059	17.6355	16.8919	17.2429	17.6572	17.1509	17.853	17.7685	17.4663	1.97724	0.073508	FALSE
54497	A6H8Y1	BDP1	KIAA1241 KIAA1689 TFNR	Transcription factor TFIIIB component B'' homolog	IVHECQELSpSPVITTSPASFEENK	IVHECQELS(0.405)S(0.407)PVIT(0.118)T(0.035)S(0.035)PASFEENK	2049	T(0.035)	FALSE	FALSE	FALSE	FALSE	0.843641	0.339605	1.26541	1	19	17.0217	17.4059	17.6355	16.8919	17.2429	17.6572	17.1509	17.853	17.7685	17.4663	1.97724	0.073508	FALSE
54497	A6H8Y1	BDP1	KIAA1241 KIAA1689 TFNR	Transcription factor TFIIIB component B'' homolog	IVHECQELSpSPVITTSPASFEENK	IVHECQELS(0.405)S(0.407)PVIT(0.118)T(0.035)S(0.035)PASFEENK	2050	S(0.035)	FALSE	FALSE	FALSE	FALSE	0.843641	0.339605	1.26541	1	19	17.0217	17.4059	17.6355	16.8919	17.2429	17.6572	17.1509	17.853	17.7685	17.4663	1.97724	0.073508	FALSE
42023	A6H8Y1	BDP1	KIAA1241 KIAA1689 TFNR	Transcription factor TFIIIB component B'' homolog	GSRpSPDACMDK	GS(0.023)RS(0.977)PDACMDK	2449	S(0.023)	FALSE	FALSE	FALSE	FALSE	0.843641	0.351278	1.27569	1	15	19.8205	20.8213	20.4142	19.6085	20.5377	20.8654	20.2092	20.8954	20.6634	20.3252	1.47323	0.168607	FALSE
42023	A6H8Y1	BDP1	KIAA1241 KIAA1689 TFNR	Transcription factor TFIIIB component B'' homolog	GSRpSPDACMDK	GS(0.023)RS(0.977)PDACMDK	2451	S(0.977)	TRUE	FALSE	FALSE	FALSE	0.843641	0.351278	1.27569	1	15	19.8205	20.8213	20.4142	19.6085	20.5377	20.8654	20.2092	20.8954	20.6634	20.3252	1.47323	0.168607	FALSE
18067	A6H8Z2	FAM221B	C9orf128	Protein FAM221B	WEEHEpTFFDTQK	WEEHET(0.987)FFDT(0.013)QK	375	T(0.987)	TRUE	FALSE	FALSE	FALSE	0.843641	0.470581	1.38567	1	6	20.7004	20.61	20.8576	19.6439	19.7593	20.8599	20.685	20.5422	21.2027	20.6344	1.89132	0.0850811	FALSE
18067	A6H8Z2	FAM221B	C9orf128	Protein FAM221B	WEEHEpTFFDTQK	WEEHET(0.987)FFDT(0.013)QK	379	T(0.013)	FALSE	FALSE	FALSE	FALSE	0.843641	0.470581	1.38567	1	6	20.7004	20.61	20.8576	19.6439	19.7593	20.8599	20.685	20.5422	21.2027	20.6344	1.89132	0.0850811	FALSE
34318	A6ND36	FAM83G	PAWS1	Protein FAM83G	AFpSQVQCLDDNHVNWR	AFS(1)QVQCLDDNHVNWR	4	S(1)	TRUE	TRUE	FALSE	FALSE	0.843641	0.317914	1.24653	1	12	16.2594	15.8963	16.4293	15.9405	16.0997	16.0883	16.4842	16.308	16.7794	16.5548	2.12544	0.0569276	FALSE
47101	A6ND36	FAM83G	PAWS1	Protein FAM83G	AKpSVDEIAK	AKS(1)VDEIAK	356	S(1)	TRUE	TRUE	FALSE	FALSE	0.843641	0.176893	1.13045	1	17	19.2507	19.6798	19.6324	19.2755	19.3835	19.4647	19.8079	19.5159	19.7146	19.6033	1.49093	0.163976	FALSE
55041	A6ND36	FAM83G	PAWS1	Protein FAM83G	pTVPVADVLAR	T(1)VPVADVLAR	509	T(1)	TRUE	TRUE	FALSE	FALSE	0.843641	-0.228395	-1.17153	1	19	17.5626	17.6731	17.4498	17.8186	17.7836	17.6058	17.6335	17.3971	17.282	17.2272	-1.94827	0.0772364	FALSE
36781	A6ND36	FAM83G	PAWS1	Protein FAM83G	RRHpSEQVANGPTPPPR	RRHS(1)EQVANGPTPPPR	634	S(1)	TRUE	TRUE	FALSE	FALSE	0.843641	0.292931	1.22513	1	13	17.9352	18.1983	17.6959	17.1355	17.3834	18.0578	17.8496	17.9623	18.2202	17.723	1.52986	0.154171	FALSE
55095	A6ND36	FAM83G	PAWS1	Protein FAM83G	QLpSAPHITR	QLS(1)APHITR	650	S(1)	TRUE	TRUE	FALSE	FALSE	0.843641	0.477782	1.3926	1	19	18.8367	19.2431	19.3433	17.7497	17.9715	19.0588	18.7765	19.3227	19.2049	19.1703	1.60192	0.137361	FALSE
59370	A6NDB9	PALM3		Paralemmin-3	VPEVVQTSpSPR	VPEVVQT(0.032)S(0.131)S(0.837)PR	301	T(0.032)	FALSE	FALSE	FALSE	FALSE	0.843641	0.121621	1.08796	1	20	17.5823	17.5442	17.7433	17.6243	17.5466	17.715	17.5741	17.6624	17.8678	17.8294	1.3216	0.21302	FALSE
59370	A6NDB9	PALM3		Paralemmin-3	VPEVVQTSpSPR	VPEVVQT(0.032)S(0.131)S(0.837)PR	302	S(0.131)	FALSE	FALSE	FALSE	FALSE	0.843641	0.121621	1.08796	1	20	17.5823	17.5442	17.7433	17.6243	17.5466	17.715	17.5741	17.6624	17.8678	17.8294	1.3216	0.21302	FALSE
59370	A6NDB9	PALM3		Paralemmin-3	VPEVVQTSpSPR	VPEVVQT(0.032)S(0.131)S(0.837)PR	303	S(0.837)	TRUE	FALSE	FALSE	FALSE	0.843641	0.121621	1.08796	1	20	17.5823	17.5442	17.7433	17.6243	17.5466	17.715	17.5741	17.6624	17.8678	17.8294	1.3216	0.21302	FALSE
32938	A6NDB9	PALM3		Paralemmin-3	GDEpSPLGAEGAK	GDES(1)PLGAEGAK	375	S(1)	TRUE	TRUE	FALSE	FALSE	0.843641	0.273656	1.20887	1	12	21.4116	21.2057	21.3892	21.6006	21.2905	21.408	21.5476	21.4242	21.9189	21.967	1.97602	0.0736609	FALSE
33668	A6NDB9	PALM3		Paralemmin-3	QPEPSAPTEGEEApSGPK	QPEPSAPTEGEEAS(1)GPK	660	S(1)	TRUE	TRUE	FALSE	FALSE	0.843641	0.416163	1.33437	1	12	21.047	20.7855	20.8487	20.0937	19.9093	20.9111	21.0107	20.8485	21.1127	20.8822	1.99238	0.071627	FALSE
30291	A6NFI3	ZNF316		Zinc finger protein 316	EVLAEEECPALGTQERLpSR	EVLAEEECPALGT(0.099)QERLS(0.901)R	100	T(0.099)	FALSE	FALSE	FALSE	FALSE	0.843641	0.13045	1.09464	1	11	18.8024	18.843	18.8175	18.7298	18.9971	18.9117	18.8065	19.1315	18.9536	19.0388	1.37458	0.196506	FALSE
30291	A6NFI3	ZNF316		Zinc finger protein 316	EVLAEEECPALGTQERLpSR	EVLAEEECPALGT(0.099)QERLS(0.901)R	105	S(0.901)	TRUE	FALSE	FALSE	FALSE	0.843641	0.13045	1.09464	1	11	18.8024	18.843	18.8175	18.7298	18.9971	18.9117	18.8065	19.1315	18.9536	19.0388	1.37458	0.196506	FALSE
6407	A6NFI3	ZNF316		Zinc finger protein 316	GGDAKpSPVLQEK	GGDAKS(1)PVLQEK	112	S(1)	TRUE	TRUE	FALSE	FALSE	0.843641	0.225376	1.16908	1	2	20.9649	20.8206	20.938	20.48	20.4988	20.8011	21.0616	20.7243	21.2232	21.0189	1.61983	0.133442	FALSE
10480	A6NFI3	ZNF316		Zinc finger protein 316	GGDAKpSPVLQEK	GGDAKS(1)PVLQEK	112	S(1)	TRUE	TRUE	FALSE	FALSE	0.843641	0.1748	1.12881	1	3	22.7615	22.8216	22.7208	22.5553	22.3537	22.7402	22.763	22.6406	22.8932	23.05	1.46683	0.170308	FALSE
58451	A6NFI3	ZNF316		Zinc finger protein 316	pSPVLQEK	S(1)PVLQEK	112	S(1)	TRUE	TRUE	FALSE	FALSE	0.843641	0.21945	1.16429	1	20	20.8434	21.0118	20.9908	21.095	20.7171	21.0322	21.1442	21.0273	21.2543	21.2973	2.1029	0.0591998	FALSE
47141	A6NFI3	ZNF316		Zinc finger protein 316	GGDAKpSPVLQEK	GGDAKS(1)PVLQEK	112	S(1)	TRUE	TRUE	FALSE	FALSE	0.843641	0.214619	1.1604	1	17	19.7616	19.851	19.9782	19.7592	19.4601	19.7188	20.16	19.656	20.2344	20.1141	1.47731	0.167528	FALSE
41302	A6NGB9	WIPF3	CR16	WAS/WASL-interacting protein family member 3	pTISGPLIPPASPR	T(0.522)IS(0.007)GPLIPPAS(0.471)PR	139	T(0.522)	FALSE	FALSE	FALSE	FALSE	0.843641	-0.221128	-1.16564	1	15	15.5553	15.5542	15.481	16.1709	16.0216	15.6063	15.6772	15.5182	15.4075	15.4681	-1.50716	0.159824	FALSE
41302	A6NGB9	WIPF3	CR16	WAS/WASL-interacting protein family member 3	pTISGPLIPPASPR	T(0.522)IS(0.007)GPLIPPAS(0.471)PR	141	S(0.007)	FALSE	FALSE	FALSE	FALSE	0.843641	-0.221128	-1.16564	1	15	15.5553	15.5542	15.481	16.1709	16.0216	15.6063	15.6772	15.5182	15.4075	15.4681	-1.50716	0.159824	FALSE
23908	A6NGB9	WIPF3	CR16	WAS/WASL-interacting protein family member 3	TISGPLIPPApSPR	TISGPLIPPAS(1)PR	149	S(1)	TRUE	TRUE	FALSE	FALSE	0.843641	-0.220474	-1.16512	1	8	17.988	17.8984	18.0172	18.5029	18.4084	17.9522	18.0441	17.8154	17.7949	18.1058	-1.60444	0.136805	FALSE
41302	A6NGB9	WIPF3	CR16	WAS/WASL-interacting protein family member 3	pTISGPLIPPASPR	T(0.522)IS(0.007)GPLIPPAS(0.471)PR	149	S(0.471)	FALSE	FALSE	FALSE	FALSE	0.843641	-0.221128	-1.16564	1	15	15.5553	15.5542	15.481	16.1709	16.0216	15.6063	15.6772	15.5182	15.4075	15.4681	-1.50716	0.159824	FALSE
31609	A6NGB9	WIPF3	CR16	WAS/WASL-interacting protein family member 3	AEPApSPAQDAQEPPAPPPPLPPYApSCSPR	AEPAS(1)PAQDAQEPPAPPPPLPPY(0.002)AS(0.499)CS(0.499)PR;AEPAS(1)PAQDAQEPPAPPPPLPPY(0.01)AS(0.526)CS(0.464)PR	281	S(1)	TRUE	TRUE	FALSE	FALSE	0.843641	0.399448	1.319	2	11	13.9278	13.2145	13.7576	14.1087	13.7933	14.2388	14.3361	13.9021	14.3161	14.0061	2.42538	0.0336005	FALSE
31609	A6NGB9	WIPF3	CR16	WAS/WASL-interacting protein family member 3	AEPApSPAQDAQEPPAPPPPLPPYApSCSPR	AEPAS(1)PAQDAQEPPAPPPPLPPY(0.002)AS(0.499)CS(0.499)PR;AEPAS(1)PAQDAQEPPAPPPPLPPY(0.01)AS(0.526)CS(0.464)PR	281	S(1)	TRUE	TRUE	FALSE	FALSE	0.843641	0.399448	1.319	2	11	13.9278	13.2145	13.7576	14.1087	13.7933	14.2388	14.3361	13.9021	14.3161	14.0061	2.42538	0.0336005	FALSE
31609	A6NGB9	WIPF3	CR16	WAS/WASL-interacting protein family member 3	AEPApSPAQDAQEPPAPPPPLPPYApSCSPR	AEPAS(1)PAQDAQEPPAPPPPLPPY(0.002)AS(0.499)CS(0.499)PR;AEPAS(1)PAQDAQEPPAPPPPLPPY(0.01)AS(0.526)CS(0.464)PR	299	Y(0.002)	FALSE	FALSE	FALSE	FALSE	0.843641	0.399448	1.319	2	11	13.9278	13.2145	13.7576	14.1087	13.7933	14.2388	14.3361	13.9021	14.3161	14.0061	2.42538	0.0336005	FALSE
31609	A6NGB9	WIPF3	CR16	WAS/WASL-interacting protein family member 3	AEPApSPAQDAQEPPAPPPPLPPYApSCSPR	AEPAS(1)PAQDAQEPPAPPPPLPPY(0.002)AS(0.499)CS(0.499)PR;AEPAS(1)PAQDAQEPPAPPPPLPPY(0.01)AS(0.526)CS(0.464)PR	299	Y(0.01)	FALSE	FALSE	FALSE	FALSE	0.843641	0.399448	1.319	2	11	13.9278	13.2145	13.7576	14.1087	13.7933	14.2388	14.3361	13.9021	14.3161	14.0061	2.42538	0.0336005	FALSE
31609	A6NGB9	WIPF3	CR16	WAS/WASL-interacting protein family member 3	AEPApSPAQDAQEPPAPPPPLPPYApSCSPR	AEPAS(1)PAQDAQEPPAPPPPLPPY(0.002)AS(0.499)CS(0.499)PR;AEPAS(1)PAQDAQEPPAPPPPLPPY(0.01)AS(0.526)CS(0.464)PR	301	S(0.526)	FALSE	FALSE	FALSE	FALSE	0.843641	0.399448	1.319	2	11	13.9278	13.2145	13.7576	14.1087	13.7933	14.2388	14.3361	13.9021	14.3161	14.0061	2.42538	0.0336005	FALSE
31609	A6NGB9	WIPF3	CR16	WAS/WASL-interacting protein family member 3	AEPApSPAQDAQEPPAPPPPLPPYApSCSPR	AEPAS(1)PAQDAQEPPAPPPPLPPY(0.002)AS(0.499)CS(0.499)PR;AEPAS(1)PAQDAQEPPAPPPPLPPY(0.01)AS(0.526)CS(0.464)PR	301	S(0.499)	FALSE	FALSE	FALSE	FALSE	0.843641	0.399448	1.319	2	11	13.9278	13.2145	13.7576	14.1087	13.7933	14.2388	14.3361	13.9021	14.3161	14.0061	2.42538	0.0336005	FALSE
31609	A6NGB9	WIPF3	CR16	WAS/WASL-interacting protein family member 3	AEPApSPAQDAQEPPAPPPPLPPYApSCSPR	AEPAS(1)PAQDAQEPPAPPPPLPPY(0.002)AS(0.499)CS(0.499)PR;AEPAS(1)PAQDAQEPPAPPPPLPPY(0.01)AS(0.526)CS(0.464)PR	303	S(0.499)	FALSE	FALSE	FALSE	FALSE	0.843641	0.399448	1.319	2	11	13.9278	13.2145	13.7576	14.1087	13.7933	14.2388	14.3361	13.9021	14.3161	14.0061	2.42538	0.0336005	FALSE
31609	A6NGB9	WIPF3	CR16	WAS/WASL-interacting protein family member 3	AEPApSPAQDAQEPPAPPPPLPPYApSCSPR	AEPAS(1)PAQDAQEPPAPPPPLPPY(0.002)AS(0.499)CS(0.499)PR;AEPAS(1)PAQDAQEPPAPPPPLPPY(0.01)AS(0.526)CS(0.464)PR	303	S(0.464)	FALSE	FALSE	FALSE	FALSE	0.843641	0.399448	1.319	2	11	13.9278	13.2145	13.7576	14.1087	13.7933	14.2388	14.3361	13.9021	14.3161	14.0061	2.42538	0.0336005	FALSE
17006	A6NGB9	WIPF3	CR16	WAS/WASL-interacting protein family member 3	LNPPPAPPARpSPTTELSSK	LNPPPAPPARS(0.958)PT(0.035)T(0.007)ELSSK	383	S(0.958)	TRUE	FALSE	FALSE	FALSE	0.843641	-0.123345	-1.08926	1	6	18.9633	18.9717	18.9384	19.0169	19.236	18.8609	18.8606	18.9727	18.7944	19.0211	-1.31844	0.214042	FALSE
17006	A6NGB9	WIPF3	CR16	WAS/WASL-interacting protein family member 3	LNPPPAPPARpSPTTELSSK	LNPPPAPPARS(0.958)PT(0.035)T(0.007)ELSSK	385	T(0.035)	FALSE	FALSE	FALSE	FALSE	0.843641	-0.123345	-1.08926	1	6	18.9633	18.9717	18.9384	19.0169	19.236	18.8609	18.8606	18.9727	18.7944	19.0211	-1.31844	0.214042	FALSE
17006	A6NGB9	WIPF3	CR16	WAS/WASL-interacting protein family member 3	LNPPPAPPARpSPTTELSSK	LNPPPAPPARS(0.958)PT(0.035)T(0.007)ELSSK	386	T(0.007)	FALSE	FALSE	FALSE	FALSE	0.843641	-0.123345	-1.08926	1	6	18.9633	18.9717	18.9384	19.0169	19.236	18.8609	18.8606	18.9727	18.7944	19.0211	-1.31844	0.214042	FALSE
42433	A6NH52	TVP23A	FAM18A	Golgi apparatus membrane protein TVP23 homolog A	pSHWIFEARK	S(1)HWIFEARK	100	S(1)	TRUE	TRUE	FALSE	FALSE	0.843641	0.631001	1.54864	1	15	18.7598	18.7972	18.5515	17.9207	18.1639	18.1403	18.6722	18.2429	20.8286	19.4641	1.38327	0.194183	FALSE
39380	A6NH52	TVP23A	FAM18A	Golgi apparatus membrane protein TVP23 homolog A	pSHWIFEARK	S(1)HWIFEARK	100	S(1)	TRUE	TRUE	FALSE	FALSE	0.843641	1.22839	2.34306	1	14	21.8492	22.2327	21.9177	18.9988	19.0448	21.8097	21.7873	22.0649	22.3258	22.1974	1.9278	0.0802554	FALSE
26109	A6NHR9	SMCHD1	KIAA0650	Structural maintenance of chromosomes flexible hinge domain-containing protein 1	VILHpSSSGNK	VILHS(0.498)S(0.498)S(0.003)GNK	754	S(0.498)	FALSE	FALSE	FALSE	FALSE	0.843641	0.345651	1.27072	1	9	19.4749	19.7326	19.5901	18.6446	19.2	19.7375	19.391	19.7474	19.6894	19.8051	1.82274	0.0954982	FALSE
26109	A6NHR9	SMCHD1	KIAA0650	Structural maintenance of chromosomes flexible hinge domain-containing protein 1	VILHpSSSGNK	VILHS(0.498)S(0.498)S(0.003)GNK	755	S(0.498)	FALSE	FALSE	FALSE	FALSE	0.843641	0.345651	1.27072	1	9	19.4749	19.7326	19.5901	18.6446	19.2	19.7375	19.391	19.7474	19.6894	19.8051	1.82274	0.0954982	FALSE
26109	A6NHR9	SMCHD1	KIAA0650	Structural maintenance of chromosomes flexible hinge domain-containing protein 1	VILHpSSSGNK	VILHS(0.498)S(0.498)S(0.003)GNK	756	S(0.003)	FALSE	FALSE	FALSE	FALSE	0.843641	0.345651	1.27072	1	9	19.4749	19.7326	19.5901	18.6446	19.2	19.7375	19.391	19.7474	19.6894	19.8051	1.82274	0.0954982	FALSE
44419	A6NIX2	WTIP		Wilms tumor protein 1-interacting protein	AAVPELpSAQPAGpSPRASLAGpSDGGGGGGSAR	AAVPELS(0.698)AQPAGS(0.983)PRAS(0.334)LAGS(0.947)DGGGGGGS(0.038)AR	82	S(0.698)	FALSE	FALSE	FALSE	FALSE	0.843641	0.297012	1.2286	3	16	16.2033	15.6193	15.8974	15.6192	15.4538	15.8815	16.4047	15.8697	16.1025	16.0195	1.88198	0.0864365	FALSE
44419	A6NIX2	WTIP		Wilms tumor protein 1-interacting protein	AAVPELpSAQPAGpSPRASLAGpSDGGGGGGSAR	AAVPELS(0.698)AQPAGS(0.983)PRAS(0.334)LAGS(0.947)DGGGGGGS(0.038)AR	88	S(0.983)	TRUE	FALSE	FALSE	FALSE	0.843641	0.297012	1.2286	3	16	16.2033	15.6193	15.8974	15.6192	15.4538	15.8815	16.4047	15.8697	16.1025	16.0195	1.88198	0.0864365	FALSE
44558	A6NIX2	WTIP		Wilms tumor protein 1-interacting protein	ASLAGpSDGGGGGGSAR	AS(0.001)LAGS(0.999)DGGGGGGSAR	92	S(0.001)	FALSE	FALSE	FALSE	FALSE	0.843641	0.239798	1.18083	1	16	19.0701	19.0247	19.2008	18.3155	18.2888	18.885	18.9726	18.9261	19.0981	19.217	1.25941	0.233843	FALSE
44419	A6NIX2	WTIP		Wilms tumor protein 1-interacting protein	AAVPELpSAQPAGpSPRASLAGpSDGGGGGGSAR	AAVPELS(0.698)AQPAGS(0.983)PRAS(0.334)LAGS(0.947)DGGGGGGS(0.038)AR	92	S(0.334)	FALSE	FALSE	FALSE	FALSE	0.843641	0.297012	1.2286	3	16	16.2033	15.6193	15.8974	15.6192	15.4538	15.8815	16.4047	15.8697	16.1025	16.0195	1.88198	0.0864365	FALSE
44558	A6NIX2	WTIP		Wilms tumor protein 1-interacting protein	ASLAGpSDGGGGGGSAR	AS(0.001)LAGS(0.999)DGGGGGGSAR	96	S(0.999)	TRUE	TRUE	FALSE	FALSE	0.843641	0.239798	1.18083	1	16	19.0701	19.0247	19.2008	18.3155	18.2888	18.885	18.9726	18.9261	19.0981	19.217	1.25941	0.233843	FALSE
44419	A6NIX2	WTIP		Wilms tumor protein 1-interacting protein	AAVPELpSAQPAGpSPRASLAGpSDGGGGGGSAR	AAVPELS(0.698)AQPAGS(0.983)PRAS(0.334)LAGS(0.947)DGGGGGGS(0.038)AR	96	S(0.947)	TRUE	FALSE	FALSE	FALSE	0.843641	0.297012	1.2286	3	16	16.2033	15.6193	15.8974	15.6192	15.4538	15.8815	16.4047	15.8697	16.1025	16.0195	1.88198	0.0864365	FALSE
44419	A6NIX2	WTIP		Wilms tumor protein 1-interacting protein	AAVPELpSAQPAGpSPRASLAGpSDGGGGGGSAR	AAVPELS(0.698)AQPAGS(0.983)PRAS(0.334)LAGS(0.947)DGGGGGGS(0.038)AR	104	S(0.038)	FALSE	FALSE	FALSE	FALSE	0.843641	0.297012	1.2286	3	16	16.2033	15.6193	15.8974	15.6192	15.4538	15.8815	16.4047	15.8697	16.1025	16.0195	1.88198	0.0864365	FALSE
54898	A6NKD9	CCDC85C		Coiled-coil domain-containing protein 85C	pSIPNGLHDPSSTYIR	S(1)IPNGLHDPSSTYIR	258	S(1)	TRUE	TRUE	FALSE	FALSE	0.843641	0.422808	1.34053	1	19	18.9853	18.9523	18.7152	17.5351	17.7462	18.8523	19.0657	18.6686	18.6479	18.8137	1.5035	0.160752	FALSE
38826	A6NKL6	TMEM200C	TTMA	Transmembrane protein 200C	GAApSPPDLASSPR	GAAS(1)PPDLASSPR	301	S(1)	TRUE	TRUE	FALSE	FALSE	0.843641	-0.61627	-1.53291	1	14	19.6978	20.0391	20.2898	20.9958	20.5761	19.0745	20.3279	19.1134	20.0503	19.951	-2.06757	0.0629326	FALSE
35577	A6NKL6	TMEM200C	TTMA	Transmembrane protein 200C	DSAVAAPVLGAEQpSSPEGASQEPPTAEQPQPVQR	DSAVAAPVLGAEQS(0.455)S(0.455)PEGAS(0.089)QEPPTAEQPQPVQR	573	S(0.455)	FALSE	FALSE	FALSE	FALSE	0.843641	0.213657	1.15962	1	13	17.8273	17.2091	17.7408	17.1558	17.0264	17.6468	17.49	17.623	17.8618	17.4061	1.25251	0.236254	FALSE
35577	A6NKL6	TMEM200C	TTMA	Transmembrane protein 200C	DSAVAAPVLGAEQpSSPEGASQEPPTAEQPQPVQR	DSAVAAPVLGAEQS(0.455)S(0.455)PEGAS(0.089)QEPPTAEQPQPVQR	574	S(0.455)	FALSE	FALSE	FALSE	FALSE	0.843641	0.213657	1.15962	1	13	17.8273	17.2091	17.7408	17.1558	17.0264	17.6468	17.49	17.623	17.8618	17.4061	1.25251	0.236254	FALSE
35577	A6NKL6	TMEM200C	TTMA	Transmembrane protein 200C	DSAVAAPVLGAEQpSSPEGASQEPPTAEQPQPVQR	DSAVAAPVLGAEQS(0.455)S(0.455)PEGAS(0.089)QEPPTAEQPQPVQR	579	S(0.089)	FALSE	FALSE	FALSE	FALSE	0.843641	0.213657	1.15962	1	13	17.8273	17.2091	17.7408	17.1558	17.0264	17.6468	17.49	17.623	17.8618	17.4061	1.25251	0.236254	FALSE
4521	A6NKT7	RGPD3;RGPD1;RGPD2;RGPD5;RGPD8	RGP3	RanBP2-like and GRIP domain-containing protein 3	HSTPpSPTK	HS(0.282)T(0.328)PS(0.382)PT(0.009)K	779	S(0.282)	FALSE	FALSE	FALSE	FALSE	0.843641	0.896171	1.86112	1	2	19.2926	20.0381	20.1694	17.6787	18.3363	19.8858	18.45	21.3798	19.9901	20.2901	1.54354	0.151141	FALSE
4521	A6NKT7	RGPD3;RGPD1;RGPD2;RGPD5;RGPD8	RGP3	RanBP2-like and GRIP domain-containing protein 3	HSTPpSPTK	HS(0.282)T(0.328)PS(0.382)PT(0.009)K	780	T(0.328)	FALSE	FALSE	FALSE	FALSE	0.843641	0.896171	1.86112	1	2	19.2926	20.0381	20.1694	17.6787	18.3363	19.8858	18.45	21.3798	19.9901	20.2901	1.54354	0.151141	FALSE
4521	A6NKT7	RGPD3;RGPD1;RGPD2;RGPD5;RGPD8	RGP3	RanBP2-like and GRIP domain-containing protein 3	HSTPpSPTK	HS(0.282)T(0.328)PS(0.382)PT(0.009)K	782	S(0.382)	FALSE	FALSE	FALSE	FALSE	0.843641	0.896171	1.86112	1	2	19.2926	20.0381	20.1694	17.6787	18.3363	19.8858	18.45	21.3798	19.9901	20.2901	1.54354	0.151141	FALSE
4521	A6NKT7	RGPD3;RGPD1;RGPD2;RGPD5;RGPD8	RGP3	RanBP2-like and GRIP domain-containing protein 3	HSTPpSPTK	HS(0.282)T(0.328)PS(0.382)PT(0.009)K	784	T(0.009)	FALSE	FALSE	FALSE	FALSE	0.843641	0.896171	1.86112	1	2	19.2926	20.0381	20.1694	17.6787	18.3363	19.8858	18.45	21.3798	19.9901	20.2901	1.54354	0.151141	FALSE
32593	A6QL64	ANKRD36	ANKRD36A KIAA1641	Ankyrin repeat domain-containing protein 36A	ATpSDEEDSVLSIAR	AT(0.102)S(0.898)DEEDSVLSIAR	1032	T(0.102)	FALSE	FALSE	FALSE	FALSE	0.843641	0.240294	1.18123	1	12	17.8381	17.7609	17.9403	17.1404	17.3443	17.7692	17.7324	17.8714	17.8734	17.9791	1.55247	0.148714	FALSE
32593	A6QL64	ANKRD36	ANKRD36A KIAA1641	Ankyrin repeat domain-containing protein 36A	ATpSDEEDSVLSIAR	AT(0.102)S(0.898)DEEDSVLSIAR	1033	S(0.898)	TRUE	FALSE	FALSE	FALSE	0.843641	0.240294	1.18123	1	12	17.8381	17.7609	17.9403	17.1404	17.3443	17.7692	17.7324	17.8714	17.8734	17.9791	1.55247	0.148714	FALSE
22045	A7E2V4	ZSWIM8	KIAA0913	Zinc finger SWIM domain-containing protein 8	GWGpSPGRPK	GWGS(1)PGRPK	1130	S(1)	TRUE	TRUE	FALSE	FALSE	0.843641	0.215479	1.16109	1	8	20.4318	20.7992	20.7775	20.3103	20.7663	21.0478	20.5337	20.8551	20.8446	20.8814	1.60606	0.136447	FALSE
1563	A7KAX9	ARHGAP32	GRIT KIAA0712 RICS	Rho GTPase-activating protein 32	pSLLVSpSPSTK	S(1)LLVS(0.141)S(0.839)PS(0.018)T(0.002)K	587	S(1)	TRUE	TRUE	FALSE	FALSE	0.843641	0.168277	1.12372	2	1	17.2138	17.5571	17.6255	17.2732	17.6544	17.7265	17.3337	17.8257	17.7653	17.5142	1.2686	0.230668	FALSE
1563	A7KAX9	ARHGAP32	GRIT KIAA0712 RICS	Rho GTPase-activating protein 32	pSLLVSpSPSTK	S(1)LLVS(0.141)S(0.839)PS(0.018)T(0.002)K	591	S(0.141)	FALSE	FALSE	FALSE	FALSE	0.843641	0.168277	1.12372	2	1	17.2138	17.5571	17.6255	17.2732	17.6544	17.7265	17.3337	17.8257	17.7653	17.5142	1.2686	0.230668	FALSE
1563	A7KAX9	ARHGAP32	GRIT KIAA0712 RICS	Rho GTPase-activating protein 32	pSLLVSpSPSTK	S(1)LLVS(0.141)S(0.839)PS(0.018)T(0.002)K	592	S(0.839)	TRUE	FALSE	FALSE	FALSE	0.843641	0.168277	1.12372	2	1	17.2138	17.5571	17.6255	17.2732	17.6544	17.7265	17.3337	17.8257	17.7653	17.5142	1.2686	0.230668	FALSE
1563	A7KAX9	ARHGAP32	GRIT KIAA0712 RICS	Rho GTPase-activating protein 32	pSLLVSpSPSTK	S(1)LLVS(0.141)S(0.839)PS(0.018)T(0.002)K	594	S(0.018)	FALSE	FALSE	FALSE	FALSE	0.843641	0.168277	1.12372	2	1	17.2138	17.5571	17.6255	17.2732	17.6544	17.7265	17.3337	17.8257	17.7653	17.5142	1.2686	0.230668	FALSE
1563	A7KAX9	ARHGAP32	GRIT KIAA0712 RICS	Rho GTPase-activating protein 32	pSLLVSpSPSTK	S(1)LLVS(0.141)S(0.839)PS(0.018)T(0.002)K	595	T(0.002)	FALSE	FALSE	FALSE	FALSE	0.843641	0.168277	1.12372	2	1	17.2138	17.5571	17.6255	17.2732	17.6544	17.7265	17.3337	17.8257	17.7653	17.5142	1.2686	0.230668	FALSE
5086	A7KAX9	ARHGAP32	GRIT KIAA0712 RICS	Rho GTPase-activating protein 32	NSMPTVSFLDQDQpSPPR	NSMPTVSFLDQDQS(1)PPR	1203	S(1)	TRUE	TRUE	FALSE	FALSE	0.843641	-0.530237	-1.44417	1	2	15.8176	15.5279	15.4735	15.8269	15.6511	15.19	15.0012	15.4665	15.2396	14.7487	-3.7758	0.00304738	FALSE
35382	A7KAX9	ARHGAP32	GRIT KIAA0712 RICS	Rho GTPase-activating protein 32	AIpSPEGEDRFYR	AIS(1)PEGEDRFYR	1820	S(1)	TRUE	TRUE	FALSE	FALSE	0.843641	-0.187901	-1.1391	1	13	19.256	19.4949	19.5708	19.8198	19.96	19.5699	19.2301	19.5634	19.5371	19.2614	-1.30549	0.218263	FALSE
40424	A7MBM2	DISP2	C15orf36 DISPB KIAA1742 LINC00594	Protein dispatched homolog 2	ARQDpSQGEEAEPLPASPEAPAHSPK	ARQDS(1)QGEEAEPLPASPEAPAHSPK	1252	S(1)	TRUE	TRUE	FALSE	FALSE	0.843641	0.373425	1.29542	1	14	20.2638	20.4299	20.5531	19.8649	20.1126	20.7234	20.2263	20.7307	20.6907	20.7203	2.46602	0.0312603	FALSE
40824	A7MBM2	DISP2	C15orf36 DISPB KIAA1742 LINC00594	Protein dispatched homolog 2	RPpSTHTSGYSS	RPS(0.467)T(0.467)HT(0.016)S(0.016)GYS(0.001)S(0.033);RPS(0.845)T(0.152)HT(0.003)SGYSS	1393	S(0.845)	TRUE	FALSE	FALSE	FALSE	0.843641	0.546282	1.46032	1	14	17.7983	18.0714	17.9647	16.8987	16.9101	18.0906	17.5236	18.2361	18.1983	18.326	2.08585	0.0609743	FALSE
40824	A7MBM2	DISP2	C15orf36 DISPB KIAA1742 LINC00594	Protein dispatched homolog 2	RPpSTHTSGYSS	RPS(0.467)T(0.467)HT(0.016)S(0.016)GYS(0.001)S(0.033);RPS(0.845)T(0.152)HT(0.003)SGYSS	1393	S(0.467)	FALSE	FALSE	FALSE	FALSE	0.843641	0.546282	1.46032	1	14	17.7983	18.0714	17.9647	16.8987	16.9101	18.0906	17.5236	18.2361	18.1983	18.326	2.08585	0.0609743	FALSE
40824	A7MBM2	DISP2	C15orf36 DISPB KIAA1742 LINC00594	Protein dispatched homolog 2	RPpSTHTSGYSS	RPS(0.467)T(0.467)HT(0.016)S(0.016)GYS(0.001)S(0.033);RPS(0.845)T(0.152)HT(0.003)SGYSS	1394	T(0.152)	FALSE	FALSE	FALSE	FALSE	0.843641	0.546282	1.46032	1	14	17.7983	18.0714	17.9647	16.8987	16.9101	18.0906	17.5236	18.2361	18.1983	18.326	2.08585	0.0609743	FALSE
40824	A7MBM2	DISP2	C15orf36 DISPB KIAA1742 LINC00594	Protein dispatched homolog 2	RPpSTHTSGYSS	RPS(0.467)T(0.467)HT(0.016)S(0.016)GYS(0.001)S(0.033);RPS(0.845)T(0.152)HT(0.003)SGYSS	1394	T(0.467)	FALSE	FALSE	FALSE	FALSE	0.843641	0.546282	1.46032	1	14	17.7983	18.0714	17.9647	16.8987	16.9101	18.0906	17.5236	18.2361	18.1983	18.326	2.08585	0.0609743	FALSE
40824	A7MBM2	DISP2	C15orf36 DISPB KIAA1742 LINC00594	Protein dispatched homolog 2	RPpSTHTSGYSS	RPS(0.467)T(0.467)HT(0.016)S(0.016)GYS(0.001)S(0.033);RPS(0.845)T(0.152)HT(0.003)SGYSS	1396	T(0.003)	FALSE	FALSE	FALSE	FALSE	0.843641	0.546282	1.46032	1	14	17.7983	18.0714	17.9647	16.8987	16.9101	18.0906	17.5236	18.2361	18.1983	18.326	2.08585	0.0609743	FALSE
40824	A7MBM2	DISP2	C15orf36 DISPB KIAA1742 LINC00594	Protein dispatched homolog 2	RPpSTHTSGYSS	RPS(0.467)T(0.467)HT(0.016)S(0.016)GYS(0.001)S(0.033);RPS(0.845)T(0.152)HT(0.003)SGYSS	1396	T(0.016)	FALSE	FALSE	FALSE	FALSE	0.843641	0.546282	1.46032	1	14	17.7983	18.0714	17.9647	16.8987	16.9101	18.0906	17.5236	18.2361	18.1983	18.326	2.08585	0.0609743	FALSE
40824	A7MBM2	DISP2	C15orf36 DISPB KIAA1742 LINC00594	Protein dispatched homolog 2	RPpSTHTSGYSS	RPS(0.467)T(0.467)HT(0.016)S(0.016)GYS(0.001)S(0.033);RPS(0.845)T(0.152)HT(0.003)SGYSS	1397	S(0.016)	FALSE	FALSE	FALSE	FALSE	0.843641	0.546282	1.46032	1	14	17.7983	18.0714	17.9647	16.8987	16.9101	18.0906	17.5236	18.2361	18.1983	18.326	2.08585	0.0609743	FALSE
40824	A7MBM2	DISP2	C15orf36 DISPB KIAA1742 LINC00594	Protein dispatched homolog 2	RPpSTHTSGYSS	RPS(0.467)T(0.467)HT(0.016)S(0.016)GYS(0.001)S(0.033);RPS(0.845)T(0.152)HT(0.003)SGYSS	1400	S(0.001)	FALSE	FALSE	FALSE	FALSE	0.843641	0.546282	1.46032	1	14	17.7983	18.0714	17.9647	16.8987	16.9101	18.0906	17.5236	18.2361	18.1983	18.326	2.08585	0.0609743	FALSE
40824	A7MBM2	DISP2	C15orf36 DISPB KIAA1742 LINC00594	Protein dispatched homolog 2	RPpSTHTSGYSS	RPS(0.467)T(0.467)HT(0.016)S(0.016)GYS(0.001)S(0.033);RPS(0.845)T(0.152)HT(0.003)SGYSS	1401	S(0.033)	FALSE	FALSE	FALSE	FALSE	0.843641	0.546282	1.46032	1	14	17.7983	18.0714	17.9647	16.8987	16.9101	18.0906	17.5236	18.2361	18.1983	18.326	2.08585	0.0609743	FALSE
50332	A7MCY6	TBKBP1	KIAA0775 SINTBAD	TANK-binding kinase 1-binding protein 1	AAPPCPPCQpSPVPQRRpSPVPPCPSPQQR	AAPPCPPCQS(0.994)PVPQRRS(0.985)PVPPCPS(0.021)PQQR	365	S(0.994)	TRUE	TRUE	FALSE	FALSE	0.843641	0.465743	1.38103	2	18	19.3239	18.9276	18.9051	17.9007	17.5171	19.1846	19.1869	18.8229	18.9796	18.729	1.49757	0.162266	FALSE
50332	A7MCY6	TBKBP1	KIAA0775 SINTBAD	TANK-binding kinase 1-binding protein 1	AAPPCPPCQpSPVPQRRpSPVPPCPSPQQR	AAPPCPPCQS(0.994)PVPQRRS(0.985)PVPPCPS(0.021)PQQR	372	S(0.985)	TRUE	FALSE	FALSE	FALSE	0.843641	0.465743	1.38103	2	18	19.3239	18.9276	18.9051	17.9007	17.5171	19.1846	19.1869	18.8229	18.9796	18.729	1.49757	0.162266	FALSE
50332	A7MCY6	TBKBP1	KIAA0775 SINTBAD	TANK-binding kinase 1-binding protein 1	AAPPCPPCQpSPVPQRRpSPVPPCPSPQQR	AAPPCPPCQS(0.994)PVPQRRS(0.985)PVPPCPS(0.021)PQQR	379	S(0.021)	FALSE	FALSE	FALSE	FALSE	0.843641	0.465743	1.38103	2	18	19.3239	18.9276	18.9051	17.9007	17.5171	19.1846	19.1869	18.8229	18.9796	18.729	1.49757	0.162266	FALSE
42863	A7XYQ1	SOBP	JXC1	Sine oculis-binding protein homolog	SADpSPPGCSGQALSLAPTPAEHGR	S(0.048)ADS(0.95)PPGCS(0.002)GQALSLAPTPAEHGR	594	S(0.048)	FALSE	FALSE	FALSE	FALSE	0.843641	0.162382	1.11913	1	15	19.9055	19.7339	19.928	19.5725	19.9	20.006	20.1179	19.8856	20.0497	19.7926	1.53212	0.153618	FALSE
42863	A7XYQ1	SOBP	JXC1	Sine oculis-binding protein homolog	SADpSPPGCSGQALSLAPTPAEHGR	S(0.048)ADS(0.95)PPGCS(0.002)GQALSLAPTPAEHGR	597	S(0.95)	TRUE	FALSE	FALSE	FALSE	0.843641	0.162382	1.11913	1	15	19.9055	19.7339	19.928	19.5725	19.9	20.006	20.1179	19.8856	20.0497	19.7926	1.53212	0.153618	FALSE
42863	A7XYQ1	SOBP	JXC1	Sine oculis-binding protein homolog	SADpSPPGCSGQALSLAPTPAEHGR	S(0.048)ADS(0.95)PPGCS(0.002)GQALSLAPTPAEHGR	602	S(0.002)	FALSE	FALSE	FALSE	FALSE	0.843641	0.162382	1.11913	1	15	19.9055	19.7339	19.928	19.5725	19.9	20.006	20.1179	19.8856	20.0497	19.7926	1.53212	0.153618	FALSE
30086	A7XYQ1	SOBP	JXC1	Sine oculis-binding protein homolog	DGHCpSPPAAGDPGPGAPAGPEAAAACNVIVNGTR	DGHCS(1)PPAAGDPGPGAPAGPEAAAACNVIVNGTR	699	S(1)	TRUE	TRUE	FALSE	FALSE	0.843641	0.209416	1.15622	1	11	17.0602	16.7048	16.8214	16.4997	16.1952	16.7525	17.0451	16.768	16.8603	16.9026	1.38147	0.19444	FALSE
31427	A8CG34	POM121C		Nuclear envelope pore membrane protein POM 121C	TLFApSPPAK	T(0.011)LFAS(0.989)PPAK	91	T(0.011)	FALSE	FALSE	FALSE	FALSE	0.843641	-0.403391	-1.32261	1	11	17.3821	17.3324	17.3479	17.8049	18.1683	17.0418	16.9468	17.4588	17.2325	17.3387	-2.26945	0.0442573	FALSE
31427	A8CG34	POM121C		Nuclear envelope pore membrane protein POM 121C	TLFApSPPAK	T(0.011)LFAS(0.989)PPAK	95	S(0.989)	TRUE	FALSE	FALSE	FALSE	0.843641	-0.403391	-1.32261	1	11	17.3821	17.3324	17.3479	17.8049	18.1683	17.0418	16.9468	17.4588	17.2325	17.3387	-2.26945	0.0442573	FALSE
43099	A8CG34	POM121C		Nuclear envelope pore membrane protein POM 121C	SSpSMSpSLTGAYTSGIPSSSR	S(0.069)S(0.082)S(0.731)MS(0.278)S(0.837)LT(0.003)GAYTSGIPSSSR	368	S(0.069)	FALSE	FALSE	FALSE	FALSE	0.843641	0.139145	1.10125	2	15	16.2319	16.5396	16.4732	16.4901	16.5011	16.6463	16.7845	16.5658	16.4528	16.4822	1.37928	0.195094	FALSE
43099	A8CG34	POM121C		Nuclear envelope pore membrane protein POM 121C	SSpSMSpSLTGAYTSGIPSSSR	S(0.069)S(0.082)S(0.731)MS(0.278)S(0.837)LT(0.003)GAYTSGIPSSSR	369	S(0.082)	FALSE	FALSE	FALSE	FALSE	0.843641	0.139145	1.10125	2	15	16.2319	16.5396	16.4732	16.4901	16.5011	16.6463	16.7845	16.5658	16.4528	16.4822	1.37928	0.195094	FALSE
43099	A8CG34	POM121C		Nuclear envelope pore membrane protein POM 121C	SSpSMSpSLTGAYTSGIPSSSR	S(0.069)S(0.082)S(0.731)MS(0.278)S(0.837)LT(0.003)GAYTSGIPSSSR	370	S(0.731)	FALSE	FALSE	FALSE	FALSE	0.843641	0.139145	1.10125	2	15	16.2319	16.5396	16.4732	16.4901	16.5011	16.6463	16.7845	16.5658	16.4528	16.4822	1.37928	0.195094	FALSE
43099	A8CG34	POM121C		Nuclear envelope pore membrane protein POM 121C	SSpSMSpSLTGAYTSGIPSSSR	S(0.069)S(0.082)S(0.731)MS(0.278)S(0.837)LT(0.003)GAYTSGIPSSSR	372	S(0.278)	FALSE	FALSE	FALSE	FALSE	0.843641	0.139145	1.10125	2	15	16.2319	16.5396	16.4732	16.4901	16.5011	16.6463	16.7845	16.5658	16.4528	16.4822	1.37928	0.195094	FALSE
43099	A8CG34	POM121C		Nuclear envelope pore membrane protein POM 121C	SSpSMSpSLTGAYTSGIPSSSR	S(0.069)S(0.082)S(0.731)MS(0.278)S(0.837)LT(0.003)GAYTSGIPSSSR	373	S(0.837)	TRUE	FALSE	FALSE	FALSE	0.843641	0.139145	1.10125	2	15	16.2319	16.5396	16.4732	16.4901	16.5011	16.6463	16.7845	16.5658	16.4528	16.4822	1.37928	0.195094	FALSE
43099	A8CG34	POM121C		Nuclear envelope pore membrane protein POM 121C	SSpSMSpSLTGAYTSGIPSSSR	S(0.069)S(0.082)S(0.731)MS(0.278)S(0.837)LT(0.003)GAYTSGIPSSSR	375	T(0.003)	FALSE	FALSE	FALSE	FALSE	0.843641	0.139145	1.10125	2	15	16.2319	16.5396	16.4732	16.4901	16.5011	16.6463	16.7845	16.5658	16.4528	16.4822	1.37928	0.195094	FALSE
39373	A8K0R7	ZNF839	C14orf131	Zinc finger protein 839	pSGRVpSRPPK	S(1)GRVS(1)RPPK	134	S(1)	TRUE	TRUE	FALSE	FALSE	0.843641	0.771267	1.70677	2	14	18.4058	18.4831	18.1384	16.8079	16.3675	18.1082	18.4911	18.4408	18.5797	18.4394	1.98714	0.072455	FALSE
39373	A8K0R7	ZNF839	C14orf131	Zinc finger protein 839	pSGRVpSRPPK	S(1)GRVS(1)RPPK	138	S(1)	TRUE	TRUE	FALSE	FALSE	0.843641	0.771267	1.70677	2	14	18.4058	18.4831	18.1384	16.8079	16.3675	18.1082	18.4911	18.4408	18.5797	18.4394	1.98714	0.072455	FALSE
55674	A8K855	EFCAB7	KIAA1799	EF-hand calcium-binding domain-containing protein 7	STPSEpSPRTK	STPSES(0.997)PRT(0.003)K	21	S(0.997)	TRUE	TRUE	FALSE	FALSE	0.843641	-0.285218	-1.21859	1	19	20.384	20.7142	20.4882	20.8343	20.6567	20.1388	20.336	20.5367	20.0939	20.5458	-2.21104	0.0490329	FALSE
55674	A8K855	EFCAB7	KIAA1799	EF-hand calcium-binding domain-containing protein 7	STPSEpSPRTK	STPSES(0.997)PRT(0.003)K	24	T(0.003)	FALSE	FALSE	FALSE	FALSE	0.843641	-0.285218	-1.21859	1	19	20.384	20.7142	20.4882	20.8343	20.6567	20.1388	20.336	20.5367	20.0939	20.5458	-2.21104	0.0490329	FALSE
52083	A8MU93	C17orf100		Uncharacterized protein C17orf100	SEGPSLpSPSGK	S(0.001)EGPS(0.008)LS(0.962)PS(0.029)GK	48	S(0.001)	FALSE	FALSE	FALSE	FALSE	0.843641	-0.304635	-1.23511	1	18	19.6792	19.2597	19.2636	20.2851	20.0515	19.4457	19.5931	19.2868	19.2602	19.4302	-1.54634	0.150178	FALSE
52083	A8MU93	C17orf100		Uncharacterized protein C17orf100	SEGPSLpSPSGK	S(0.001)EGPS(0.008)LS(0.962)PS(0.029)GK	52	S(0.008)	FALSE	FALSE	FALSE	FALSE	0.843641	-0.304635	-1.23511	1	18	19.6792	19.2597	19.2636	20.2851	20.0515	19.4457	19.5931	19.2868	19.2602	19.4302	-1.54634	0.150178	FALSE
52083	A8MU93	C17orf100		Uncharacterized protein C17orf100	SEGPSLpSPSGK	S(0.001)EGPS(0.008)LS(0.962)PS(0.029)GK	54	S(0.962)	TRUE	FALSE	FALSE	FALSE	0.843641	-0.304635	-1.23511	1	18	19.6792	19.2597	19.2636	20.2851	20.0515	19.4457	19.5931	19.2868	19.2602	19.4302	-1.54634	0.150178	FALSE
52083	A8MU93	C17orf100		Uncharacterized protein C17orf100	SEGPSLpSPSGK	S(0.001)EGPS(0.008)LS(0.962)PS(0.029)GK	56	S(0.029)	FALSE	FALSE	FALSE	FALSE	0.843641	-0.304635	-1.23511	1	18	19.6792	19.2597	19.2636	20.2851	20.0515	19.4457	19.5931	19.2868	19.2602	19.4302	-1.54634	0.150178	FALSE
19958	A8MVW0	FAM171A2		Protein FAM171A2	pSAEGPGGLEPGLEEHR	S(1)AEGPGGLEPGLEEHR	446	S(1)	TRUE	TRUE	FALSE	FALSE	0.843641	-0.360522	-1.28389	1	7	17.9739	18.2608	17.8484	18.924	18.6219	17.7559	17.9173	17.8529	18.0601	18.2402	-1.81162	0.0972939	FALSE
28249	A8MVW0	FAM171A2		Protein FAM171A2	pSSASELRRDSLTSPEDELGAEVGDEAGDK	S(0.262)S(0.262)AS(0.239)ELRRDS(0.218)LT(0.01)S(0.01)PEDELGAEVGDEAGDK	780	S(0.262)	FALSE	FALSE	FALSE	FALSE	0.843641	-0.191584	-1.14202	1	10	17.8594	17.651	17.7737	18.3733	18.0007	17.6899	17.7986	17.6665	17.6316	17.9136	-1.40875	0.186431	FALSE
28249	A8MVW0	FAM171A2		Protein FAM171A2	pSSASELRRDSLTSPEDELGAEVGDEAGDK	S(0.262)S(0.262)AS(0.239)ELRRDS(0.218)LT(0.01)S(0.01)PEDELGAEVGDEAGDK	781	S(0.262)	FALSE	FALSE	FALSE	FALSE	0.843641	-0.191584	-1.14202	1	10	17.8594	17.651	17.7737	18.3733	18.0007	17.6899	17.7986	17.6665	17.6316	17.9136	-1.40875	0.186431	FALSE
28249	A8MVW0	FAM171A2		Protein FAM171A2	pSSASELRRDSLTSPEDELGAEVGDEAGDK	S(0.262)S(0.262)AS(0.239)ELRRDS(0.218)LT(0.01)S(0.01)PEDELGAEVGDEAGDK	783	S(0.239)	FALSE	FALSE	FALSE	FALSE	0.843641	-0.191584	-1.14202	1	10	17.8594	17.651	17.7737	18.3733	18.0007	17.6899	17.7986	17.6665	17.6316	17.9136	-1.40875	0.186431	FALSE
28249	A8MVW0	FAM171A2		Protein FAM171A2	pSSASELRRDSLTSPEDELGAEVGDEAGDK	S(0.262)S(0.262)AS(0.239)ELRRDS(0.218)LT(0.01)S(0.01)PEDELGAEVGDEAGDK	789	S(0.218)	FALSE	FALSE	FALSE	FALSE	0.843641	-0.191584	-1.14202	1	10	17.8594	17.651	17.7737	18.3733	18.0007	17.6899	17.7986	17.6665	17.6316	17.9136	-1.40875	0.186431	FALSE
28249	A8MVW0	FAM171A2		Protein FAM171A2	pSSASELRRDSLTSPEDELGAEVGDEAGDK	S(0.262)S(0.262)AS(0.239)ELRRDS(0.218)LT(0.01)S(0.01)PEDELGAEVGDEAGDK	791	T(0.01)	FALSE	FALSE	FALSE	FALSE	0.843641	-0.191584	-1.14202	1	10	17.8594	17.651	17.7737	18.3733	18.0007	17.6899	17.7986	17.6665	17.6316	17.9136	-1.40875	0.186431	FALSE
28249	A8MVW0	FAM171A2		Protein FAM171A2	pSSASELRRDSLTSPEDELGAEVGDEAGDK	S(0.262)S(0.262)AS(0.239)ELRRDS(0.218)LT(0.01)S(0.01)PEDELGAEVGDEAGDK	792	S(0.01)	FALSE	FALSE	FALSE	FALSE	0.843641	-0.191584	-1.14202	1	10	17.8594	17.651	17.7737	18.3733	18.0007	17.6899	17.7986	17.6665	17.6316	17.9136	-1.40875	0.186431	FALSE
24852	A8MX76	CAPN14		Calpain-14	GDWSDpSSSK	GDWS(0.077)DS(0.918)S(0.005)S(0.001)K	290	S(0.077)	FALSE	FALSE	FALSE	FALSE	0.843641	-0.213504	-1.1595	1	9	20.4832	20.4975	20.4471	20.9648	20.8061	19.9902	20.65	20.4371	20.4702	20.5836	-1.4124	0.185382	FALSE
24852	A8MX76	CAPN14		Calpain-14	GDWSDpSSSK	GDWS(0.077)DS(0.918)S(0.005)S(0.001)K	292	S(0.918)	TRUE	FALSE	FALSE	FALSE	0.843641	-0.213504	-1.1595	1	9	20.4832	20.4975	20.4471	20.9648	20.8061	19.9902	20.65	20.4371	20.4702	20.5836	-1.4124	0.185382	FALSE
24852	A8MX76	CAPN14		Calpain-14	GDWSDpSSSK	GDWS(0.077)DS(0.918)S(0.005)S(0.001)K	293	S(0.005)	FALSE	FALSE	FALSE	FALSE	0.843641	-0.213504	-1.1595	1	9	20.4832	20.4975	20.4471	20.9648	20.8061	19.9902	20.65	20.4371	20.4702	20.5836	-1.4124	0.185382	FALSE
24852	A8MX76	CAPN14		Calpain-14	GDWSDpSSSK	GDWS(0.077)DS(0.918)S(0.005)S(0.001)K	294	S(0.001)	FALSE	FALSE	FALSE	FALSE	0.843641	-0.213504	-1.1595	1	9	20.4832	20.4975	20.4471	20.9648	20.8061	19.9902	20.65	20.4371	20.4702	20.5836	-1.4124	0.185382	FALSE
57244	A8MYZ6	FOXO6		Forkhead box protein O6	AVpSMDNGAK	AVS(1)MDNGAK	184	S(1)	TRUE	TRUE	FALSE	FALSE	0.843641	0.180638	1.13339	1	20	22.1204	22.2964	22.1449	21.888	21.7544	22.2524	22.2729	22.1621	22.1178	22.302	1.57981	0.142341	FALSE
35670	B1AJZ9	FHAD1	KIAA1937	Forkhead-associated domain-containing protein 1	EGGKALEEpYIpTQERNR	EGGKALEEY(1)IT(1)QERNR	693	Y(1)	TRUE	TRUE	FALSE	FALSE	0.843641	2.02697	4.07547	2	13	20.883	20.6985	20.7313	12.5774	NA	20.6666	20.7572	20.6325	20.8572	20.8341	1.33918	0.210359	FALSE
35670	B1AJZ9	FHAD1	KIAA1937	Forkhead-associated domain-containing protein 1	EGGKALEEpYIpTQERNR	EGGKALEEY(1)IT(1)QERNR	695	T(1)	TRUE	TRUE	FALSE	FALSE	0.843641	2.02697	4.07547	2	13	20.883	20.6985	20.7313	12.5774	NA	20.6666	20.7572	20.6325	20.8572	20.8341	1.33918	0.210359	FALSE
37620	B1ANH7	IBA57-AS1	C1orf148 IBA57-AS1	Putative uncharacterized protein IBA57-AS1	LpTQCVLMVQpSPSK	LT(1)QCVLMVQS(0.998)PS(0.002)K	84	T(1)	TRUE	TRUE	FALSE	FALSE	0.843641	0.714493	1.64091	2	13	17.6237	18.0059	17.6445	16.3964	16.2787	17.9042	17.8929	17.8734	18.1838	17.6674	2.24191	0.0464504	FALSE
37620	B1ANH7	IBA57-AS1	C1orf148 IBA57-AS1	Putative uncharacterized protein IBA57-AS1	LpTQCVLMVQpSPSK	LT(1)QCVLMVQS(0.998)PS(0.002)K	92	S(0.998)	TRUE	TRUE	FALSE	FALSE	0.843641	0.714493	1.64091	2	13	17.6237	18.0059	17.6445	16.3964	16.2787	17.9042	17.8929	17.8734	18.1838	17.6674	2.24191	0.0464504	FALSE
37620	B1ANH7	IBA57-AS1	C1orf148 IBA57-AS1	Putative uncharacterized protein IBA57-AS1	LpTQCVLMVQpSPSK	LT(1)QCVLMVQS(0.998)PS(0.002)K	94	S(0.002)	FALSE	FALSE	FALSE	FALSE	0.843641	0.714493	1.64091	2	13	17.6237	18.0059	17.6445	16.3964	16.2787	17.9042	17.8929	17.8734	18.1838	17.6674	2.24191	0.0464504	FALSE
14942	B2RTY4	MYO9A	MYR7	Unconventional myosin-IXa	QSRLpSSGTSLLDK	QS(0.195)RLS(0.551)S(0.107)GT(0.144)S(0.002)LLDK	809	S(0.195)	FALSE	FALSE	FALSE	FALSE	0.843641	-0.197506	-1.14671	1	5	18.205	18.3453	18.4064	18.4712	18.9149	18.4075	18.0926	18.3257	18.3401	18.1894	-1.46562	0.17063	FALSE
14942	B2RTY4	MYO9A	MYR7	Unconventional myosin-IXa	QSRLpSSGTSLLDK	QS(0.195)RLS(0.551)S(0.107)GT(0.144)S(0.002)LLDK	812	S(0.551)	FALSE	FALSE	FALSE	FALSE	0.843641	-0.197506	-1.14671	1	5	18.205	18.3453	18.4064	18.4712	18.9149	18.4075	18.0926	18.3257	18.3401	18.1894	-1.46562	0.17063	FALSE
14942	B2RTY4	MYO9A	MYR7	Unconventional myosin-IXa	QSRLpSSGTSLLDK	QS(0.195)RLS(0.551)S(0.107)GT(0.144)S(0.002)LLDK	813	S(0.107)	FALSE	FALSE	FALSE	FALSE	0.843641	-0.197506	-1.14671	1	5	18.205	18.3453	18.4064	18.4712	18.9149	18.4075	18.0926	18.3257	18.3401	18.1894	-1.46562	0.17063	FALSE
14942	B2RTY4	MYO9A	MYR7	Unconventional myosin-IXa	QSRLpSSGTSLLDK	QS(0.195)RLS(0.551)S(0.107)GT(0.144)S(0.002)LLDK	815	T(0.144)	FALSE	FALSE	FALSE	FALSE	0.843641	-0.197506	-1.14671	1	5	18.205	18.3453	18.4064	18.4712	18.9149	18.4075	18.0926	18.3257	18.3401	18.1894	-1.46562	0.17063	FALSE
14942	B2RTY4	MYO9A	MYR7	Unconventional myosin-IXa	QSRLpSSGTSLLDK	QS(0.195)RLS(0.551)S(0.107)GT(0.144)S(0.002)LLDK	816	S(0.002)	FALSE	FALSE	FALSE	FALSE	0.843641	-0.197506	-1.14671	1	5	18.205	18.3453	18.4064	18.4712	18.9149	18.4075	18.0926	18.3257	18.3401	18.1894	-1.46562	0.17063	FALSE
42117	B2RTY4	MYO9A	MYR7	Unconventional myosin-IXa	ISREpSSVDCLK	IS(0.03)RES(0.94)S(0.03)VDCLK	1219	S(0.03)	FALSE	FALSE	FALSE	FALSE	0.843641	2.20246	4.60264	1	15	25.2523	24.9631	25.1029	19.1934	19.3562	24.9934	25.1482	24.7319	25.0375	24.9692	1.7959	0.100174	FALSE
42117	B2RTY4	MYO9A	MYR7	Unconventional myosin-IXa	ISREpSSVDCLK	IS(0.03)RES(0.94)S(0.03)VDCLK	1222	S(0.94)	TRUE	FALSE	FALSE	FALSE	0.843641	2.20246	4.60264	1	15	25.2523	24.9631	25.1029	19.1934	19.3562	24.9934	25.1482	24.7319	25.0375	24.9692	1.7959	0.100174	FALSE
42117	B2RTY4	MYO9A	MYR7	Unconventional myosin-IXa	ISREpSSVDCLK	IS(0.03)RES(0.94)S(0.03)VDCLK	1223	S(0.03)	FALSE	FALSE	FALSE	FALSE	0.843641	2.20246	4.60264	1	15	25.2523	24.9631	25.1029	19.1934	19.3562	24.9934	25.1482	24.7319	25.0375	24.9692	1.7959	0.100174	FALSE
40182	B2RTY4	MYO9A	MYR7	Unconventional myosin-IXa	TNSQLDTpSIQR	TNSQLDT(0.065)S(0.935)IQR	1437	T(0.065)	FALSE	FALSE	FALSE	FALSE	0.843641	-0.239701	-1.18075	1	14	18.9792	18.9371	18.9791	19.2245	19.7275	19.0472	18.9148	18.8911	19.0157	18.7801	-1.58079	0.142117	FALSE
40182	B2RTY4	MYO9A	MYR7	Unconventional myosin-IXa	TNSQLDTpSIQR	TNSQLDT(0.065)S(0.935)IQR	1438	S(0.935)	TRUE	FALSE	FALSE	FALSE	0.843641	-0.239701	-1.18075	1	14	18.9792	18.9371	18.9791	19.2245	19.7275	19.0472	18.9148	18.8911	19.0157	18.7801	-1.58079	0.142117	FALSE
15170	B3KS81	SRRM5	ZNF576	Serine/arginine repetitive matrix protein 5	SRPQSHpSQpSR	S(0.213)RPQS(0.312)HS(0.476)QS(1)R	276	S(0.213)	FALSE	FALSE	FALSE	FALSE	0.843641	0.300082	1.23121	2	5	17.1259	17.325	16.8887	16.5822	16.1467	17.2046	16.9424	17.1205	17.2737	17.0277	1.51569	0.157679	FALSE
15170	B3KS81	SRRM5	ZNF576	Serine/arginine repetitive matrix protein 5	SRPQSHpSQpSR	S(0.213)RPQS(0.312)HS(0.476)QS(1)R	280	S(0.312)	FALSE	FALSE	FALSE	FALSE	0.843641	0.300082	1.23121	2	5	17.1259	17.325	16.8887	16.5822	16.1467	17.2046	16.9424	17.1205	17.2737	17.0277	1.51569	0.157679	FALSE
15170	B3KS81	SRRM5	ZNF576	Serine/arginine repetitive matrix protein 5	SRPQSHpSQpSR	S(0.213)RPQS(0.312)HS(0.476)QS(1)R	282	S(0.476)	FALSE	FALSE	FALSE	FALSE	0.843641	0.300082	1.23121	2	5	17.1259	17.325	16.8887	16.5822	16.1467	17.2046	16.9424	17.1205	17.2737	17.0277	1.51569	0.157679	FALSE
15170	B3KS81	SRRM5	ZNF576	Serine/arginine repetitive matrix protein 5	SRPQSHpSQpSR	S(0.213)RPQS(0.312)HS(0.476)QS(1)R	284	S(1)	TRUE	TRUE	FALSE	FALSE	0.843641	0.300082	1.23121	2	5	17.1259	17.325	16.8887	16.5822	16.1467	17.2046	16.9424	17.1205	17.2737	17.0277	1.51569	0.157679	FALSE
22879	B4DYI2	SPATA31C2;SPATA31C1	FAM75C2	Putative spermatogenesis-associated protein 31C2	RpSNMGHKEPR	RS(1)NMGHKEPR	927	S(1)	TRUE	TRUE	FALSE	FALSE	0.843641	0.690361	1.61369	1	8	15.0908	15.5724	15.2822	13.646	13.3451	15.0605	15.1034	15.5	15.842	14.8825	1.6335	0.130811	FALSE
27524	C9J7I0	UMAD1	RPA3-AS1 RPA3OS	UBAP1-MVB12-associated (UMA)-domain containing protein 1	ENSSpSVTVSDPEMENK	ENS(0.071)S(0.167)S(0.567)VT(0.167)VS(0.027)DPEMENK	58	S(0.071)	FALSE	FALSE	FALSE	FALSE	0.843641	-0.295775	-1.22754	1	10	20.5035	20.3916	20.7324	20.6265	20.1499	19.8427	20.4081	19.904	20.2262	20.5439	-1.82197	0.0956223	FALSE
43296	C9J7I0	UMAD1	RPA3-AS1 RPA3OS	UBAP1-MVB12-associated (UMA)-domain containing protein 1	TSDIEANQPLETNKENSSSVpTVSDPEMENK	TSDIEANQPLETNKENS(0.024)S(0.024)S(0.024)VT(0.774)VS(0.155)DPEMENK	58	S(0.024)	FALSE	FALSE	FALSE	FALSE	0.843641	-0.193617	-1.14363	1	15	17.7846	17.5597	17.5577	17.8612	17.5266	17.4563	17.7784	17.2564	17.426	17.4046	-1.6291	0.131451	FALSE
27524	C9J7I0	UMAD1	RPA3-AS1 RPA3OS	UBAP1-MVB12-associated (UMA)-domain containing protein 1	ENSSpSVTVSDPEMENK	ENS(0.071)S(0.167)S(0.567)VT(0.167)VS(0.027)DPEMENK	59	S(0.167)	FALSE	FALSE	FALSE	FALSE	0.843641	-0.295775	-1.22754	1	10	20.5035	20.3916	20.7324	20.6265	20.1499	19.8427	20.4081	19.904	20.2262	20.5439	-1.82197	0.0956223	FALSE
43296	C9J7I0	UMAD1	RPA3-AS1 RPA3OS	UBAP1-MVB12-associated (UMA)-domain containing protein 1	TSDIEANQPLETNKENSSSVpTVSDPEMENK	TSDIEANQPLETNKENS(0.024)S(0.024)S(0.024)VT(0.774)VS(0.155)DPEMENK	59	S(0.024)	FALSE	FALSE	FALSE	FALSE	0.843641	-0.193617	-1.14363	1	15	17.7846	17.5597	17.5577	17.8612	17.5266	17.4563	17.7784	17.2564	17.426	17.4046	-1.6291	0.131451	FALSE
43296	C9J7I0	UMAD1	RPA3-AS1 RPA3OS	UBAP1-MVB12-associated (UMA)-domain containing protein 1	TSDIEANQPLETNKENSSSVpTVSDPEMENK	TSDIEANQPLETNKENS(0.024)S(0.024)S(0.024)VT(0.774)VS(0.155)DPEMENK	60	S(0.024)	FALSE	FALSE	FALSE	FALSE	0.843641	-0.193617	-1.14363	1	15	17.7846	17.5597	17.5577	17.8612	17.5266	17.4563	17.7784	17.2564	17.426	17.4046	-1.6291	0.131451	FALSE
27524	C9J7I0	UMAD1	RPA3-AS1 RPA3OS	UBAP1-MVB12-associated (UMA)-domain containing protein 1	ENSSpSVTVSDPEMENK	ENS(0.071)S(0.167)S(0.567)VT(0.167)VS(0.027)DPEMENK	60	S(0.567)	FALSE	FALSE	FALSE	FALSE	0.843641	-0.295775	-1.22754	1	10	20.5035	20.3916	20.7324	20.6265	20.1499	19.8427	20.4081	19.904	20.2262	20.5439	-1.82197	0.0956223	FALSE
43296	C9J7I0	UMAD1	RPA3-AS1 RPA3OS	UBAP1-MVB12-associated (UMA)-domain containing protein 1	TSDIEANQPLETNKENSSSVpTVSDPEMENK	TSDIEANQPLETNKENS(0.024)S(0.024)S(0.024)VT(0.774)VS(0.155)DPEMENK	62	T(0.774)	TRUE	FALSE	FALSE	FALSE	0.843641	-0.193617	-1.14363	1	15	17.7846	17.5597	17.5577	17.8612	17.5266	17.4563	17.7784	17.2564	17.426	17.4046	-1.6291	0.131451	FALSE
27524	C9J7I0	UMAD1	RPA3-AS1 RPA3OS	UBAP1-MVB12-associated (UMA)-domain containing protein 1	ENSSpSVTVSDPEMENK	ENS(0.071)S(0.167)S(0.567)VT(0.167)VS(0.027)DPEMENK	62	T(0.167)	FALSE	FALSE	FALSE	FALSE	0.843641	-0.295775	-1.22754	1	10	20.5035	20.3916	20.7324	20.6265	20.1499	19.8427	20.4081	19.904	20.2262	20.5439	-1.82197	0.0956223	FALSE
43296	C9J7I0	UMAD1	RPA3-AS1 RPA3OS	UBAP1-MVB12-associated (UMA)-domain containing protein 1	TSDIEANQPLETNKENSSSVpTVSDPEMENK	TSDIEANQPLETNKENS(0.024)S(0.024)S(0.024)VT(0.774)VS(0.155)DPEMENK	64	S(0.155)	FALSE	FALSE	FALSE	FALSE	0.843641	-0.193617	-1.14363	1	15	17.7846	17.5597	17.5577	17.8612	17.5266	17.4563	17.7784	17.2564	17.426	17.4046	-1.6291	0.131451	FALSE
27524	C9J7I0	UMAD1	RPA3-AS1 RPA3OS	UBAP1-MVB12-associated (UMA)-domain containing protein 1	ENSSpSVTVSDPEMENK	ENS(0.071)S(0.167)S(0.567)VT(0.167)VS(0.027)DPEMENK	64	S(0.027)	FALSE	FALSE	FALSE	FALSE	0.843641	-0.295775	-1.22754	1	10	20.5035	20.3916	20.7324	20.6265	20.1499	19.8427	20.4081	19.904	20.2262	20.5439	-1.82197	0.0956223	FALSE
33802	C9JLW8	FAM195B	FAM195B GRAN2	Mapk-regulated corepressor-interacting protein 1	RpTpSSPRSPPSSSEIFTPAHEENVR	RT(0.295)S(0.318)S(0.35)PRS(0.398)PPS(0.236)S(0.212)S(0.189)EIFT(0.001)PAHEENVR	16	T(0.295)	FALSE	FALSE	FALSE	FALSE	0.843641	0.249365	1.18868	2	12	18.4025	18.2188	18.1381	17.57	17.3278	18.2933	18.3509	18.1241	18.0106	18.1252	1.26812	0.230832	FALSE
33802	C9JLW8	FAM195B	FAM195B GRAN2	Mapk-regulated corepressor-interacting protein 1	RpTpSSPRSPPSSSEIFTPAHEENVR	RT(0.295)S(0.318)S(0.35)PRS(0.398)PPS(0.236)S(0.212)S(0.189)EIFT(0.001)PAHEENVR	17	S(0.318)	FALSE	FALSE	FALSE	FALSE	0.843641	0.249365	1.18868	2	12	18.4025	18.2188	18.1381	17.57	17.3278	18.2933	18.3509	18.1241	18.0106	18.1252	1.26812	0.230832	FALSE
33802	C9JLW8	FAM195B	FAM195B GRAN2	Mapk-regulated corepressor-interacting protein 1	RpTpSSPRSPPSSSEIFTPAHEENVR	RT(0.295)S(0.318)S(0.35)PRS(0.398)PPS(0.236)S(0.212)S(0.189)EIFT(0.001)PAHEENVR	18	S(0.35)	FALSE	FALSE	FALSE	FALSE	0.843641	0.249365	1.18868	2	12	18.4025	18.2188	18.1381	17.57	17.3278	18.2933	18.3509	18.1241	18.0106	18.1252	1.26812	0.230832	FALSE
33802	C9JLW8	FAM195B	FAM195B GRAN2	Mapk-regulated corepressor-interacting protein 1	RpTpSSPRSPPSSSEIFTPAHEENVR	RT(0.295)S(0.318)S(0.35)PRS(0.398)PPS(0.236)S(0.212)S(0.189)EIFT(0.001)PAHEENVR	21	S(0.398)	FALSE	FALSE	FALSE	FALSE	0.843641	0.249365	1.18868	2	12	18.4025	18.2188	18.1381	17.57	17.3278	18.2933	18.3509	18.1241	18.0106	18.1252	1.26812	0.230832	FALSE
36989	C9JLW8	FAM195B	FAM195B GRAN2	Mapk-regulated corepressor-interacting protein 1	SPPpSSSEIFTPAHEENVR	S(0.384)PPS(0.567)S(0.04)S(0.009)EIFTPAHEENVR	21	S(0.384)	FALSE	FALSE	FALSE	FALSE	0.843641	0.290823	1.22334	1	13	18.3142	18.4669	18.3409	17.9351	17.6431	18.4987	18.4601	18.2954	18.6587	18.2414	1.79255	0.100445	FALSE
42481	C9JLW8	FAM195B	FAM195B GRAN2	Mapk-regulated corepressor-interacting protein 1	pSPPSSSEIFTPAHEENVR	S(0.337)PPS(0.277)S(0.337)S(0.049)EIFTPAHEENVR	21	S(0.337)	FALSE	FALSE	FALSE	FALSE	0.843641	0.383717	1.3047	1	15	20.1399	19.8049	20.1572	19.1372	19.0557	19.9812	20.1584	19.8226	20.2148	20.0365	1.71583	0.114071	FALSE
33802	C9JLW8	FAM195B	FAM195B GRAN2	Mapk-regulated corepressor-interacting protein 1	RpTpSSPRSPPSSSEIFTPAHEENVR	RT(0.295)S(0.318)S(0.35)PRS(0.398)PPS(0.236)S(0.212)S(0.189)EIFT(0.001)PAHEENVR	24	S(0.236)	FALSE	FALSE	FALSE	FALSE	0.843641	0.249365	1.18868	2	12	18.4025	18.2188	18.1381	17.57	17.3278	18.2933	18.3509	18.1241	18.0106	18.1252	1.26812	0.230832	FALSE
36989	C9JLW8	FAM195B	FAM195B GRAN2	Mapk-regulated corepressor-interacting protein 1	SPPpSSSEIFTPAHEENVR	S(0.384)PPS(0.567)S(0.04)S(0.009)EIFTPAHEENVR	24	S(0.567)	FALSE	FALSE	FALSE	FALSE	0.843641	0.290823	1.22334	1	13	18.3142	18.4669	18.3409	17.9351	17.6431	18.4987	18.4601	18.2954	18.6587	18.2414	1.79255	0.100445	FALSE
42481	C9JLW8	FAM195B	FAM195B GRAN2	Mapk-regulated corepressor-interacting protein 1	pSPPSSSEIFTPAHEENVR	S(0.337)PPS(0.277)S(0.337)S(0.049)EIFTPAHEENVR	24	S(0.277)	FALSE	FALSE	FALSE	FALSE	0.843641	0.383717	1.3047	1	15	20.1399	19.8049	20.1572	19.1372	19.0557	19.9812	20.1584	19.8226	20.2148	20.0365	1.71583	0.114071	FALSE
33802	C9JLW8	FAM195B	FAM195B GRAN2	Mapk-regulated corepressor-interacting protein 1	RpTpSSPRSPPSSSEIFTPAHEENVR	RT(0.295)S(0.318)S(0.35)PRS(0.398)PPS(0.236)S(0.212)S(0.189)EIFT(0.001)PAHEENVR	25	S(0.212)	FALSE	FALSE	FALSE	FALSE	0.843641	0.249365	1.18868	2	12	18.4025	18.2188	18.1381	17.57	17.3278	18.2933	18.3509	18.1241	18.0106	18.1252	1.26812	0.230832	FALSE
36989	C9JLW8	FAM195B	FAM195B GRAN2	Mapk-regulated corepressor-interacting protein 1	SPPpSSSEIFTPAHEENVR	S(0.384)PPS(0.567)S(0.04)S(0.009)EIFTPAHEENVR	25	S(0.04)	FALSE	FALSE	FALSE	FALSE	0.843641	0.290823	1.22334	1	13	18.3142	18.4669	18.3409	17.9351	17.6431	18.4987	18.4601	18.2954	18.6587	18.2414	1.79255	0.100445	FALSE
42481	C9JLW8	FAM195B	FAM195B GRAN2	Mapk-regulated corepressor-interacting protein 1	pSPPSSSEIFTPAHEENVR	S(0.337)PPS(0.277)S(0.337)S(0.049)EIFTPAHEENVR	25	S(0.337)	FALSE	FALSE	FALSE	FALSE	0.843641	0.383717	1.3047	1	15	20.1399	19.8049	20.1572	19.1372	19.0557	19.9812	20.1584	19.8226	20.2148	20.0365	1.71583	0.114071	FALSE
33802	C9JLW8	FAM195B	FAM195B GRAN2	Mapk-regulated corepressor-interacting protein 1	RpTpSSPRSPPSSSEIFTPAHEENVR	RT(0.295)S(0.318)S(0.35)PRS(0.398)PPS(0.236)S(0.212)S(0.189)EIFT(0.001)PAHEENVR	26	S(0.189)	FALSE	FALSE	FALSE	FALSE	0.843641	0.249365	1.18868	2	12	18.4025	18.2188	18.1381	17.57	17.3278	18.2933	18.3509	18.1241	18.0106	18.1252	1.26812	0.230832	FALSE
36989	C9JLW8	FAM195B	FAM195B GRAN2	Mapk-regulated corepressor-interacting protein 1	SPPpSSSEIFTPAHEENVR	S(0.384)PPS(0.567)S(0.04)S(0.009)EIFTPAHEENVR	26	S(0.009)	FALSE	FALSE	FALSE	FALSE	0.843641	0.290823	1.22334	1	13	18.3142	18.4669	18.3409	17.9351	17.6431	18.4987	18.4601	18.2954	18.6587	18.2414	1.79255	0.100445	FALSE
42481	C9JLW8	FAM195B	FAM195B GRAN2	Mapk-regulated corepressor-interacting protein 1	pSPPSSSEIFTPAHEENVR	S(0.337)PPS(0.277)S(0.337)S(0.049)EIFTPAHEENVR	26	S(0.049)	FALSE	FALSE	FALSE	FALSE	0.843641	0.383717	1.3047	1	15	20.1399	19.8049	20.1572	19.1372	19.0557	19.9812	20.1584	19.8226	20.2148	20.0365	1.71583	0.114071	FALSE
33802	C9JLW8	FAM195B	FAM195B GRAN2	Mapk-regulated corepressor-interacting protein 1	RpTpSSPRSPPSSSEIFTPAHEENVR	RT(0.295)S(0.318)S(0.35)PRS(0.398)PPS(0.236)S(0.212)S(0.189)EIFT(0.001)PAHEENVR	30	T(0.001)	FALSE	FALSE	FALSE	FALSE	0.843641	0.249365	1.18868	2	12	18.4025	18.2188	18.1381	17.57	17.3278	18.2933	18.3509	18.1241	18.0106	18.1252	1.26812	0.230832	FALSE
58334	E9PAV3	NACA		Nascent polypeptide-associated complex subunit alpha, muscle-specific form	NSPSFQSTSSSPEIPLpSPEATLAK	NSPSFQSTSS(0.001)S(0.031)PEIPLS(0.967)PEAT(0.001)LAK	578	S(0.001)	FALSE	FALSE	FALSE	FALSE	0.843641	-0.453073	-1.36895	1	20	15.834	15.894	16.0247	16.778	16.5981	15.7772	15.6894	15.8233	15.7271	15.8465	-2.4914	0.0298809	FALSE
58334	E9PAV3	NACA		Nascent polypeptide-associated complex subunit alpha, muscle-specific form	NSPSFQSTSSSPEIPLpSPEATLAK	NSPSFQSTSS(0.001)S(0.031)PEIPLS(0.967)PEAT(0.001)LAK	579	S(0.031)	FALSE	FALSE	FALSE	FALSE	0.843641	-0.453073	-1.36895	1	20	15.834	15.894	16.0247	16.778	16.5981	15.7772	15.6894	15.8233	15.7271	15.8465	-2.4914	0.0298809	FALSE
58334	E9PAV3	NACA		Nascent polypeptide-associated complex subunit alpha, muscle-specific form	NSPSFQSTSSSPEIPLpSPEATLAK	NSPSFQSTSS(0.001)S(0.031)PEIPLS(0.967)PEAT(0.001)LAK	585	S(0.967)	TRUE	FALSE	FALSE	FALSE	0.843641	-0.453073	-1.36895	1	20	15.834	15.894	16.0247	16.778	16.5981	15.7772	15.6894	15.8233	15.7271	15.8465	-2.4914	0.0298809	FALSE
58334	E9PAV3	NACA		Nascent polypeptide-associated complex subunit alpha, muscle-specific form	NSPSFQSTSSSPEIPLpSPEATLAK	NSPSFQSTSS(0.001)S(0.031)PEIPLS(0.967)PEAT(0.001)LAK	589	T(0.001)	FALSE	FALSE	FALSE	FALSE	0.843641	-0.453073	-1.36895	1	20	15.834	15.894	16.0247	16.778	16.5981	15.7772	15.6894	15.8233	15.7271	15.8465	-2.4914	0.0298809	FALSE
47589	E9PAV3	NACA		Nascent polypeptide-associated complex subunit alpha, muscle-specific form	DSPATTHSPpTPPSPK	DSPATTHS(0.001)PT(0.775)PPS(0.224)PK	855	S(0.001)	FALSE	FALSE	FALSE	FALSE	0.843641	0.173619	1.12788	1	17	18.8474	18.9874	19.1363	18.8415	19.0351	19.162	19.0594	19.1879	19.1552	19.1512	1.9361	0.0788547	FALSE
47589	E9PAV3	NACA		Nascent polypeptide-associated complex subunit alpha, muscle-specific form	DSPATTHSPpTPPSPK	DSPATTHS(0.001)PT(0.775)PPS(0.224)PK	857	T(0.775)	TRUE	FALSE	FALSE	FALSE	0.843641	0.173619	1.12788	1	17	18.8474	18.9874	19.1363	18.8415	19.0351	19.162	19.0594	19.1879	19.1552	19.1512	1.9361	0.0788547	FALSE
47589	E9PAV3	NACA		Nascent polypeptide-associated complex subunit alpha, muscle-specific form	DSPATTHSPpTPPSPK	DSPATTHS(0.001)PT(0.775)PPS(0.224)PK	860	S(0.224)	FALSE	FALSE	FALSE	FALSE	0.843641	0.173619	1.12788	1	17	18.8474	18.9874	19.1363	18.8415	19.0351	19.162	19.0594	19.1879	19.1552	19.1512	1.9361	0.0788547	FALSE
714	E9PAV3	NACA		Nascent polypeptide-associated complex subunit alpha, muscle-specific form	GAPTTPAApTPPSPK	GAPTTPAAT(0.506)PPS(0.494)PK	1132	T(0.506)	FALSE	FALSE	FALSE	FALSE	0.843641	0.162582	1.11929	1	1	19.0626	18.8063	19.1233	18.634	18.7756	18.9036	18.9962	19.0502	19.0842	19.1805	1.4231	0.182332	FALSE
714	E9PAV3	NACA		Nascent polypeptide-associated complex subunit alpha, muscle-specific form	GAPTTPAApTPPSPK	GAPTTPAAT(0.506)PPS(0.494)PK	1135	S(0.494)	FALSE	FALSE	FALSE	FALSE	0.843641	0.162582	1.11929	1	1	19.0626	18.8063	19.1233	18.634	18.7756	18.9036	18.9962	19.0502	19.0842	19.1805	1.4231	0.182332	FALSE
7798	E9PAV3	NACA		Nascent polypeptide-associated complex subunit alpha, muscle-specific form	GAPNPAVVTPPpSPK	GAPNPAVVT(0.205)PPS(0.795)PK	1293	T(0.205)	FALSE	FALSE	FALSE	FALSE	0.843641	0.199556	1.14834	1	3	18.0932	18.0835	17.8753	17.5072	17.7972	18.1928	18.1671	18.0789	17.9634	17.9521	1.59745	0.138356	FALSE
7798	E9PAV3	NACA		Nascent polypeptide-associated complex subunit alpha, muscle-specific form	GAPNPAVVTPPpSPK	GAPNPAVVT(0.205)PPS(0.795)PK	1296	S(0.795)	TRUE	FALSE	FALSE	FALSE	0.843641	0.199556	1.14834	1	3	18.0932	18.0835	17.8753	17.5072	17.7972	18.1928	18.1671	18.0789	17.9634	17.9521	1.59745	0.138356	FALSE
16426	H7BZ55			Putative ciliary rootlet coiled-coil protein 2	EpTLpSLpTLAEEK	ET(1)LS(1)LT(1)LAEEK	886	T(1)	TRUE	TRUE	FALSE	FALSE	0.843641	1.80635	3.49756	3	6	22.5334	22.9558	22.9966	18.41	18.1731	22.5655	23.0616	22.7449	22.8021	22.9265	1.883	0.0865711	FALSE
16426	H7BZ55			Putative ciliary rootlet coiled-coil protein 2	EpTLpSLpTLAEEK	ET(1)LS(1)LT(1)LAEEK	888	S(1)	TRUE	TRUE	FALSE	FALSE	0.843641	1.80635	3.49756	3	6	22.5334	22.9558	22.9966	18.41	18.1731	22.5655	23.0616	22.7449	22.8021	22.9265	1.883	0.0865711	FALSE
16426	H7BZ55			Putative ciliary rootlet coiled-coil protein 2	EpTLpSLpTLAEEK	ET(1)LS(1)LT(1)LAEEK	890	T(1)	TRUE	TRUE	FALSE	FALSE	0.843641	1.80635	3.49756	3	6	22.5334	22.9558	22.9966	18.41	18.1731	22.5655	23.0616	22.7449	22.8021	22.9265	1.883	0.0865711	FALSE
52727	O00116	AGPS		Alkyldihydroxyacetonephosphate synthase, peroxisomal	AApSAATAAPTATPAAQESGTIPK	AAS(0.941)AAT(0.059)AAPTATPAAQESGTIPK;AAS(0.998)AAT(0.002)AAPTATPAAQESGTIPK	65	S(0.941)	TRUE	FALSE	FALSE	FALSE	0.843641	0.210694	1.15724	1	18	18.6961	19.1045	18.8861	18.3335	18.5269	18.9781	18.9145	18.93	18.8863	18.8918	1.54087	0.151494	FALSE
52727	O00116	AGPS		Alkyldihydroxyacetonephosphate synthase, peroxisomal	AApSAATAAPTATPAAQESGTIPK	AAS(0.941)AAT(0.059)AAPTATPAAQESGTIPK;AAS(0.998)AAT(0.002)AAPTATPAAQESGTIPK	65	S(0.998)	TRUE	TRUE	FALSE	FALSE	0.843641	0.210694	1.15724	1	18	18.6961	19.1045	18.8861	18.3335	18.5269	18.9781	18.9145	18.93	18.8863	18.8918	1.54087	0.151494	FALSE
52727	O00116	AGPS		Alkyldihydroxyacetonephosphate synthase, peroxisomal	AApSAATAAPTATPAAQESGTIPK	AAS(0.941)AAT(0.059)AAPTATPAAQESGTIPK;AAS(0.998)AAT(0.002)AAPTATPAAQESGTIPK	68	T(0.002)	FALSE	FALSE	FALSE	FALSE	0.843641	0.210694	1.15724	1	18	18.6961	19.1045	18.8861	18.3335	18.5269	18.9781	18.9145	18.93	18.8863	18.8918	1.54087	0.151494	FALSE
52727	O00116	AGPS		Alkyldihydroxyacetonephosphate synthase, peroxisomal	AApSAATAAPTATPAAQESGTIPK	AAS(0.941)AAT(0.059)AAPTATPAAQESGTIPK;AAS(0.998)AAT(0.002)AAPTATPAAQESGTIPK	68	T(0.059)	FALSE	FALSE	FALSE	FALSE	0.843641	0.210694	1.15724	1	18	18.6961	19.1045	18.8861	18.3335	18.5269	18.9781	18.9145	18.93	18.8863	18.8918	1.54087	0.151494	FALSE
18496	O00139	KIF2A	KIF2 KNS2	Kinesin-like protein KIF2A	NRRpTVASIK	NRRT(1)VASIK;NRRT(0.934)VAS(0.066)IK	97	T(1)	TRUE	TRUE	FALSE	FALSE	0.843641	-0.539034	-1.453	1	6	18.9271	19.2601	18.9638	20.0922	20.3373	18.8393	18.6588	19.2076	18.9925	19.1871	-1.95924	0.0758046	FALSE
18496	O00139	KIF2A	KIF2 KNS2	Kinesin-like protein KIF2A	NRRpTVASIK	NRRT(1)VASIK;NRRT(0.934)VAS(0.066)IK	97	T(0.934)	TRUE	FALSE	FALSE	FALSE	0.843641	-0.539034	-1.453	1	6	18.9271	19.2601	18.9638	20.0922	20.3373	18.8393	18.6588	19.2076	18.9925	19.1871	-1.95924	0.0758046	FALSE
18496	O00139	KIF2A	KIF2 KNS2	Kinesin-like protein KIF2A	NRRpTVASIK	NRRT(1)VASIK;NRRT(0.934)VAS(0.066)IK	100	S(0.066)	FALSE	FALSE	FALSE	FALSE	0.843641	-0.539034	-1.453	1	6	18.9271	19.2601	18.9638	20.0922	20.3373	18.8393	18.6588	19.2076	18.9925	19.1871	-1.95924	0.0758046	FALSE
35098	O00148	DDX39A	DDX39	ATP-dependent RNA helicase DDX39A	AEQDVENDLLDYDEEEEPQAPQESpTPAPPKK	AEQDVENDLLDY(0.001)DEEEEPQAPQES(0.202)T(0.797)PAPPKK	13	Y(0.001)	FALSE	FALSE	FALSE	FALSE	0.843641	0.406331	1.32531	1	13	15.2704	15.5791	15.9318	14.9828	14.499	15.4634	15.8571	15.849	15.3683	15.757	1.70651	0.115835	FALSE
35097	O00148	DDX39A	DDX39	ATP-dependent RNA helicase DDX39A	AEQDVENDLLDYDEEEEPQAPQEpSTPAPPKK	AEQDVENDLLDY(0.002)DEEEEPQAPQES(0.499)T(0.499)PAPPKK	13	Y(0.002)	FALSE	FALSE	FALSE	FALSE	0.843641	0.349334	1.27397	1	13	17.8103	18.1343	18.2921	17.2515	17.3745	17.8881	18.3397	18.4638	17.7149	18.2028	1.56713	0.145267	FALSE
35097	O00148	DDX39A	DDX39	ATP-dependent RNA helicase DDX39A	AEQDVENDLLDYDEEEEPQAPQEpSTPAPPKK	AEQDVENDLLDY(0.002)DEEEEPQAPQES(0.499)T(0.499)PAPPKK	25	S(0.499)	FALSE	FALSE	FALSE	FALSE	0.843641	0.349334	1.27397	1	13	17.8103	18.1343	18.2921	17.2515	17.3745	17.8881	18.3397	18.4638	17.7149	18.2028	1.56713	0.145267	FALSE
35098	O00148	DDX39A	DDX39	ATP-dependent RNA helicase DDX39A	AEQDVENDLLDYDEEEEPQAPQESpTPAPPKK	AEQDVENDLLDY(0.001)DEEEEPQAPQES(0.202)T(0.797)PAPPKK	25	S(0.202)	FALSE	FALSE	FALSE	FALSE	0.843641	0.406331	1.32531	1	13	15.2704	15.5791	15.9318	14.9828	14.499	15.4634	15.8571	15.849	15.3683	15.757	1.70651	0.115835	FALSE
35098	O00148	DDX39A	DDX39	ATP-dependent RNA helicase DDX39A	AEQDVENDLLDYDEEEEPQAPQESpTPAPPKK	AEQDVENDLLDY(0.001)DEEEEPQAPQES(0.202)T(0.797)PAPPKK	26	T(0.797)	TRUE	FALSE	FALSE	FALSE	0.843641	0.406331	1.32531	1	13	15.2704	15.5791	15.9318	14.9828	14.499	15.4634	15.8571	15.849	15.3683	15.757	1.70651	0.115835	FALSE
35097	O00148	DDX39A	DDX39	ATP-dependent RNA helicase DDX39A	AEQDVENDLLDYDEEEEPQAPQEpSTPAPPKK	AEQDVENDLLDY(0.002)DEEEEPQAPQES(0.499)T(0.499)PAPPKK	26	T(0.499)	FALSE	FALSE	FALSE	FALSE	0.843641	0.349334	1.27397	1	13	17.8103	18.1343	18.2921	17.2515	17.3745	17.8881	18.3397	18.4638	17.7149	18.2028	1.56713	0.145267	FALSE
22230	O00148	DDX39A	DDX39	ATP-dependent RNA helicase DDX39A	KNCPHVVVGpTPGR	KNCPHVVVGT(1)PGR	171	T(1)	TRUE	TRUE	FALSE	FALSE	0.843641	-0.14557	-1.10617	1	8	19.1888	19.5139	19.4369	19.6836	19.7122	19.3295	19.4128	19.4291	19.3852	19.2508	-1.29424	0.221986	FALSE
22533	O00148	DDX39A	DDX39	ATP-dependent RNA helicase DDX39A	NRpSFSLK	NRS(0.996)FS(0.004)LK	183	S(0.996)	TRUE	TRUE	FALSE	FALSE	0.843641	-0.524922	-1.43886	1	8	20.7645	21.0968	21.0377	21.7811	21.8911	20.9669	20.8331	20.9726	20.5511	20.6228	-2.44103	0.0326794	FALSE
22533	O00148	DDX39A	DDX39	ATP-dependent RNA helicase DDX39A	NRpSFSLK	NRS(0.996)FS(0.004)LK	185	S(0.004)	FALSE	FALSE	FALSE	FALSE	0.843641	-0.524922	-1.43886	1	8	20.7645	21.0968	21.0377	21.7811	21.8911	20.9669	20.8331	20.9726	20.5511	20.6228	-2.44103	0.0326794	FALSE
30158	O00159	MYO1C		Unconventional myosin-Ic	DVEpSPSWR	DVES(1)PSWR	408	S(1)	TRUE	TRUE	FALSE	FALSE	0.843641	0.186843	1.13827	1	11	20.3466	20.9663	20.9503	20.9704	20.8874	20.9118	21.0371	21.0882	21.1213	20.8969	1.41717	0.184016	FALSE
12533	O00159	MYO1C		Unconventional myosin-Ic	SIpSPEWK	S(0.331)IS(0.669)PEWK	862	S(0.331)	FALSE	FALSE	FALSE	FALSE	0.843641	0.245988	1.1859	1	4	18.7352	19.4489	19.3674	19.7773	19.373	19.4691	19.9082	19.4965	19.5848	19.4732	1.39582	0.190191	FALSE
9113	O00159	MYO1C		Unconventional myosin-Ic	SIpSPEWK	S(0.334)IS(0.666)PEWK	862	S(0.334)	FALSE	FALSE	FALSE	FALSE	0.843641	0.25727	1.19521	1	3	19.9636	20.5301	20.4635	20.2355	20.4549	20.545	20.5332	20.5954	20.8152	20.445	2.03267	0.0668371	FALSE
12533	O00159	MYO1C		Unconventional myosin-Ic	SIpSPEWK	S(0.331)IS(0.669)PEWK	864	S(0.669)	FALSE	FALSE	FALSE	FALSE	0.843641	0.245988	1.1859	1	4	18.7352	19.4489	19.3674	19.7773	19.373	19.4691	19.9082	19.4965	19.5848	19.4732	1.39582	0.190191	FALSE
9113	O00159	MYO1C		Unconventional myosin-Ic	SIpSPEWK	S(0.334)IS(0.666)PEWK	864	S(0.666)	FALSE	FALSE	FALSE	FALSE	0.843641	0.25727	1.19521	1	3	19.9636	20.5301	20.4635	20.2355	20.4549	20.545	20.5332	20.5954	20.8152	20.445	2.03267	0.0668371	FALSE
44551	O00159-3	MYO1C		Isoform 3 of Unconventional myosin-Ic	ASALGpSDGVR	ASALGS(1)DGVR	10	S(1)	TRUE	TRUE	FALSE	FALSE	0.843641	0.197739	1.1469	1	16	20.0429	20.3383	20.5744	20.25	20.2146	20.4365	20.3267	20.4074	20.6571	20.5812	1.70268	0.116567	TRUE
3438	O00161	SNAP23		Synaptosomal-associated protein 23	TTWGDGGENpSPCNVVSK	TTWGDGGENS(1)PCNVVSK	110	S(1)	TRUE	TRUE	FALSE	FALSE	0.843641	-0.345432	-1.27053	1	1	20.6517	20.7104	20.172	21.0208	20.998	20.7445	20.6214	20.417	19.9707	20.0722	-1.7509	0.107647	FALSE
59292	O00161	SNAP23		Synaptosomal-associated protein 23	TTWGDGGENpSPCNVVSK	TTWGDGGENS(0.989)PCNVVS(0.011)K	110	S(0.989)	TRUE	FALSE	FALSE	FALSE	0.843641	-0.13816	-1.1005	1	20	18.2769	18.3453	18.0706	18.3926	18.414	18.2425	18.2801	18.1394	18.1222	18.0243	-1.40494	0.187532	FALSE
59292	O00161	SNAP23		Synaptosomal-associated protein 23	TTWGDGGENpSPCNVVSK	TTWGDGGENS(0.989)PCNVVS(0.011)K	116	S(0.011)	FALSE	FALSE	FALSE	FALSE	0.843641	-0.13816	-1.1005	1	20	18.2769	18.3453	18.0706	18.3926	18.414	18.2425	18.2801	18.1394	18.1222	18.0243	-1.40494	0.187532	FALSE
25515	O00165	HAX1	HS1BP1	HCLS1-associated protein X-1	pTETTVTRHEADSSPR	T(0.472)ET(0.472)T(0.013)VTRHEADS(0.001)S(0.041)PR	236	T(0.472)	FALSE	FALSE	FALSE	FALSE	0.843641	-0.514405	-1.4284	1	9	15.5885	15.3183	15.2915	16.6408	15.9743	15.4437	14.7699	15.4885	15.5123	15.027	-1.98315	0.0727676	FALSE
25515	O00165	HAX1	HS1BP1	HCLS1-associated protein X-1	pTETTVTRHEADSSPR	T(0.472)ET(0.472)T(0.013)VTRHEADS(0.001)S(0.041)PR	238	T(0.472)	FALSE	FALSE	FALSE	FALSE	0.843641	-0.514405	-1.4284	1	9	15.5885	15.3183	15.2915	16.6408	15.9743	15.4437	14.7699	15.4885	15.5123	15.027	-1.98315	0.0727676	FALSE
25515	O00165	HAX1	HS1BP1	HCLS1-associated protein X-1	pTETTVTRHEADSSPR	T(0.472)ET(0.472)T(0.013)VTRHEADS(0.001)S(0.041)PR	239	T(0.013)	FALSE	FALSE	FALSE	FALSE	0.843641	-0.514405	-1.4284	1	9	15.5885	15.3183	15.2915	16.6408	15.9743	15.4437	14.7699	15.4885	15.5123	15.027	-1.98315	0.0727676	FALSE
25515	O00165	HAX1	HS1BP1	HCLS1-associated protein X-1	pTETTVTRHEADSSPR	T(0.472)ET(0.472)T(0.013)VTRHEADS(0.001)S(0.041)PR	247	S(0.001)	FALSE	FALSE	FALSE	FALSE	0.843641	-0.514405	-1.4284	1	9	15.5885	15.3183	15.2915	16.6408	15.9743	15.4437	14.7699	15.4885	15.5123	15.027	-1.98315	0.0727676	FALSE
25515	O00165	HAX1	HS1BP1	HCLS1-associated protein X-1	pTETTVTRHEADSSPR	T(0.472)ET(0.472)T(0.013)VTRHEADS(0.001)S(0.041)PR	248	S(0.041)	FALSE	FALSE	FALSE	FALSE	0.843641	-0.514405	-1.4284	1	9	15.5885	15.3183	15.2915	16.6408	15.9743	15.4437	14.7699	15.4885	15.5123	15.027	-1.98315	0.0727676	FALSE
52273	O00178	GTPBP1		GTP-binding protein 1	SRpSAMDSPVPASMFAPEPSpSPGAAR	S(0.254)RS(0.636)AMDS(0.111)PVPAS(0.034)MFAPEPS(0.379)S(0.587)PGAAR	6	S(0.254)	FALSE	FALSE	FALSE	FALSE	0.843641	0.185407	1.13714	2	18	16.8951	16.9781	17.3565	16.5331	16.7313	16.9754	16.9417	17.1223	17.1443	17.2374	1.27168	0.229611	FALSE
52273	O00178	GTPBP1		GTP-binding protein 1	SRpSAMDSPVPASMFAPEPSpSPGAAR	S(0.254)RS(0.636)AMDS(0.111)PVPAS(0.034)MFAPEPS(0.379)S(0.587)PGAAR	8	S(0.636)	FALSE	FALSE	FALSE	FALSE	0.843641	0.185407	1.13714	2	18	16.8951	16.9781	17.3565	16.5331	16.7313	16.9754	16.9417	17.1223	17.1443	17.2374	1.27168	0.229611	FALSE
52273	O00178	GTPBP1		GTP-binding protein 1	SRpSAMDSPVPASMFAPEPSpSPGAAR	S(0.254)RS(0.636)AMDS(0.111)PVPAS(0.034)MFAPEPS(0.379)S(0.587)PGAAR	12	S(0.111)	FALSE	FALSE	FALSE	FALSE	0.843641	0.185407	1.13714	2	18	16.8951	16.9781	17.3565	16.5331	16.7313	16.9754	16.9417	17.1223	17.1443	17.2374	1.27168	0.229611	FALSE
52273	O00178	GTPBP1		GTP-binding protein 1	SRpSAMDSPVPASMFAPEPSpSPGAAR	S(0.254)RS(0.636)AMDS(0.111)PVPAS(0.034)MFAPEPS(0.379)S(0.587)PGAAR	17	S(0.034)	FALSE	FALSE	FALSE	FALSE	0.843641	0.185407	1.13714	2	18	16.8951	16.9781	17.3565	16.5331	16.7313	16.9754	16.9417	17.1223	17.1443	17.2374	1.27168	0.229611	FALSE
52273	O00178	GTPBP1		GTP-binding protein 1	SRpSAMDSPVPASMFAPEPSpSPGAAR	S(0.254)RS(0.636)AMDS(0.111)PVPAS(0.034)MFAPEPS(0.379)S(0.587)PGAAR	24	S(0.379)	FALSE	FALSE	FALSE	FALSE	0.843641	0.185407	1.13714	2	18	16.8951	16.9781	17.3565	16.5331	16.7313	16.9754	16.9417	17.1223	17.1443	17.2374	1.27168	0.229611	FALSE
52273	O00178	GTPBP1		GTP-binding protein 1	SRpSAMDSPVPASMFAPEPSpSPGAAR	S(0.254)RS(0.636)AMDS(0.111)PVPAS(0.034)MFAPEPS(0.379)S(0.587)PGAAR	25	S(0.587)	FALSE	FALSE	FALSE	FALSE	0.843641	0.185407	1.13714	2	18	16.8951	16.9781	17.3565	16.5331	16.7313	16.9754	16.9417	17.1223	17.1443	17.2374	1.27168	0.229611	FALSE
53960	O00192	ARVCF		Armadillo repeat protein deleted in velo-cardio-facial syndrome	AYLpSSGGGFPEGPEPR	AYLS(0.5)S(0.5)GGGFPEGPEPR	184	S(0.5)	FALSE	FALSE	FALSE	FALSE	0.843641	0.214288	1.16013	1	19	18.3453	18.4911	18.2733	18.3774	18.3887	18.6631	18.5732	18.3325	18.6015	18.7768	2.12574	0.056898	FALSE
53960	O00192	ARVCF		Armadillo repeat protein deleted in velo-cardio-facial syndrome	AYLpSSGGGFPEGPEPR	AYLS(0.5)S(0.5)GGGFPEGPEPR	185	S(0.5)	FALSE	FALSE	FALSE	FALSE	0.843641	0.214288	1.16013	1	19	18.3453	18.4911	18.2733	18.3774	18.3887	18.6631	18.5732	18.3325	18.6015	18.7768	2.12574	0.056898	FALSE
3869	O00192	ARVCF		Armadillo repeat protein deleted in velo-cardio-facial syndrome	AGPLGPGPGDGCFpTLPGHR	AGPLGPGPGDGCFT(1)LPGHR	228	T(1)	TRUE	TRUE	FALSE	FALSE	0.843641	0.152438	1.11145	1	2	17.6549	17.6388	17.5744	17.2898	17.2391	17.7375	17.6542	17.5235	17.6008	17.6432	1.38985	0.191949	FALSE
40527	O00192	ARVCF		Armadillo repeat protein deleted in velo-cardio-facial syndrome	FQAEPYGLEDDTRpSLAADDEGGPELEPDYGTATR	FQAEPYGLEDDT(0.089)RS(0.911)LAADDEGGPELEPDYGTATR;FQAEPYGLEDDT(0.03)RS(0.97)LAADDEGGPELEPDYGTATR	265	T(0.089)	FALSE	FALSE	FALSE	FALSE	0.843641	-0.186222	-1.13778	1	14	18.3832	18.4714	18.3284	18.6889	19.0686	18.4363	18.3975	18.4279	18.2372	18.5104	-1.31513	0.215114	FALSE
40527	O00192	ARVCF		Armadillo repeat protein deleted in velo-cardio-facial syndrome	FQAEPYGLEDDTRpSLAADDEGGPELEPDYGTATR	FQAEPYGLEDDT(0.089)RS(0.911)LAADDEGGPELEPDYGTATR;FQAEPYGLEDDT(0.03)RS(0.97)LAADDEGGPELEPDYGTATR	265	T(0.03)	FALSE	FALSE	FALSE	FALSE	0.843641	-0.186222	-1.13778	1	14	18.3832	18.4714	18.3284	18.6889	19.0686	18.4363	18.3975	18.4279	18.2372	18.5104	-1.31513	0.215114	FALSE
40527	O00192	ARVCF		Armadillo repeat protein deleted in velo-cardio-facial syndrome	FQAEPYGLEDDTRpSLAADDEGGPELEPDYGTATR	FQAEPYGLEDDT(0.089)RS(0.911)LAADDEGGPELEPDYGTATR;FQAEPYGLEDDT(0.03)RS(0.97)LAADDEGGPELEPDYGTATR	267	S(0.911)	TRUE	FALSE	FALSE	FALSE	0.843641	-0.186222	-1.13778	1	14	18.3832	18.4714	18.3284	18.6889	19.0686	18.4363	18.3975	18.4279	18.2372	18.5104	-1.31513	0.215114	FALSE
40527	O00192	ARVCF		Armadillo repeat protein deleted in velo-cardio-facial syndrome	FQAEPYGLEDDTRpSLAADDEGGPELEPDYGTATR	FQAEPYGLEDDT(0.089)RS(0.911)LAADDEGGPELEPDYGTATR;FQAEPYGLEDDT(0.03)RS(0.97)LAADDEGGPELEPDYGTATR	267	S(0.97)	TRUE	FALSE	FALSE	FALSE	0.843641	-0.186222	-1.13778	1	14	18.3832	18.4714	18.3284	18.6889	19.0686	18.4363	18.3975	18.4279	18.2372	18.5104	-1.31513	0.215114	FALSE
38466	O00192	ARVCF		Armadillo repeat protein deleted in velo-cardio-facial syndrome	AYEDTADDGGELADERPAFPMVTAPLAQPERGpSMGSLDR	AYEDTADDGGELADERPAFPMVT(0.39)APLAQPERGS(0.474)MGS(0.136)LDR	322	T(0.39)	FALSE	FALSE	FALSE	FALSE	0.843641	0.221224	1.16572	1	14	17.4662	17.7499	17.3102	17.4189	17.4746	17.6819	17.8794	17.548	17.5695	17.8472	1.96922	0.0745227	FALSE
38466	O00192	ARVCF		Armadillo repeat protein deleted in velo-cardio-facial syndrome	AYEDTADDGGELADERPAFPMVTAPLAQPERGpSMGSLDR	AYEDTADDGGELADERPAFPMVT(0.39)APLAQPERGS(0.474)MGS(0.136)LDR	332	S(0.474)	FALSE	FALSE	FALSE	FALSE	0.843641	0.221224	1.16572	1	14	17.4662	17.7499	17.3102	17.4189	17.4746	17.6819	17.8794	17.548	17.5695	17.8472	1.96922	0.0745227	FALSE
38466	O00192	ARVCF		Armadillo repeat protein deleted in velo-cardio-facial syndrome	AYEDTADDGGELADERPAFPMVTAPLAQPERGpSMGSLDR	AYEDTADDGGELADERPAFPMVT(0.39)APLAQPERGS(0.474)MGS(0.136)LDR	335	S(0.136)	FALSE	FALSE	FALSE	FALSE	0.843641	0.221224	1.16572	1	14	17.4662	17.7499	17.3102	17.4189	17.4746	17.6819	17.8794	17.548	17.5695	17.8472	1.96922	0.0745227	FALSE
38955	O00192	ARVCF		Armadillo repeat protein deleted in velo-cardio-facial syndrome	GSMGpSLDR	GSMGS(1)LDR	335	S(1)	TRUE	TRUE	FALSE	FALSE	0.843641	0.309504	1.23928	1	14	22.435	22.8127	22.5386	22.222	22.7088	23.0247	22.7343	22.7385	22.8352	22.932	2.48899	0.0300092	FALSE
51638	O00192	ARVCF		Armadillo repeat protein deleted in velo-cardio-facial syndrome	pSPSVDSARKEPR	S(0.989)PS(0.01)VDSARKEPR	343	S(0.989)	TRUE	FALSE	FALSE	FALSE	0.843641	0.214067	1.15995	1	18	19.3816	19.6567	19.5184	19.3055	19.809	19.7871	19.6138	19.7081	19.8739	19.7586	1.89533	0.0845053	FALSE
45738	O00192	ARVCF		Armadillo repeat protein deleted in velo-cardio-facial syndrome	RpSPSVDpSARK	RS(0.957)PS(0.094)VDS(0.95)ARK	343	S(0.957)	TRUE	FALSE	FALSE	FALSE	0.843641	0.160936	1.11801	2	16	22.7893	23.1161	22.8286	22.9355	23.259	23.1384	22.8607	23.2123	23.203	23.3188	1.29701	0.221065	FALSE
45774	O00192	ARVCF		Armadillo repeat protein deleted in velo-cardio-facial syndrome	RSPpSVDpSARK	RS(0.059)PS(0.942)VDS(0.998)ARK	343	S(0.059)	FALSE	FALSE	FALSE	FALSE	0.843641	0.163923	1.12033	2	16	17.8385	18.2266	17.8227	18.0358	18.0913	17.9966	18.1821	18.3234	18.2148	18.1178	1.50951	0.159231	FALSE
51638	O00192	ARVCF		Armadillo repeat protein deleted in velo-cardio-facial syndrome	pSPSVDSARKEPR	S(0.989)PS(0.01)VDSARKEPR	345	S(0.01)	FALSE	FALSE	FALSE	FALSE	0.843641	0.214067	1.15995	1	18	19.3816	19.6567	19.5184	19.3055	19.809	19.7871	19.6138	19.7081	19.8739	19.7586	1.89533	0.0845053	FALSE
45738	O00192	ARVCF		Armadillo repeat protein deleted in velo-cardio-facial syndrome	RpSPSVDpSARK	RS(0.957)PS(0.094)VDS(0.95)ARK	345	S(0.094)	FALSE	FALSE	FALSE	FALSE	0.843641	0.160936	1.11801	2	16	22.7893	23.1161	22.8286	22.9355	23.259	23.1384	22.8607	23.2123	23.203	23.3188	1.29701	0.221065	FALSE
45774	O00192	ARVCF		Armadillo repeat protein deleted in velo-cardio-facial syndrome	RSPpSVDpSARK	RS(0.059)PS(0.942)VDS(0.998)ARK	345	S(0.942)	TRUE	FALSE	FALSE	FALSE	0.843641	0.163923	1.12033	2	16	17.8385	18.2266	17.8227	18.0358	18.0913	17.9966	18.1821	18.3234	18.2148	18.1178	1.50951	0.159231	FALSE
45774	O00192	ARVCF		Armadillo repeat protein deleted in velo-cardio-facial syndrome	RSPpSVDpSARK	RS(0.059)PS(0.942)VDS(0.998)ARK	348	S(0.998)	TRUE	TRUE	FALSE	FALSE	0.843641	0.163923	1.12033	2	16	17.8385	18.2266	17.8227	18.0358	18.0913	17.9966	18.1821	18.3234	18.2148	18.1178	1.50951	0.159231	FALSE
45738	O00192	ARVCF		Armadillo repeat protein deleted in velo-cardio-facial syndrome	RpSPSVDpSARK	RS(0.957)PS(0.094)VDS(0.95)ARK	348	S(0.95)	TRUE	FALSE	FALSE	FALSE	0.843641	0.160936	1.11801	2	16	22.7893	23.1161	22.8286	22.9355	23.259	23.1384	22.8607	23.2123	23.203	23.3188	1.29701	0.221065	FALSE
4304	O00192	ARVCF		Armadillo repeat protein deleted in velo-cardio-facial syndrome	GASpSAGEASEKEPLKLDPSR	GAS(0.268)S(0.666)AGEAS(0.064)EKEPLKLDPS(0.002)R	915	S(0.268)	FALSE	FALSE	FALSE	FALSE	0.843641	0.32635	1.25384	1	2	21.5548	21.9348	21.4923	20.8854	21.5111	22.0458	21.7065	21.5906	21.922	21.7453	1.86377	0.0891339	FALSE
4305	O00192	ARVCF		Armadillo repeat protein deleted in velo-cardio-facial syndrome	GASSAGEApSEKEPLKLDPSR	GAS(0.001)S(0.001)AGEAS(0.998)EKEPLKLDPSR	915	S(0.001)	FALSE	FALSE	FALSE	FALSE	0.843641	0.344035	1.2693	1	2	19.3087	19.6592	19.3076	18.8038	19.2899	19.8352	19.5823	19.3668	19.7469	19.5582	2.23794	0.0467752	FALSE
60323	O00192	ARVCF		Armadillo repeat protein deleted in velo-cardio-facial syndrome	GApSSAGEASEKEPLK	GAS(0.635)S(0.346)AGEAS(0.019)EKEPLK;GAS(0.47)S(0.47)AGEAS(0.06)EKEPLK;GAS(0.5)S(0.5)AGEASEKEPLK	915	S(0.5)	FALSE	FALSE	FALSE	FALSE	0.843641	0.305388	1.23575	1	20	23.3524	23.8115	23.5004	22.9157	23.6371	23.8213	23.5093	23.6109	23.8184	23.9842	1.8485	0.0914567	FALSE
60323	O00192	ARVCF		Armadillo repeat protein deleted in velo-cardio-facial syndrome	GApSSAGEASEKEPLK	GAS(0.635)S(0.346)AGEAS(0.019)EKEPLK;GAS(0.47)S(0.47)AGEAS(0.06)EKEPLK;GAS(0.5)S(0.5)AGEASEKEPLK	915	S(0.635)	FALSE	FALSE	FALSE	FALSE	0.843641	0.305388	1.23575	1	20	23.3524	23.8115	23.5004	22.9157	23.6371	23.8213	23.5093	23.6109	23.8184	23.9842	1.8485	0.0914567	FALSE
50901	O00192	ARVCF		Armadillo repeat protein deleted in velo-cardio-facial syndrome	GApSSAGEApSEKEPLK	GAS(0.847)S(0.386)AGEAS(0.766)EKEPLK	915	S(0.847)	TRUE	FALSE	FALSE	FALSE	0.843641	0.237046	1.17858	2	18	20.2231	20.2186	19.9517	20.014	20.1893	20.4171	20.3074	20.3039	20.6546	20.0989	2.02725	0.0674642	FALSE
60323	O00192	ARVCF		Armadillo repeat protein deleted in velo-cardio-facial syndrome	GApSSAGEASEKEPLK	GAS(0.635)S(0.346)AGEAS(0.019)EKEPLK;GAS(0.47)S(0.47)AGEAS(0.06)EKEPLK;GAS(0.5)S(0.5)AGEASEKEPLK	915	S(0.47)	FALSE	FALSE	FALSE	FALSE	0.843641	0.305388	1.23575	1	20	23.3524	23.8115	23.5004	22.9157	23.6371	23.8213	23.5093	23.6109	23.8184	23.9842	1.8485	0.0914567	FALSE
4304	O00192	ARVCF		Armadillo repeat protein deleted in velo-cardio-facial syndrome	GASpSAGEASEKEPLKLDPSR	GAS(0.268)S(0.666)AGEAS(0.064)EKEPLKLDPS(0.002)R	916	S(0.666)	FALSE	FALSE	FALSE	FALSE	0.843641	0.32635	1.25384	1	2	21.5548	21.9348	21.4923	20.8854	21.5111	22.0458	21.7065	21.5906	21.922	21.7453	1.86377	0.0891339	FALSE
4305	O00192	ARVCF		Armadillo repeat protein deleted in velo-cardio-facial syndrome	GASSAGEApSEKEPLKLDPSR	GAS(0.001)S(0.001)AGEAS(0.998)EKEPLKLDPSR	916	S(0.001)	FALSE	FALSE	FALSE	FALSE	0.843641	0.344035	1.2693	1	2	19.3087	19.6592	19.3076	18.8038	19.2899	19.8352	19.5823	19.3668	19.7469	19.5582	2.23794	0.0467752	FALSE
60323	O00192	ARVCF		Armadillo repeat protein deleted in velo-cardio-facial syndrome	GApSSAGEASEKEPLK	GAS(0.635)S(0.346)AGEAS(0.019)EKEPLK;GAS(0.47)S(0.47)AGEAS(0.06)EKEPLK;GAS(0.5)S(0.5)AGEASEKEPLK	916	S(0.346)	FALSE	FALSE	FALSE	FALSE	0.843641	0.305388	1.23575	1	20	23.3524	23.8115	23.5004	22.9157	23.6371	23.8213	23.5093	23.6109	23.8184	23.9842	1.8485	0.0914567	FALSE
50901	O00192	ARVCF		Armadillo repeat protein deleted in velo-cardio-facial syndrome	GApSSAGEApSEKEPLK	GAS(0.847)S(0.386)AGEAS(0.766)EKEPLK	916	S(0.386)	FALSE	FALSE	FALSE	FALSE	0.843641	0.237046	1.17858	2	18	20.2231	20.2186	19.9517	20.014	20.1893	20.4171	20.3074	20.3039	20.6546	20.0989	2.02725	0.0674642	FALSE
60323	O00192	ARVCF		Armadillo repeat protein deleted in velo-cardio-facial syndrome	GApSSAGEASEKEPLK	GAS(0.635)S(0.346)AGEAS(0.019)EKEPLK;GAS(0.47)S(0.47)AGEAS(0.06)EKEPLK;GAS(0.5)S(0.5)AGEASEKEPLK	916	S(0.47)	FALSE	FALSE	FALSE	FALSE	0.843641	0.305388	1.23575	1	20	23.3524	23.8115	23.5004	22.9157	23.6371	23.8213	23.5093	23.6109	23.8184	23.9842	1.8485	0.0914567	FALSE
60323	O00192	ARVCF		Armadillo repeat protein deleted in velo-cardio-facial syndrome	GApSSAGEASEKEPLK	GAS(0.635)S(0.346)AGEAS(0.019)EKEPLK;GAS(0.47)S(0.47)AGEAS(0.06)EKEPLK;GAS(0.5)S(0.5)AGEASEKEPLK	916	S(0.5)	FALSE	FALSE	FALSE	FALSE	0.843641	0.305388	1.23575	1	20	23.3524	23.8115	23.5004	22.9157	23.6371	23.8213	23.5093	23.6109	23.8184	23.9842	1.8485	0.0914567	FALSE
4305	O00192	ARVCF		Armadillo repeat protein deleted in velo-cardio-facial syndrome	GASSAGEApSEKEPLKLDPSR	GAS(0.001)S(0.001)AGEAS(0.998)EKEPLKLDPSR	921	S(0.998)	TRUE	TRUE	FALSE	FALSE	0.843641	0.344035	1.2693	1	2	19.3087	19.6592	19.3076	18.8038	19.2899	19.8352	19.5823	19.3668	19.7469	19.5582	2.23794	0.0467752	FALSE
4304	O00192	ARVCF		Armadillo repeat protein deleted in velo-cardio-facial syndrome	GASpSAGEASEKEPLKLDPSR	GAS(0.268)S(0.666)AGEAS(0.064)EKEPLKLDPS(0.002)R	921	S(0.064)	FALSE	FALSE	FALSE	FALSE	0.843641	0.32635	1.25384	1	2	21.5548	21.9348	21.4923	20.8854	21.5111	22.0458	21.7065	21.5906	21.922	21.7453	1.86377	0.0891339	FALSE
60323	O00192	ARVCF		Armadillo repeat protein deleted in velo-cardio-facial syndrome	GApSSAGEASEKEPLK	GAS(0.635)S(0.346)AGEAS(0.019)EKEPLK;GAS(0.47)S(0.47)AGEAS(0.06)EKEPLK;GAS(0.5)S(0.5)AGEASEKEPLK	921	S(0.06)	FALSE	FALSE	FALSE	FALSE	0.843641	0.305388	1.23575	1	20	23.3524	23.8115	23.5004	22.9157	23.6371	23.8213	23.5093	23.6109	23.8184	23.9842	1.8485	0.0914567	FALSE
50901	O00192	ARVCF		Armadillo repeat protein deleted in velo-cardio-facial syndrome	GApSSAGEApSEKEPLK	GAS(0.847)S(0.386)AGEAS(0.766)EKEPLK	921	S(0.766)	TRUE	FALSE	FALSE	FALSE	0.843641	0.237046	1.17858	2	18	20.2231	20.2186	19.9517	20.014	20.1893	20.4171	20.3074	20.3039	20.6546	20.0989	2.02725	0.0674642	FALSE
60323	O00192	ARVCF		Armadillo repeat protein deleted in velo-cardio-facial syndrome	GApSSAGEASEKEPLK	GAS(0.635)S(0.346)AGEAS(0.019)EKEPLK;GAS(0.47)S(0.47)AGEAS(0.06)EKEPLK;GAS(0.5)S(0.5)AGEASEKEPLK	921	S(0.019)	FALSE	FALSE	FALSE	FALSE	0.843641	0.305388	1.23575	1	20	23.3524	23.8115	23.5004	22.9157	23.6371	23.8213	23.5093	23.6109	23.8184	23.9842	1.8485	0.0914567	FALSE
4304	O00192	ARVCF		Armadillo repeat protein deleted in velo-cardio-facial syndrome	GASpSAGEASEKEPLKLDPSR	GAS(0.268)S(0.666)AGEAS(0.064)EKEPLKLDPS(0.002)R	931	S(0.002)	FALSE	FALSE	FALSE	FALSE	0.843641	0.32635	1.25384	1	2	21.5548	21.9348	21.4923	20.8854	21.5111	22.0458	21.7065	21.5906	21.922	21.7453	1.86377	0.0891339	FALSE
21463	O00193	SMAP	C11orf58	Small acidic protein	RSApSPDDDLGSSNWEAADLGNEER	RS(0.388)AS(0.518)PDDDLGS(0.071)S(0.023)NWEAADLGNEER	15	S(0.388)	FALSE	FALSE	FALSE	FALSE	0.843641	-0.191388	-1.14186	1	8	16.7438	16.5737	16.7259	17.1995	16.6607	16.3656	16.8088	16.5652	16.5685	16.6385	-1.44056	0.177447	FALSE
10797	O00193	SMAP	C11orf58	Small acidic protein	RpSASPDDDLGSSNWEAADLGNEER	RS(0.643)AS(0.337)PDDDLGS(0.009)S(0.011)NWEAADLGNEER	15	S(0.643)	FALSE	FALSE	FALSE	FALSE	0.843641	-0.150988	-1.11033	1	4	16.141	16.167	16.3982	16.2973	16.3262	16.1079	16.4032	16.0538	16.0232	15.9866	-1.42956	0.180511	FALSE
42417	O00193	SMAP	C11orf58	Small acidic protein	pSASPDDDLGSSNWEAADLGNEERK	S(0.25)AS(0.25)PDDDLGS(0.25)S(0.25)NWEAADLGNEERK	15	S(0.25)	FALSE	FALSE	FALSE	FALSE	0.843641	0.503264	1.41742	1	15	19.1895	19.056	19.249	17.6108	17.6578	19.095	19.3907	18.7782	18.9966	19.0189	1.48393	0.165793	FALSE
21463	O00193	SMAP	C11orf58	Small acidic protein	RSApSPDDDLGSSNWEAADLGNEER	RS(0.388)AS(0.518)PDDDLGS(0.071)S(0.023)NWEAADLGNEER	17	S(0.518)	FALSE	FALSE	FALSE	FALSE	0.843641	-0.191388	-1.14186	1	8	16.7438	16.5737	16.7259	17.1995	16.6607	16.3656	16.8088	16.5652	16.5685	16.6385	-1.44056	0.177447	FALSE
10797	O00193	SMAP	C11orf58	Small acidic protein	RpSASPDDDLGSSNWEAADLGNEER	RS(0.643)AS(0.337)PDDDLGS(0.009)S(0.011)NWEAADLGNEER	17	S(0.337)	FALSE	FALSE	FALSE	FALSE	0.843641	-0.150988	-1.11033	1	4	16.141	16.167	16.3982	16.2973	16.3262	16.1079	16.4032	16.0538	16.0232	15.9866	-1.42956	0.180511	FALSE
42417	O00193	SMAP	C11orf58	Small acidic protein	pSASPDDDLGSSNWEAADLGNEERK	S(0.25)AS(0.25)PDDDLGS(0.25)S(0.25)NWEAADLGNEERK	17	S(0.25)	FALSE	FALSE	FALSE	FALSE	0.843641	0.503264	1.41742	1	15	19.1895	19.056	19.249	17.6108	17.6578	19.095	19.3907	18.7782	18.9966	19.0189	1.48393	0.165793	FALSE
42417	O00193	SMAP	C11orf58	Small acidic protein	pSASPDDDLGSSNWEAADLGNEERK	S(0.25)AS(0.25)PDDDLGS(0.25)S(0.25)NWEAADLGNEERK	24	S(0.25)	FALSE	FALSE	FALSE	FALSE	0.843641	0.503264	1.41742	1	15	19.1895	19.056	19.249	17.6108	17.6578	19.095	19.3907	18.7782	18.9966	19.0189	1.48393	0.165793	FALSE
21463	O00193	SMAP	C11orf58	Small acidic protein	RSApSPDDDLGSSNWEAADLGNEER	RS(0.388)AS(0.518)PDDDLGS(0.071)S(0.023)NWEAADLGNEER	24	S(0.071)	FALSE	FALSE	FALSE	FALSE	0.843641	-0.191388	-1.14186	1	8	16.7438	16.5737	16.7259	17.1995	16.6607	16.3656	16.8088	16.5652	16.5685	16.6385	-1.44056	0.177447	FALSE
10797	O00193	SMAP	C11orf58	Small acidic protein	RpSASPDDDLGSSNWEAADLGNEER	RS(0.643)AS(0.337)PDDDLGS(0.009)S(0.011)NWEAADLGNEER	24	S(0.009)	FALSE	FALSE	FALSE	FALSE	0.843641	-0.150988	-1.11033	1	4	16.141	16.167	16.3982	16.2973	16.3262	16.1079	16.4032	16.0538	16.0232	15.9866	-1.42956	0.180511	FALSE
42417	O00193	SMAP	C11orf58	Small acidic protein	pSASPDDDLGSSNWEAADLGNEERK	S(0.25)AS(0.25)PDDDLGS(0.25)S(0.25)NWEAADLGNEERK	25	S(0.25)	FALSE	FALSE	FALSE	FALSE	0.843641	0.503264	1.41742	1	15	19.1895	19.056	19.249	17.6108	17.6578	19.095	19.3907	18.7782	18.9966	19.0189	1.48393	0.165793	FALSE
21463	O00193	SMAP	C11orf58	Small acidic protein	RSApSPDDDLGSSNWEAADLGNEER	RS(0.388)AS(0.518)PDDDLGS(0.071)S(0.023)NWEAADLGNEER	25	S(0.023)	FALSE	FALSE	FALSE	FALSE	0.843641	-0.191388	-1.14186	1	8	16.7438	16.5737	16.7259	17.1995	16.6607	16.3656	16.8088	16.5652	16.5685	16.6385	-1.44056	0.177447	FALSE
10797	O00193	SMAP	C11orf58	Small acidic protein	RpSASPDDDLGSSNWEAADLGNEER	RS(0.643)AS(0.337)PDDDLGS(0.009)S(0.011)NWEAADLGNEER	25	S(0.011)	FALSE	FALSE	FALSE	FALSE	0.843641	-0.150988	-1.11033	1	4	16.141	16.167	16.3982	16.2973	16.3262	16.1079	16.4032	16.0538	16.0232	15.9866	-1.42956	0.180511	FALSE
45352	O00203	AP3B1	ADTB3A	AP-3 complex subunit beta-1	NFYEpSDDDQK	NFYES(1)DDDQK	276	S(1)	TRUE	TRUE	FALSE	FALSE	0.843641	-0.276231	-1.21103	1	16	19.4286	19.4007	19.3197	20.1705	20.5317	19.5218	19.3866	19.5565	19.5051	19.5	-1.24403	0.23924	FALSE
34650	O00203	AP3B1	ADTB3A	AP-3 complex subunit beta-1	NFYEpSDDDQK	NFYES(1)DDDQK	276	S(1)	TRUE	TRUE	FALSE	FALSE	0.843641	0.181592	1.13413	1	12	18.9495	19.3665	18.9725	19.458	19.6584	19.4166	19.4647	19.5859	19.5235	19.3221	1.25772	0.234434	FALSE
23742	O00203	AP3B1	ADTB3A	AP-3 complex subunit beta-1	PAPLLEpSPFK	PAPLLES(1)PFK	609	S(1)	TRUE	TRUE	FALSE	FALSE	0.843641	-0.184181	-1.13617	1	8	16.4564	16.4482	16.4708	16.893	17.1344	16.4734	16.328	16.6109	16.4869	16.5827	-1.25195	0.236449	FALSE
25411	O00213	APBB1	FE65 RIR	Amyloid-beta A4 precursor protein-binding family B member 1	pSASLLFGMR	S(1)ASLLFGMR	205	S(1)	TRUE	TRUE	FALSE	FALSE	0.843641	-0.302087	-1.23293	1	9	17.756	17.901	17.8027	18.2195	17.9426	17.5184	17.767	17.6719	17.3968	17.7573	-2.56438	0.0262368	FALSE
55865	O00244	ATOX1	HAH1	Copper transport protein ATOX1	TVpSYLGLE	T(0.023)VS(0.977)YLGLE	61	T(0.023)	FALSE	FALSE	FALSE	FALSE	0.843641	-0.402861	-1.32213	1	19	15.945	15.7547	15.8001	16.3779	15.7917	15.6839	16.0336	15.422	15.1884	15.3273	-2.27888	0.0435293	FALSE
55865	O00244	ATOX1	HAH1	Copper transport protein ATOX1	TVpSYLGLE	T(0.023)VS(0.977)YLGLE	63	S(0.977)	TRUE	FALSE	FALSE	FALSE	0.843641	-0.402861	-1.32213	1	19	15.945	15.7547	15.8001	16.3779	15.7917	15.6839	16.0336	15.422	15.1884	15.3273	-2.27888	0.0435293	FALSE
47612	O00257	CBX4		E3 SUMO-protein ligase CBX4	EAPpSPTCPDLGAK	EAPS(0.908)PT(0.092)CPDLGAK	182	S(0.908)	TRUE	FALSE	FALSE	FALSE	0.843641	0.229852	1.17271	1	17	18.9878	19.1057	19.1484	18.7224	18.5601	19.1794	19.0375	19.0107	19.1275	19.3186	1.76537	0.105094	FALSE
47612	O00257	CBX4		E3 SUMO-protein ligase CBX4	EAPpSPTCPDLGAK	EAPS(0.908)PT(0.092)CPDLGAK	184	T(0.092)	FALSE	FALSE	FALSE	FALSE	0.843641	0.229852	1.17271	1	17	18.9878	19.1057	19.1484	18.7224	18.5601	19.1794	19.0375	19.0107	19.1275	19.3186	1.76537	0.105094	FALSE
2063	O00257	CBX4		E3 SUMO-protein ligase CBX4	SGEVAEGEARpSPSHKK	SGEVAEGEARS(0.983)PS(0.017)HKK	291	S(0.983)	TRUE	FALSE	FALSE	FALSE	0.843641	-0.28294	-1.21667	1	1	18.392	18.2605	17.8786	18.8482	18.668	18.2645	17.8299	18.2444	18.1271	18.1667	-1.62706	0.131888	FALSE
2063	O00257	CBX4		E3 SUMO-protein ligase CBX4	SGEVAEGEARpSPSHKK	SGEVAEGEARS(0.983)PS(0.017)HKK	293	S(0.017)	FALSE	FALSE	FALSE	FALSE	0.843641	-0.28294	-1.21667	1	1	18.392	18.2605	17.8786	18.8482	18.668	18.2645	17.8299	18.2444	18.1271	18.1667	-1.62706	0.131888	FALSE
4025	O00257	CBX4		E3 SUMO-protein ligase CBX4	CLpSETHGEREPCKK	CLS(0.998)ET(0.002)HGEREPCKK	415	S(0.998)	TRUE	TRUE	FALSE	FALSE	0.843641	-0.417555	-1.33566	1	2	19.3967	18.9065	19.1	20.5371	20.5915	19.255	18.9322	19.2723	19.6232	19.3612	-1.27294	0.229179	FALSE
4025	O00257	CBX4		E3 SUMO-protein ligase CBX4	CLpSETHGEREPCKK	CLS(0.998)ET(0.002)HGEREPCKK	417	T(0.002)	FALSE	FALSE	FALSE	FALSE	0.843641	-0.417555	-1.33566	1	2	19.3967	18.9065	19.1	20.5371	20.5915	19.255	18.9322	19.2723	19.6232	19.3612	-1.27294	0.229179	FALSE
47139	O00264	PGRMC1	HPR6.6 PGRMC	Membrane-associated progesterone receptor component 1	GDQPAASGDpSDDDEPPPLPR	GDQPAAS(0.15)GDS(0.85)DDDEPPPLPR	54	S(0.15)	FALSE	FALSE	FALSE	FALSE	0.843641	0.190082	1.14083	1	17	15.7218	15.5535	15.9202	15.9938	15.9551	15.9482	16.1193	16.0623	15.9628	16.0022	1.80003	0.0991976	FALSE
47139	O00264	PGRMC1	HPR6.6 PGRMC	Membrane-associated progesterone receptor component 1	GDQPAASGDpSDDDEPPPLPR	GDQPAAS(0.15)GDS(0.85)DDDEPPPLPR	57	S(0.85)	TRUE	FALSE	FALSE	FALSE	0.843641	0.190082	1.14083	1	17	15.7218	15.5535	15.9202	15.9938	15.9551	15.9482	16.1193	16.0623	15.9628	16.0022	1.80003	0.0991976	FALSE
30198	O00264	PGRMC1	HPR6.6 PGRMC	Membrane-associated progesterone receptor component 1	EGEEPTVYpSDEEEPKDESAR	EGEEPTVYS(0.998)DEEEPKDES(0.001)AR	181	S(0.998)	TRUE	TRUE	FALSE	FALSE	0.843641	-0.609579	-1.52581	1	11	18.1972	17.4561	18.4425	18.2105	18.8442	17.9538	18.5145	17.1789	17.3051	17.1503	-1.98765	0.0722097	FALSE
30198	O00264	PGRMC1	HPR6.6 PGRMC	Membrane-associated progesterone receptor component 1	EGEEPTVYpSDEEEPKDESAR	EGEEPTVYS(0.998)DEEEPKDES(0.001)AR	190	S(0.001)	FALSE	FALSE	FALSE	FALSE	0.843641	-0.609579	-1.52581	1	11	18.1972	17.4561	18.4425	18.2105	18.8442	17.9538	18.5145	17.1789	17.3051	17.1503	-1.98765	0.0722097	FALSE
38422	O00267	SUPT5H	SPT5 SPT5H	Transcription elongation factor SPT5	ASNIDNVVLDEDRpSGARR	ASNIDNVVLDEDRS(1)GARR	120	S(1)	TRUE	TRUE	FALSE	FALSE	0.843641	-0.207306	-1.15453	1	14	18.0887	18.138	18.2622	18.4544	18.2526	17.9708	18.0061	18.1061	18.0536	18.0227	-2.22768	0.0476242	FALSE
21198	O00267	SUPT5H	SPT5 SPT5H	Transcription elongation factor SPT5	DVTNFTVGGFAPMpSPR	DVTNFTVGGFAPMS(1)PR;DVTNFT(0.007)VGGFAPMS(0.993)PR;DVT(0.001)NFT(0.062)VGGFAPMS(0.937)PR	655	T(0.001)	FALSE	FALSE	FALSE	FALSE	0.843641	-0.105446	-1.07583	1	7	16.0202	15.9771	16.0261	16.0348	16.0307	15.931	15.823	15.9906	15.9522	15.8647	-1.34679	0.205031	FALSE
16345	O00267	SUPT5H	SPT5 SPT5H	Transcription elongation factor SPT5	DVTNFTVGGFAPMpSPR	DVTNFT(0.007)VGGFAPMS(0.993)PR	658	T(0.007)	FALSE	FALSE	FALSE	FALSE	0.843641	-0.3715	-1.2937	1	6	16.5675	16.2443	16.4152	17.2953	16.7935	16.0233	16.2955	16.2198	16.4216	16.4983	-2.00477	0.0701214	FALSE
20775	O00267	SUPT5H	SPT5 SPT5H	Transcription elongation factor SPT5	DVTNFTVGGFAPMpSPR	DVTNFT(0.005)VGGFAPMS(0.995)PR;DVTNFT(0.007)VGGFAPMS(0.993)PR	658	T(0.005)	FALSE	FALSE	FALSE	FALSE	0.843641	-0.365264	-1.28812	1	7	14.9542	14.9055	14.5076	15.2829	15.1462	14.7297	14.7468	14.604	14.5779	14.3118	-2.44338	0.0325433	FALSE
20775	O00267	SUPT5H	SPT5 SPT5H	Transcription elongation factor SPT5	DVTNFTVGGFAPMpSPR	DVTNFT(0.005)VGGFAPMS(0.995)PR;DVTNFT(0.007)VGGFAPMS(0.993)PR	658	T(0.007)	FALSE	FALSE	FALSE	FALSE	0.843641	-0.365264	-1.28812	1	7	14.9542	14.9055	14.5076	15.2829	15.1462	14.7297	14.7468	14.604	14.5779	14.3118	-2.44338	0.0325433	FALSE
14171	O00267	SUPT5H	SPT5 SPT5H	Transcription elongation factor SPT5	DVTNFTVGGFAPMpSPR	DVTNFT(0.001)VGGFAPMS(0.999)PR	658	T(0.001)	FALSE	FALSE	FALSE	FALSE	0.843641	-0.14411	-1.10505	1	5	15.6466	15.7828	15.5531	15.6662	15.824	15.6003	15.4415	15.7197	15.5689	15.4218	-1.49568	0.162749	FALSE
21198	O00267	SUPT5H	SPT5 SPT5H	Transcription elongation factor SPT5	DVTNFTVGGFAPMpSPR	DVTNFTVGGFAPMS(1)PR;DVTNFT(0.007)VGGFAPMS(0.993)PR;DVT(0.001)NFT(0.062)VGGFAPMS(0.937)PR	658	T(0.007)	FALSE	FALSE	FALSE	FALSE	0.843641	-0.105446	-1.07583	1	7	16.0202	15.9771	16.0261	16.0348	16.0307	15.931	15.823	15.9906	15.9522	15.8647	-1.34679	0.205031	FALSE
21198	O00267	SUPT5H	SPT5 SPT5H	Transcription elongation factor SPT5	DVTNFTVGGFAPMpSPR	DVTNFTVGGFAPMS(1)PR;DVTNFT(0.007)VGGFAPMS(0.993)PR;DVT(0.001)NFT(0.062)VGGFAPMS(0.937)PR	658	T(0.062)	FALSE	FALSE	FALSE	FALSE	0.843641	-0.105446	-1.07583	1	7	16.0202	15.9771	16.0261	16.0348	16.0307	15.931	15.823	15.9906	15.9522	15.8647	-1.34679	0.205031	FALSE
14172	O00267	SUPT5H	SPT5 SPT5H	Transcription elongation factor SPT5	DVTNFTVGGFAPMpSPR	DVTNFTVGGFAPMS(1)PR	666	S(1)	TRUE	TRUE	FALSE	FALSE	0.843641	-0.200294	-1.14893	1	5	14.7252	14.8617	15.0205	15.2932	15.0057	14.7966	15.0114	14.3871	14.9663	14.7434	-1.39138	0.191497	FALSE
14171	O00267	SUPT5H	SPT5 SPT5H	Transcription elongation factor SPT5	DVTNFTVGGFAPMpSPR	DVTNFT(0.001)VGGFAPMS(0.999)PR	666	S(0.999)	TRUE	TRUE	FALSE	FALSE	0.843641	-0.14411	-1.10505	1	5	15.6466	15.7828	15.5531	15.6662	15.824	15.6003	15.4415	15.7197	15.5689	15.4218	-1.49568	0.162749	FALSE
16345	O00267	SUPT5H	SPT5 SPT5H	Transcription elongation factor SPT5	DVTNFTVGGFAPMpSPR	DVTNFT(0.007)VGGFAPMS(0.993)PR	666	S(0.993)	TRUE	FALSE	FALSE	FALSE	0.843641	-0.3715	-1.2937	1	6	16.5675	16.2443	16.4152	17.2953	16.7935	16.0233	16.2955	16.2198	16.4216	16.4983	-2.00477	0.0701214	FALSE
20775	O00267	SUPT5H	SPT5 SPT5H	Transcription elongation factor SPT5	DVTNFTVGGFAPMpSPR	DVTNFT(0.005)VGGFAPMS(0.995)PR;DVTNFT(0.007)VGGFAPMS(0.993)PR	666	S(0.993)	TRUE	FALSE	FALSE	FALSE	0.843641	-0.365264	-1.28812	1	7	14.9542	14.9055	14.5076	15.2829	15.1462	14.7297	14.7468	14.604	14.5779	14.3118	-2.44338	0.0325433	FALSE
21198	O00267	SUPT5H	SPT5 SPT5H	Transcription elongation factor SPT5	DVTNFTVGGFAPMpSPR	DVTNFTVGGFAPMS(1)PR;DVTNFT(0.007)VGGFAPMS(0.993)PR;DVT(0.001)NFT(0.062)VGGFAPMS(0.937)PR	666	S(1)	TRUE	TRUE	FALSE	FALSE	0.843641	-0.105446	-1.07583	1	7	16.0202	15.9771	16.0261	16.0348	16.0307	15.931	15.823	15.9906	15.9522	15.8647	-1.34679	0.205031	FALSE
20775	O00267	SUPT5H	SPT5 SPT5H	Transcription elongation factor SPT5	DVTNFTVGGFAPMpSPR	DVTNFT(0.005)VGGFAPMS(0.995)PR;DVTNFT(0.007)VGGFAPMS(0.993)PR	666	S(0.995)	TRUE	TRUE	FALSE	FALSE	0.843641	-0.365264	-1.28812	1	7	14.9542	14.9055	14.5076	15.2829	15.1462	14.7297	14.7468	14.604	14.5779	14.3118	-2.44338	0.0325433	FALSE
21198	O00267	SUPT5H	SPT5 SPT5H	Transcription elongation factor SPT5	DVTNFTVGGFAPMpSPR	DVTNFTVGGFAPMS(1)PR;DVTNFT(0.007)VGGFAPMS(0.993)PR;DVT(0.001)NFT(0.062)VGGFAPMS(0.937)PR	666	S(0.993)	TRUE	FALSE	FALSE	FALSE	0.843641	-0.105446	-1.07583	1	7	16.0202	15.9771	16.0261	16.0348	16.0307	15.931	15.823	15.9906	15.9522	15.8647	-1.34679	0.205031	FALSE
21198	O00267	SUPT5H	SPT5 SPT5H	Transcription elongation factor SPT5	DVTNFTVGGFAPMpSPR	DVTNFTVGGFAPMS(1)PR;DVTNFT(0.007)VGGFAPMS(0.993)PR;DVT(0.001)NFT(0.062)VGGFAPMS(0.937)PR	666	S(0.937)	TRUE	FALSE	FALSE	FALSE	0.843641	-0.105446	-1.07583	1	7	16.0202	15.9771	16.0261	16.0348	16.0307	15.931	15.823	15.9906	15.9522	15.8647	-1.34679	0.205031	FALSE
57929	O00267	SUPT5H	SPT5 SPT5H	Transcription elongation factor SPT5	ISpSPMHPSAGGQR	IS(0.106)S(0.894)PMHPSAGGQR	670	S(0.106)	FALSE	FALSE	FALSE	FALSE	0.843641	0.61462	1.53115	1	20	20.5444	20.6455	20.5489	19.008	19.0207	20.4825	20.4003	20.5901	20.7522	20.6155	1.81474	0.0967866	FALSE
51180	O00267	SUPT5H	SPT5 SPT5H	Transcription elongation factor SPT5	ISpSPMHPSAGGQR	IS(0.169)S(0.831)PMHPSAGGQR	670	S(0.169)	FALSE	FALSE	FALSE	FALSE	0.843641	0.169419	1.12461	1	18	19.0119	19.1869	18.9575	18.7988	18.7051	19.0699	19.0727	19.1402	19.0748	19.1497	1.63534	0.130128	FALSE
57929	O00267	SUPT5H	SPT5 SPT5H	Transcription elongation factor SPT5	ISpSPMHPSAGGQR	IS(0.106)S(0.894)PMHPSAGGQR	671	S(0.894)	TRUE	FALSE	FALSE	FALSE	0.843641	0.61462	1.53115	1	20	20.5444	20.6455	20.5489	19.008	19.0207	20.4825	20.4003	20.5901	20.7522	20.6155	1.81474	0.0967866	FALSE
51180	O00267	SUPT5H	SPT5 SPT5H	Transcription elongation factor SPT5	ISpSPMHPSAGGQR	IS(0.169)S(0.831)PMHPSAGGQR	671	S(0.831)	TRUE	FALSE	FALSE	FALSE	0.843641	0.169419	1.12461	1	18	19.0119	19.1869	18.9575	18.7988	18.7051	19.0699	19.0727	19.1402	19.0748	19.1497	1.63534	0.130128	FALSE
57932	O00267	SUPT5H	SPT5 SPT5H	Transcription elongation factor SPT5	ISSPMHPpSAGGQR	ISSPMHPS(1)AGGQR	676	S(1)	TRUE	TRUE	FALSE	FALSE	0.843641	1.23116	2.34756	1	20	17.7413	17.4212	17.7467	14.5094	14.1563	17.5004	17.4801	17.2295	17.644	17.8768	1.74532	0.10894	FALSE
18064	O00267	SUPT5H	SPT5 SPT5H	Transcription elongation factor SPT5	VVSISSEHLEPIpTPTK	VVSISSEHLEPIT(0.995)PT(0.005)K	1034	T(0.995)	TRUE	TRUE	FALSE	FALSE	0.843641	0.320916	1.24912	1	6	18.3771	18.2182	18.1565	17.2701	17.3662	18.0053	18.2956	18.0504	18.3456	18.2958	1.4665	0.170397	FALSE
18064	O00267	SUPT5H	SPT5 SPT5H	Transcription elongation factor SPT5	VVSISSEHLEPIpTPTK	VVSISSEHLEPIT(0.995)PT(0.005)K	1036	T(0.005)	FALSE	FALSE	FALSE	FALSE	0.843641	0.320916	1.24912	1	6	18.3771	18.2182	18.1565	17.2701	17.3662	18.0053	18.2956	18.0504	18.3456	18.2958	1.4665	0.170397	FALSE
50502	O00268	TAF4	TAF2C TAF2C1 TAF4A TAFII130 TAFII135	Transcription initiation factor TFIID subunit 4	ARPGGGGPQRPGPPpSPR	ARPGGGGPQRPGPPS(1)PR	109	S(1)	TRUE	TRUE	FALSE	FALSE	0.843641	0.320746	1.24898	1	18	20.2051	20.1415	20.2086	19.1665	19.2987	20.1686	19.9884	20.163	20.2512	20.0529	1.48274	0.166102	FALSE
11144	O00273	DFFA	DFF1 DFF45	DNA fragmentation factor subunit alpha	EGSLLSKQEEpSK	EGS(0.001)LLS(0.001)KQEES(0.999)K	204	S(0.001)	FALSE	FALSE	FALSE	FALSE	0.843641	-0.165178	-1.1213	1	4	22.9653	22.6764	22.5764	22.9053	22.6033	22.5651	22.7907	22.3647	22.349	22.8313	-1.24811	0.2378	FALSE
11144	O00273	DFFA	DFF1 DFF45	DNA fragmentation factor subunit alpha	EGSLLSKQEEpSK	EGS(0.001)LLS(0.001)KQEES(0.999)K	207	S(0.001)	FALSE	FALSE	FALSE	FALSE	0.843641	-0.165178	-1.1213	1	4	22.9653	22.6764	22.5764	22.9053	22.6033	22.5651	22.7907	22.3647	22.349	22.8313	-1.24811	0.2378	FALSE
11144	O00273	DFFA	DFF1 DFF45	DNA fragmentation factor subunit alpha	EGSLLSKQEEpSK	EGS(0.001)LLS(0.001)KQEES(0.999)K	212	S(0.999)	TRUE	TRUE	FALSE	FALSE	0.843641	-0.165178	-1.1213	1	4	22.9653	22.6764	22.5764	22.9053	22.6033	22.5651	22.7907	22.3647	22.349	22.8313	-1.24811	0.2378	FALSE
24107	O00273	DFFA	DFF1 DFF45	DNA fragmentation factor subunit alpha	SISASKApSPPGDLQNPK	SISASKAS(0.999)PPGDLQNPK;S(0.002)IS(0.01)AS(0.005)KAS(0.983)PPGDLQNPK;S(0.004)IS(0.023)AS(0.025)KAS(0.947)PPGDLQNPK	308	S(0.004)	FALSE	FALSE	FALSE	FALSE	0.843641	-0.169414	-1.1246	1	8	21.9347	21.7527	21.7361	22.1643	21.6765	21.5863	21.8399	21.6023	21.4992	21.8895	-1.36693	0.198823	FALSE
20362	O00273	DFFA	DFF1 DFF45	DNA fragmentation factor subunit alpha	SISASKApSPPGDLQNPK	S(0.001)IS(0.001)AS(0.022)KAS(0.976)PPGDLQNPK	308	S(0.001)	FALSE	FALSE	FALSE	FALSE	0.843641	-0.210919	-1.15743	1	7	18.2872	18.1778	17.9623	18.5538	18.2052	17.8524	18.1632	17.9739	17.9859	18.1563	-1.74837	0.108099	FALSE
24107	O00273	DFFA	DFF1 DFF45	DNA fragmentation factor subunit alpha	SISASKApSPPGDLQNPK	SISASKAS(0.999)PPGDLQNPK;S(0.002)IS(0.01)AS(0.005)KAS(0.983)PPGDLQNPK;S(0.004)IS(0.023)AS(0.025)KAS(0.947)PPGDLQNPK	308	S(0.002)	FALSE	FALSE	FALSE	FALSE	0.843641	-0.169414	-1.1246	1	8	21.9347	21.7527	21.7361	22.1643	21.6765	21.5863	21.8399	21.6023	21.4992	21.8895	-1.36693	0.198823	FALSE
24107	O00273	DFFA	DFF1 DFF45	DNA fragmentation factor subunit alpha	SISASKApSPPGDLQNPK	SISASKAS(0.999)PPGDLQNPK;S(0.002)IS(0.01)AS(0.005)KAS(0.983)PPGDLQNPK;S(0.004)IS(0.023)AS(0.025)KAS(0.947)PPGDLQNPK	310	S(0.023)	FALSE	FALSE	FALSE	FALSE	0.843641	-0.169414	-1.1246	1	8	21.9347	21.7527	21.7361	22.1643	21.6765	21.5863	21.8399	21.6023	21.4992	21.8895	-1.36693	0.198823	FALSE
24107	O00273	DFFA	DFF1 DFF45	DNA fragmentation factor subunit alpha	SISASKApSPPGDLQNPK	SISASKAS(0.999)PPGDLQNPK;S(0.002)IS(0.01)AS(0.005)KAS(0.983)PPGDLQNPK;S(0.004)IS(0.023)AS(0.025)KAS(0.947)PPGDLQNPK	310	S(0.01)	FALSE	FALSE	FALSE	FALSE	0.843641	-0.169414	-1.1246	1	8	21.9347	21.7527	21.7361	22.1643	21.6765	21.5863	21.8399	21.6023	21.4992	21.8895	-1.36693	0.198823	FALSE
20362	O00273	DFFA	DFF1 DFF45	DNA fragmentation factor subunit alpha	SISASKApSPPGDLQNPK	S(0.001)IS(0.001)AS(0.022)KAS(0.976)PPGDLQNPK	310	S(0.001)	FALSE	FALSE	FALSE	FALSE	0.843641	-0.210919	-1.15743	1	7	18.2872	18.1778	17.9623	18.5538	18.2052	17.8524	18.1632	17.9739	17.9859	18.1563	-1.74837	0.108099	FALSE
24107	O00273	DFFA	DFF1 DFF45	DNA fragmentation factor subunit alpha	SISASKApSPPGDLQNPK	SISASKAS(0.999)PPGDLQNPK;S(0.002)IS(0.01)AS(0.005)KAS(0.983)PPGDLQNPK;S(0.004)IS(0.023)AS(0.025)KAS(0.947)PPGDLQNPK	312	S(0.025)	FALSE	FALSE	FALSE	FALSE	0.843641	-0.169414	-1.1246	1	8	21.9347	21.7527	21.7361	22.1643	21.6765	21.5863	21.8399	21.6023	21.4992	21.8895	-1.36693	0.198823	FALSE
24107	O00273	DFFA	DFF1 DFF45	DNA fragmentation factor subunit alpha	SISASKApSPPGDLQNPK	SISASKAS(0.999)PPGDLQNPK;S(0.002)IS(0.01)AS(0.005)KAS(0.983)PPGDLQNPK;S(0.004)IS(0.023)AS(0.025)KAS(0.947)PPGDLQNPK	312	S(0.005)	FALSE	FALSE	FALSE	FALSE	0.843641	-0.169414	-1.1246	1	8	21.9347	21.7527	21.7361	22.1643	21.6765	21.5863	21.8399	21.6023	21.4992	21.8895	-1.36693	0.198823	FALSE
20362	O00273	DFFA	DFF1 DFF45	DNA fragmentation factor subunit alpha	SISASKApSPPGDLQNPK	S(0.001)IS(0.001)AS(0.022)KAS(0.976)PPGDLQNPK	312	S(0.022)	FALSE	FALSE	FALSE	FALSE	0.843641	-0.210919	-1.15743	1	7	18.2872	18.1778	17.9623	18.5538	18.2052	17.8524	18.1632	17.9739	17.9859	18.1563	-1.74837	0.108099	FALSE
24107	O00273	DFFA	DFF1 DFF45	DNA fragmentation factor subunit alpha	SISASKApSPPGDLQNPK	SISASKAS(0.999)PPGDLQNPK;S(0.002)IS(0.01)AS(0.005)KAS(0.983)PPGDLQNPK;S(0.004)IS(0.023)AS(0.025)KAS(0.947)PPGDLQNPK	315	S(0.947)	TRUE	FALSE	FALSE	FALSE	0.843641	-0.169414	-1.1246	1	8	21.9347	21.7527	21.7361	22.1643	21.6765	21.5863	21.8399	21.6023	21.4992	21.8895	-1.36693	0.198823	FALSE
24107	O00273	DFFA	DFF1 DFF45	DNA fragmentation factor subunit alpha	SISASKApSPPGDLQNPK	SISASKAS(0.999)PPGDLQNPK;S(0.002)IS(0.01)AS(0.005)KAS(0.983)PPGDLQNPK;S(0.004)IS(0.023)AS(0.025)KAS(0.947)PPGDLQNPK	315	S(0.983)	TRUE	FALSE	FALSE	FALSE	0.843641	-0.169414	-1.1246	1	8	21.9347	21.7527	21.7361	22.1643	21.6765	21.5863	21.8399	21.6023	21.4992	21.8895	-1.36693	0.198823	FALSE
20362	O00273	DFFA	DFF1 DFF45	DNA fragmentation factor subunit alpha	SISASKApSPPGDLQNPK	S(0.001)IS(0.001)AS(0.022)KAS(0.976)PPGDLQNPK	315	S(0.976)	TRUE	FALSE	FALSE	FALSE	0.843641	-0.210919	-1.15743	1	7	18.2872	18.1778	17.9623	18.5538	18.2052	17.8524	18.1632	17.9739	17.9859	18.1563	-1.74837	0.108099	FALSE
24107	O00273	DFFA	DFF1 DFF45	DNA fragmentation factor subunit alpha	SISASKApSPPGDLQNPK	SISASKAS(0.999)PPGDLQNPK;S(0.002)IS(0.01)AS(0.005)KAS(0.983)PPGDLQNPK;S(0.004)IS(0.023)AS(0.025)KAS(0.947)PPGDLQNPK	315	S(0.999)	TRUE	TRUE	FALSE	FALSE	0.843641	-0.169414	-1.1246	1	8	21.9347	21.7527	21.7361	22.1643	21.6765	21.5863	21.8399	21.6023	21.4992	21.8895	-1.36693	0.198823	FALSE
52399	O00303	EIF3F	EIF3S5	Eukaryotic translation initiation factor 3 subunit F	TCFpSPNR	TCFS(1)PNR	258	S(1)	TRUE	TRUE	FALSE	FALSE	0.843641	-0.343078	-1.26846	1	18	23.5267	23.2573	23.144	23.8698	23.3214	23.1897	23.487	22.9778	22.602	23.1473	-1.90481	0.0831591	FALSE
37865	O00308	WWP2		NEDD4-like E3 ubiquitin-protein ligase WWP2	TTPATGEQpSPGAR	TTPATGEQS(1)PGAR	211	S(1)	TRUE	TRUE	FALSE	FALSE	0.843641	-0.366528	-1.28925	1	13	21.61	21.7431	22.1071	22.1237	21.5517	21.2278	21.2349	21.2026	21.9368	21.701	-2.02863	0.0673034	FALSE
3980	O00311	CDC7	CDC7L1	Cell division cycle 7-related protein kinase	ASCLVQpTPPGQYpSGNSFK	ASCLVQT(1)PPGQY(0.001)S(0.846)GNS(0.153)FK	503	T(1)	TRUE	TRUE	FALSE	FALSE	0.843641	0.145442	1.10607	2	2	16.7537	16.7401	16.8121	16.6207	16.6149	16.8247	16.6522	16.932	17.0628	16.7972	1.46141	0.171761	FALSE
3980	O00311	CDC7	CDC7L1	Cell division cycle 7-related protein kinase	ASCLVQpTPPGQYpSGNSFK	ASCLVQT(1)PPGQY(0.001)S(0.846)GNS(0.153)FK	508	Y(0.001)	FALSE	FALSE	FALSE	FALSE	0.843641	0.145442	1.10607	2	2	16.7537	16.7401	16.8121	16.6207	16.6149	16.8247	16.6522	16.932	17.0628	16.7972	1.46141	0.171761	FALSE
3980	O00311	CDC7	CDC7L1	Cell division cycle 7-related protein kinase	ASCLVQpTPPGQYpSGNSFK	ASCLVQT(1)PPGQY(0.001)S(0.846)GNS(0.153)FK	509	S(0.846)	TRUE	FALSE	FALSE	FALSE	0.843641	0.145442	1.10607	2	2	16.7537	16.7401	16.8121	16.6207	16.6149	16.8247	16.6522	16.932	17.0628	16.7972	1.46141	0.171761	FALSE
3980	O00311	CDC7	CDC7L1	Cell division cycle 7-related protein kinase	ASCLVQpTPPGQYpSGNSFK	ASCLVQT(1)PPGQY(0.001)S(0.846)GNS(0.153)FK	512	S(0.153)	FALSE	FALSE	FALSE	FALSE	0.843641	0.145442	1.10607	2	2	16.7537	16.7401	16.8121	16.6207	16.6149	16.8247	16.6522	16.932	17.0628	16.7972	1.46141	0.171761	FALSE
38209	O00401	WASL		Neural Wiskott-Aldrich syndrome protein	KVEQNSRPVpSCSGR	KVEQNS(0.039)RPVS(0.943)CS(0.018)GR	426	S(0.039)	FALSE	FALSE	FALSE	FALSE	0.843641	0.282207	1.21605	1	14	21.7699	21.5846	21.5646	21.3292	20.9115	21.5011	22.1943	21.4176	21.5906	21.8671	1.49212	0.163668	FALSE
38209	O00401	WASL		Neural Wiskott-Aldrich syndrome protein	KVEQNSRPVpSCSGR	KVEQNS(0.039)RPVS(0.943)CS(0.018)GR	430	S(0.943)	TRUE	FALSE	FALSE	FALSE	0.843641	0.282207	1.21605	1	14	21.7699	21.5846	21.5646	21.3292	20.9115	21.5011	22.1943	21.4176	21.5906	21.8671	1.49212	0.163668	FALSE
38209	O00401	WASL		Neural Wiskott-Aldrich syndrome protein	KVEQNSRPVpSCSGR	KVEQNS(0.039)RPVS(0.943)CS(0.018)GR	432	S(0.018)	FALSE	FALSE	FALSE	FALSE	0.843641	0.282207	1.21605	1	14	21.7699	21.5846	21.5646	21.3292	20.9115	21.5011	22.1943	21.4176	21.5906	21.8671	1.49212	0.163668	FALSE
25978	O00409	FOXN3	C14orf116 CHES1	Forkhead box protein N3	SVpSPVQDLDDDTPPSPAHSDMPYDAR	S(0.156)VS(0.776)PVQDLDDDT(0.068)PPS(0.001)PAHSDMPYDAR	83	S(0.156)	FALSE	FALSE	FALSE	FALSE	0.843641	0.320421	1.2487	1	9	15.8617	15.9108	15.9912	15.6957	15.6975	15.8873	16.4964	16.0013	16.3036	16.0705	2.48576	0.0301819	FALSE
20500	O00409	FOXN3	C14orf116 CHES1	Forkhead box protein N3	SVpSPVQDLDDDpTPPSPAHSDMPYDAR	S(0.024)VS(0.956)PVQDLDDDT(0.666)PPS(0.354)PAHS(0.001)DMPYDAR	83	S(0.024)	FALSE	FALSE	FALSE	FALSE	0.843641	-0.31897	-1.24744	2	7	14.5248	14.3061	14.726	14.9576	14.5404	13.9758	14.7033	14.1551	14.3975	14.2282	-2.01701	0.0686617	FALSE
25978	O00409	FOXN3	C14orf116 CHES1	Forkhead box protein N3	SVpSPVQDLDDDTPPSPAHSDMPYDAR	S(0.156)VS(0.776)PVQDLDDDT(0.068)PPS(0.001)PAHSDMPYDAR	85	S(0.776)	TRUE	FALSE	FALSE	FALSE	0.843641	0.320421	1.2487	1	9	15.8617	15.9108	15.9912	15.6957	15.6975	15.8873	16.4964	16.0013	16.3036	16.0705	2.48576	0.0301819	FALSE
20500	O00409	FOXN3	C14orf116 CHES1	Forkhead box protein N3	SVpSPVQDLDDDpTPPSPAHSDMPYDAR	S(0.024)VS(0.956)PVQDLDDDT(0.666)PPS(0.354)PAHS(0.001)DMPYDAR	85	S(0.956)	TRUE	FALSE	FALSE	FALSE	0.843641	-0.31897	-1.24744	2	7	14.5248	14.3061	14.726	14.9576	14.5404	13.9758	14.7033	14.1551	14.3975	14.2282	-2.01701	0.0686617	FALSE
34111	O00409	FOXN3	C14orf116 CHES1	Forkhead box protein N3	SVSPVQDLDDDpTPPSPAHSDMPYDAR	SVSPVQDLDDDT(0.985)PPS(0.014)PAHSDMPYDAR	94	T(0.985)	TRUE	FALSE	FALSE	FALSE	0.843641	0.174954	1.12893	1	12	17.9471	17.5614	17.8667	17.3014	17.3118	17.7771	17.7494	17.7346	17.744	17.8581	1.26986	0.230235	FALSE
25978	O00409	FOXN3	C14orf116 CHES1	Forkhead box protein N3	SVpSPVQDLDDDTPPSPAHSDMPYDAR	S(0.156)VS(0.776)PVQDLDDDT(0.068)PPS(0.001)PAHSDMPYDAR	94	T(0.068)	FALSE	FALSE	FALSE	FALSE	0.843641	0.320421	1.2487	1	9	15.8617	15.9108	15.9912	15.6957	15.6975	15.8873	16.4964	16.0013	16.3036	16.0705	2.48576	0.0301819	FALSE
20500	O00409	FOXN3	C14orf116 CHES1	Forkhead box protein N3	SVpSPVQDLDDDpTPPSPAHSDMPYDAR	S(0.024)VS(0.956)PVQDLDDDT(0.666)PPS(0.354)PAHS(0.001)DMPYDAR	94	T(0.666)	FALSE	FALSE	FALSE	FALSE	0.843641	-0.31897	-1.24744	2	7	14.5248	14.3061	14.726	14.9576	14.5404	13.9758	14.7033	14.1551	14.3975	14.2282	-2.01701	0.0686617	FALSE
34111	O00409	FOXN3	C14orf116 CHES1	Forkhead box protein N3	SVSPVQDLDDDpTPPSPAHSDMPYDAR	SVSPVQDLDDDT(0.985)PPS(0.014)PAHSDMPYDAR	97	S(0.014)	FALSE	FALSE	FALSE	FALSE	0.843641	0.174954	1.12893	1	12	17.9471	17.5614	17.8667	17.3014	17.3118	17.7771	17.7494	17.7346	17.744	17.8581	1.26986	0.230235	FALSE
25978	O00409	FOXN3	C14orf116 CHES1	Forkhead box protein N3	SVpSPVQDLDDDTPPSPAHSDMPYDAR	S(0.156)VS(0.776)PVQDLDDDT(0.068)PPS(0.001)PAHSDMPYDAR	97	S(0.001)	FALSE	FALSE	FALSE	FALSE	0.843641	0.320421	1.2487	1	9	15.8617	15.9108	15.9912	15.6957	15.6975	15.8873	16.4964	16.0013	16.3036	16.0705	2.48576	0.0301819	FALSE
20500	O00409	FOXN3	C14orf116 CHES1	Forkhead box protein N3	SVpSPVQDLDDDpTPPSPAHSDMPYDAR	S(0.024)VS(0.956)PVQDLDDDT(0.666)PPS(0.354)PAHS(0.001)DMPYDAR	97	S(0.354)	FALSE	FALSE	FALSE	FALSE	0.843641	-0.31897	-1.24744	2	7	14.5248	14.3061	14.726	14.9576	14.5404	13.9758	14.7033	14.1551	14.3975	14.2282	-2.01701	0.0686617	FALSE
20500	O00409	FOXN3	C14orf116 CHES1	Forkhead box protein N3	SVpSPVQDLDDDpTPPSPAHSDMPYDAR	S(0.024)VS(0.956)PVQDLDDDT(0.666)PPS(0.354)PAHS(0.001)DMPYDAR	101	S(0.001)	FALSE	FALSE	FALSE	FALSE	0.843641	-0.31897	-1.24744	2	7	14.5248	14.3061	14.726	14.9576	14.5404	13.9758	14.7033	14.1551	14.3975	14.2282	-2.01701	0.0686617	FALSE
54787	O00409	FOXN3	C14orf116 CHES1	Forkhead box protein N3	MRTEpSEPSCGSPVVSGDPKEDHNYSSAK	MRT(0.359)ES(0.479)EPS(0.143)CGS(0.019)PVVSGDPKEDHNYSSAK	316	T(0.359)	FALSE	FALSE	FALSE	FALSE	0.843641	0.586124	1.50121	1	19	18.9161	18.5439	18.4792	17.3338	17.2333	18.8728	18.7146	18.5178	18.8777	18.4541	1.89266	0.0848891	FALSE
54787	O00409	FOXN3	C14orf116 CHES1	Forkhead box protein N3	MRTEpSEPSCGSPVVSGDPKEDHNYSSAK	MRT(0.359)ES(0.479)EPS(0.143)CGS(0.019)PVVSGDPKEDHNYSSAK	318	S(0.479)	FALSE	FALSE	FALSE	FALSE	0.843641	0.586124	1.50121	1	19	18.9161	18.5439	18.4792	17.3338	17.2333	18.8728	18.7146	18.5178	18.8777	18.4541	1.89266	0.0848891	FALSE
54787	O00409	FOXN3	C14orf116 CHES1	Forkhead box protein N3	MRTEpSEPSCGSPVVSGDPKEDHNYSSAK	MRT(0.359)ES(0.479)EPS(0.143)CGS(0.019)PVVSGDPKEDHNYSSAK	321	S(0.143)	FALSE	FALSE	FALSE	FALSE	0.843641	0.586124	1.50121	1	19	18.9161	18.5439	18.4792	17.3338	17.2333	18.8728	18.7146	18.5178	18.8777	18.4541	1.89266	0.0848891	FALSE
51447	O00409	FOXN3	C14orf116 CHES1	Forkhead box protein N3	MRTESEPSCGpSPVVSGDPK	MRTESEPS(0.033)CGS(0.963)PVVS(0.004)GDPK	321	S(0.033)	FALSE	FALSE	FALSE	FALSE	0.843641	-0.21439	-1.16021	1	18	19.1544	19.0111	18.9661	19.7028	19.7832	19.1359	19.2293	18.9727	19.1565	19.0512	-1.26182	0.233009	FALSE
54787	O00409	FOXN3	C14orf116 CHES1	Forkhead box protein N3	MRTEpSEPSCGSPVVSGDPKEDHNYSSAK	MRT(0.359)ES(0.479)EPS(0.143)CGS(0.019)PVVSGDPKEDHNYSSAK	324	S(0.019)	FALSE	FALSE	FALSE	FALSE	0.843641	0.586124	1.50121	1	19	18.9161	18.5439	18.4792	17.3338	17.2333	18.8728	18.7146	18.5178	18.8777	18.4541	1.89266	0.0848891	FALSE
51447	O00409	FOXN3	C14orf116 CHES1	Forkhead box protein N3	MRTESEPSCGpSPVVSGDPK	MRTESEPS(0.033)CGS(0.963)PVVS(0.004)GDPK	324	S(0.963)	TRUE	FALSE	FALSE	FALSE	0.843641	-0.21439	-1.16021	1	18	19.1544	19.0111	18.9661	19.7028	19.7832	19.1359	19.2293	18.9727	19.1565	19.0512	-1.26182	0.233009	FALSE
51447	O00409	FOXN3	C14orf116 CHES1	Forkhead box protein N3	MRTESEPSCGpSPVVSGDPK	MRTESEPS(0.033)CGS(0.963)PVVS(0.004)GDPK	328	S(0.004)	FALSE	FALSE	FALSE	FALSE	0.843641	-0.21439	-1.16021	1	18	19.1544	19.0111	18.9661	19.7028	19.7832	19.1359	19.2293	18.9727	19.1565	19.0512	-1.26182	0.233009	FALSE
40076	O00409	FOXN3	C14orf116 CHES1	Forkhead box protein N3	STSPpTSDSISSSSSSADDHYEFATK	S(0.013)T(0.013)S(0.043)PT(0.164)S(0.053)DS(0.053)IS(0.108)S(0.108)S(0.108)S(0.108)S(0.108)S(0.108)ADDHY(0.013)EFATK	347	S(0.013)	FALSE	FALSE	FALSE	FALSE	0.843641	0.445131	1.36144	1	14	19.9841	19.9642	19.9287	18.6035	19.0708	19.968	19.84	20.0668	19.9314	19.9708	1.74521	0.108668	FALSE
40076	O00409	FOXN3	C14orf116 CHES1	Forkhead box protein N3	STSPpTSDSISSSSSSADDHYEFATK	S(0.013)T(0.013)S(0.043)PT(0.164)S(0.053)DS(0.053)IS(0.108)S(0.108)S(0.108)S(0.108)S(0.108)S(0.108)ADDHY(0.013)EFATK	348	T(0.013)	FALSE	FALSE	FALSE	FALSE	0.843641	0.445131	1.36144	1	14	19.9841	19.9642	19.9287	18.6035	19.0708	19.968	19.84	20.0668	19.9314	19.9708	1.74521	0.108668	FALSE
40076	O00409	FOXN3	C14orf116 CHES1	Forkhead box protein N3	STSPpTSDSISSSSSSADDHYEFATK	S(0.013)T(0.013)S(0.043)PT(0.164)S(0.053)DS(0.053)IS(0.108)S(0.108)S(0.108)S(0.108)S(0.108)S(0.108)ADDHY(0.013)EFATK	349	S(0.043)	FALSE	FALSE	FALSE	FALSE	0.843641	0.445131	1.36144	1	14	19.9841	19.9642	19.9287	18.6035	19.0708	19.968	19.84	20.0668	19.9314	19.9708	1.74521	0.108668	FALSE
40076	O00409	FOXN3	C14orf116 CHES1	Forkhead box protein N3	STSPpTSDSISSSSSSADDHYEFATK	S(0.013)T(0.013)S(0.043)PT(0.164)S(0.053)DS(0.053)IS(0.108)S(0.108)S(0.108)S(0.108)S(0.108)S(0.108)ADDHY(0.013)EFATK	351	T(0.164)	FALSE	FALSE	FALSE	FALSE	0.843641	0.445131	1.36144	1	14	19.9841	19.9642	19.9287	18.6035	19.0708	19.968	19.84	20.0668	19.9314	19.9708	1.74521	0.108668	FALSE
40076	O00409	FOXN3	C14orf116 CHES1	Forkhead box protein N3	STSPpTSDSISSSSSSADDHYEFATK	S(0.013)T(0.013)S(0.043)PT(0.164)S(0.053)DS(0.053)IS(0.108)S(0.108)S(0.108)S(0.108)S(0.108)S(0.108)ADDHY(0.013)EFATK	352	S(0.053)	FALSE	FALSE	FALSE	FALSE	0.843641	0.445131	1.36144	1	14	19.9841	19.9642	19.9287	18.6035	19.0708	19.968	19.84	20.0668	19.9314	19.9708	1.74521	0.108668	FALSE
40076	O00409	FOXN3	C14orf116 CHES1	Forkhead box protein N3	STSPpTSDSISSSSSSADDHYEFATK	S(0.013)T(0.013)S(0.043)PT(0.164)S(0.053)DS(0.053)IS(0.108)S(0.108)S(0.108)S(0.108)S(0.108)S(0.108)ADDHY(0.013)EFATK	354	S(0.053)	FALSE	FALSE	FALSE	FALSE	0.843641	0.445131	1.36144	1	14	19.9841	19.9642	19.9287	18.6035	19.0708	19.968	19.84	20.0668	19.9314	19.9708	1.74521	0.108668	FALSE
40076	O00409	FOXN3	C14orf116 CHES1	Forkhead box protein N3	STSPpTSDSISSSSSSADDHYEFATK	S(0.013)T(0.013)S(0.043)PT(0.164)S(0.053)DS(0.053)IS(0.108)S(0.108)S(0.108)S(0.108)S(0.108)S(0.108)ADDHY(0.013)EFATK	356	S(0.108)	FALSE	FALSE	FALSE	FALSE	0.843641	0.445131	1.36144	1	14	19.9841	19.9642	19.9287	18.6035	19.0708	19.968	19.84	20.0668	19.9314	19.9708	1.74521	0.108668	FALSE
40076	O00409	FOXN3	C14orf116 CHES1	Forkhead box protein N3	STSPpTSDSISSSSSSADDHYEFATK	S(0.013)T(0.013)S(0.043)PT(0.164)S(0.053)DS(0.053)IS(0.108)S(0.108)S(0.108)S(0.108)S(0.108)S(0.108)ADDHY(0.013)EFATK	357	S(0.108)	FALSE	FALSE	FALSE	FALSE	0.843641	0.445131	1.36144	1	14	19.9841	19.9642	19.9287	18.6035	19.0708	19.968	19.84	20.0668	19.9314	19.9708	1.74521	0.108668	FALSE
40076	O00409	FOXN3	C14orf116 CHES1	Forkhead box protein N3	STSPpTSDSISSSSSSADDHYEFATK	S(0.013)T(0.013)S(0.043)PT(0.164)S(0.053)DS(0.053)IS(0.108)S(0.108)S(0.108)S(0.108)S(0.108)S(0.108)ADDHY(0.013)EFATK	358	S(0.108)	FALSE	FALSE	FALSE	FALSE	0.843641	0.445131	1.36144	1	14	19.9841	19.9642	19.9287	18.6035	19.0708	19.968	19.84	20.0668	19.9314	19.9708	1.74521	0.108668	FALSE
40076	O00409	FOXN3	C14orf116 CHES1	Forkhead box protein N3	STSPpTSDSISSSSSSADDHYEFATK	S(0.013)T(0.013)S(0.043)PT(0.164)S(0.053)DS(0.053)IS(0.108)S(0.108)S(0.108)S(0.108)S(0.108)S(0.108)ADDHY(0.013)EFATK	359	S(0.108)	FALSE	FALSE	FALSE	FALSE	0.843641	0.445131	1.36144	1	14	19.9841	19.9642	19.9287	18.6035	19.0708	19.968	19.84	20.0668	19.9314	19.9708	1.74521	0.108668	FALSE
40076	O00409	FOXN3	C14orf116 CHES1	Forkhead box protein N3	STSPpTSDSISSSSSSADDHYEFATK	S(0.013)T(0.013)S(0.043)PT(0.164)S(0.053)DS(0.053)IS(0.108)S(0.108)S(0.108)S(0.108)S(0.108)S(0.108)ADDHY(0.013)EFATK	360	S(0.108)	FALSE	FALSE	FALSE	FALSE	0.843641	0.445131	1.36144	1	14	19.9841	19.9642	19.9287	18.6035	19.0708	19.968	19.84	20.0668	19.9314	19.9708	1.74521	0.108668	FALSE
40076	O00409	FOXN3	C14orf116 CHES1	Forkhead box protein N3	STSPpTSDSISSSSSSADDHYEFATK	S(0.013)T(0.013)S(0.043)PT(0.164)S(0.053)DS(0.053)IS(0.108)S(0.108)S(0.108)S(0.108)S(0.108)S(0.108)ADDHY(0.013)EFATK	361	S(0.108)	FALSE	FALSE	FALSE	FALSE	0.843641	0.445131	1.36144	1	14	19.9841	19.9642	19.9287	18.6035	19.0708	19.968	19.84	20.0668	19.9314	19.9708	1.74521	0.108668	FALSE
40076	O00409	FOXN3	C14orf116 CHES1	Forkhead box protein N3	STSPpTSDSISSSSSSADDHYEFATK	S(0.013)T(0.013)S(0.043)PT(0.164)S(0.053)DS(0.053)IS(0.108)S(0.108)S(0.108)S(0.108)S(0.108)S(0.108)ADDHY(0.013)EFATK	366	Y(0.013)	FALSE	FALSE	FALSE	FALSE	0.843641	0.445131	1.36144	1	14	19.9841	19.9642	19.9287	18.6035	19.0708	19.968	19.84	20.0668	19.9314	19.9708	1.74521	0.108668	FALSE
23000	O00409	FOXN3	C14orf116 CHES1	Forkhead box protein N3	SHESPpSDTEEDDRK	S(0.034)HES(0.034)PS(0.91)DT(0.022)EEDDRK	386	S(0.034)	FALSE	FALSE	FALSE	FALSE	0.843641	0.783273	1.72103	1	8	18.7672	18.7033	17.6852	17.4564	17.561	18.7681	18.8414	19.0697	19.0096	18.4009	2.84679	0.0158284	FALSE
21073	O00409	FOXN3	C14orf116 CHES1	Forkhead box protein N3	SHESPpSDTEEDDRK	SHES(0.044)PS(0.95)DT(0.006)EEDDRK;SHES(0.007)PS(0.943)DT(0.05)EEDDRK	389	S(0.007)	FALSE	FALSE	FALSE	FALSE	0.843641	1.07321	2.10411	1	7	18.7672	18.7987	17.6901	16.6729	17.0366	19.0735	18.8423	18.9766	19.1442	18.295	2.67712	0.0215869	FALSE
21073	O00409	FOXN3	C14orf116 CHES1	Forkhead box protein N3	SHESPpSDTEEDDRK	SHES(0.044)PS(0.95)DT(0.006)EEDDRK;SHES(0.007)PS(0.943)DT(0.05)EEDDRK	389	S(0.044)	FALSE	FALSE	FALSE	FALSE	0.843641	1.07321	2.10411	1	7	18.7672	18.7987	17.6901	16.6729	17.0366	19.0735	18.8423	18.9766	19.1442	18.295	2.67712	0.0215869	FALSE
23000	O00409	FOXN3	C14orf116 CHES1	Forkhead box protein N3	SHESPpSDTEEDDRK	S(0.034)HES(0.034)PS(0.91)DT(0.022)EEDDRK	389	S(0.034)	FALSE	FALSE	FALSE	FALSE	0.843641	0.783273	1.72103	1	8	18.7672	18.7033	17.6852	17.4564	17.561	18.7681	18.8414	19.0697	19.0096	18.4009	2.84679	0.0158284	FALSE
26919	O00409	FOXN3	C14orf116 CHES1	Forkhead box protein N3	SHESPpSDTEEDDRK	SHES(0.025)PS(0.975)DTEEDDRK;SHESPS(1)DTEEDDRK;SHES(0.002)PS(0.998)DTEEDDRK	389	S(0.025)	FALSE	FALSE	FALSE	FALSE	0.843641	0.540194	1.45417	1	9	21.6742	21.6039	21.0624	20.797	20.5364	21.7227	21.5631	21.7694	21.9201	21.3996	2.49275	0.029809	FALSE
26919	O00409	FOXN3	C14orf116 CHES1	Forkhead box protein N3	SHESPpSDTEEDDRK	SHES(0.025)PS(0.975)DTEEDDRK;SHESPS(1)DTEEDDRK;SHES(0.002)PS(0.998)DTEEDDRK	389	S(0.002)	FALSE	FALSE	FALSE	FALSE	0.843641	0.540194	1.45417	1	9	21.6742	21.6039	21.0624	20.797	20.5364	21.7227	21.5631	21.7694	21.9201	21.3996	2.49275	0.029809	FALSE
21073	O00409	FOXN3	C14orf116 CHES1	Forkhead box protein N3	SHESPpSDTEEDDRK	SHES(0.044)PS(0.95)DT(0.006)EEDDRK;SHES(0.007)PS(0.943)DT(0.05)EEDDRK	391	S(0.943)	TRUE	FALSE	FALSE	FALSE	0.843641	1.07321	2.10411	1	7	18.7672	18.7987	17.6901	16.6729	17.0366	19.0735	18.8423	18.9766	19.1442	18.295	2.67712	0.0215869	FALSE
21073	O00409	FOXN3	C14orf116 CHES1	Forkhead box protein N3	SHESPpSDTEEDDRK	SHES(0.044)PS(0.95)DT(0.006)EEDDRK;SHES(0.007)PS(0.943)DT(0.05)EEDDRK	391	S(0.95)	TRUE	FALSE	FALSE	FALSE	0.843641	1.07321	2.10411	1	7	18.7672	18.7987	17.6901	16.6729	17.0366	19.0735	18.8423	18.9766	19.1442	18.295	2.67712	0.0215869	FALSE
23000	O00409	FOXN3	C14orf116 CHES1	Forkhead box protein N3	SHESPpSDTEEDDRK	S(0.034)HES(0.034)PS(0.91)DT(0.022)EEDDRK	391	S(0.91)	TRUE	FALSE	FALSE	FALSE	0.843641	0.783273	1.72103	1	8	18.7672	18.7033	17.6852	17.4564	17.561	18.7681	18.8414	19.0697	19.0096	18.4009	2.84679	0.0158284	FALSE
26919	O00409	FOXN3	C14orf116 CHES1	Forkhead box protein N3	SHESPpSDTEEDDRK	SHES(0.025)PS(0.975)DTEEDDRK;SHESPS(1)DTEEDDRK;SHES(0.002)PS(0.998)DTEEDDRK	391	S(0.975)	TRUE	FALSE	FALSE	FALSE	0.843641	0.540194	1.45417	1	9	21.6742	21.6039	21.0624	20.797	20.5364	21.7227	21.5631	21.7694	21.9201	21.3996	2.49275	0.029809	FALSE
26919	O00409	FOXN3	C14orf116 CHES1	Forkhead box protein N3	SHESPpSDTEEDDRK	SHES(0.025)PS(0.975)DTEEDDRK;SHESPS(1)DTEEDDRK;SHES(0.002)PS(0.998)DTEEDDRK	391	S(1)	TRUE	TRUE	FALSE	FALSE	0.843641	0.540194	1.45417	1	9	21.6742	21.6039	21.0624	20.797	20.5364	21.7227	21.5631	21.7694	21.9201	21.3996	2.49275	0.029809	FALSE
26919	O00409	FOXN3	C14orf116 CHES1	Forkhead box protein N3	SHESPpSDTEEDDRK	SHES(0.025)PS(0.975)DTEEDDRK;SHESPS(1)DTEEDDRK;SHES(0.002)PS(0.998)DTEEDDRK	391	S(0.998)	TRUE	TRUE	FALSE	FALSE	0.843641	0.540194	1.45417	1	9	21.6742	21.6039	21.0624	20.797	20.5364	21.7227	21.5631	21.7694	21.9201	21.3996	2.49275	0.029809	FALSE
21073	O00409	FOXN3	C14orf116 CHES1	Forkhead box protein N3	SHESPpSDTEEDDRK	SHES(0.044)PS(0.95)DT(0.006)EEDDRK;SHES(0.007)PS(0.943)DT(0.05)EEDDRK	393	T(0.05)	FALSE	FALSE	FALSE	FALSE	0.843641	1.07321	2.10411	1	7	18.7672	18.7987	17.6901	16.6729	17.0366	19.0735	18.8423	18.9766	19.1442	18.295	2.67712	0.0215869	FALSE
21073	O00409	FOXN3	C14orf116 CHES1	Forkhead box protein N3	SHESPpSDTEEDDRK	SHES(0.044)PS(0.95)DT(0.006)EEDDRK;SHES(0.007)PS(0.943)DT(0.05)EEDDRK	393	T(0.006)	FALSE	FALSE	FALSE	FALSE	0.843641	1.07321	2.10411	1	7	18.7672	18.7987	17.6901	16.6729	17.0366	19.0735	18.8423	18.9766	19.1442	18.295	2.67712	0.0215869	FALSE
23000	O00409	FOXN3	C14orf116 CHES1	Forkhead box protein N3	SHESPpSDTEEDDRK	S(0.034)HES(0.034)PS(0.91)DT(0.022)EEDDRK	393	T(0.022)	FALSE	FALSE	FALSE	FALSE	0.843641	0.783273	1.72103	1	8	18.7672	18.7033	17.6852	17.4564	17.561	18.7681	18.8414	19.0697	19.0096	18.4009	2.84679	0.0158284	FALSE
49192	O00409	FOXN3	C14orf116 CHES1	Forkhead box protein N3	TEKPPEpSDDEEMK	TEKPPES(1)DDEEMK	448	S(1)	TRUE	TRUE	FALSE	FALSE	0.843641	-0.529659	-1.44359	1	17	23.4049	23.0174	23.2341	24.5464	24.3725	23.1997	23.2067	23.1549	23.1194	23.2463	-1.92248	0.0807018	FALSE
52416	O00409	FOXN3	C14orf116 CHES1	Forkhead box protein N3	TEKPPEpSDDEEMK	TEKPPES(1)DDEEMK	448	S(1)	TRUE	TRUE	FALSE	FALSE	0.843641	-0.289318	-1.22206	1	18	20.4153	20.2689	20.3371	21.4715	21.2377	20.485	20.3647	20.4084	20.3898	20.636	-1.25428	0.235632	FALSE
13016	O00418	EEF2K		Eukaryotic elongation factor 2 kinase	YSpSpSGSPANSFHFK	Y(0.17)S(0.183)S(0.628)S(0.704)GS(0.215)PANS(0.099)FHFK	69	Y(0.17)	FALSE	FALSE	FALSE	FALSE	0.843641	0.343798	1.26909	2	4	18.1649	18.0779	17.852	17.2251	16.829	18.1407	18.1829	17.9103	17.9236	17.7104	1.41164	0.1856	FALSE
6211	O00418	EEF2K		Eukaryotic elongation factor 2 kinase	YSSSGpSPANpSFHFK	YS(0.001)S(0.003)S(0.019)GS(0.977)PANS(1)FHFK	70	S(0.001)	FALSE	FALSE	FALSE	FALSE	0.843641	0.42416	1.34179	2	2	18.9499	18.9004	18.7056	17.9063	17.4344	18.8798	18.7696	18.6888	18.9526	18.7265	1.56933	0.144755	FALSE
9681	O00418	EEF2K		Eukaryotic elongation factor 2 kinase	YSSpSGpSPANSFHFK	YS(0.014)S(0.427)S(0.551)GS(0.803)PANS(0.205)FHFK	70	S(0.014)	FALSE	FALSE	FALSE	FALSE	0.843641	1.04756	2.06704	2	3	20.631	20.613	20.1506	17.8844	17.7631	20.5135	20.5529	20.3237	20.5255	20.3642	1.85512	0.0907285	FALSE
13016	O00418	EEF2K		Eukaryotic elongation factor 2 kinase	YSpSpSGSPANSFHFK	Y(0.17)S(0.183)S(0.628)S(0.704)GS(0.215)PANS(0.099)FHFK	70	S(0.183)	FALSE	FALSE	FALSE	FALSE	0.843641	0.343798	1.26909	2	4	18.1649	18.0779	17.852	17.2251	16.829	18.1407	18.1829	17.9103	17.9236	17.7104	1.41164	0.1856	FALSE
20696	O00418	EEF2K		Eukaryotic elongation factor 2 kinase	YSSSGpSPANSFHFK	YS(0.001)S(0.004)S(0.023)GS(0.961)PANS(0.012)FHFK	70	S(0.001)	FALSE	FALSE	FALSE	FALSE	0.843641	0.592811	1.50818	1	7	18.8812	18.8423	18.6222	17.0895	17.0544	18.6272	18.6692	18.6586	18.7648	18.7338	1.61444	0.134727	FALSE
6211	O00418	EEF2K		Eukaryotic elongation factor 2 kinase	YSSSGpSPANpSFHFK	YS(0.001)S(0.003)S(0.019)GS(0.977)PANS(1)FHFK	71	S(0.003)	FALSE	FALSE	FALSE	FALSE	0.843641	0.42416	1.34179	2	2	18.9499	18.9004	18.7056	17.9063	17.4344	18.8798	18.7696	18.6888	18.9526	18.7265	1.56933	0.144755	FALSE
9681	O00418	EEF2K		Eukaryotic elongation factor 2 kinase	YSSpSGpSPANSFHFK	YS(0.014)S(0.427)S(0.551)GS(0.803)PANS(0.205)FHFK	71	S(0.427)	FALSE	FALSE	FALSE	FALSE	0.843641	1.04756	2.06704	2	3	20.631	20.613	20.1506	17.8844	17.7631	20.5135	20.5529	20.3237	20.5255	20.3642	1.85512	0.0907285	FALSE
20696	O00418	EEF2K		Eukaryotic elongation factor 2 kinase	YSSSGpSPANSFHFK	YS(0.001)S(0.004)S(0.023)GS(0.961)PANS(0.012)FHFK	71	S(0.004)	FALSE	FALSE	FALSE	FALSE	0.843641	0.592811	1.50818	1	7	18.8812	18.8423	18.6222	17.0895	17.0544	18.6272	18.6692	18.6586	18.7648	18.7338	1.61444	0.134727	FALSE
13016	O00418	EEF2K		Eukaryotic elongation factor 2 kinase	YSpSpSGSPANSFHFK	Y(0.17)S(0.183)S(0.628)S(0.704)GS(0.215)PANS(0.099)FHFK	71	S(0.628)	FALSE	FALSE	FALSE	FALSE	0.843641	0.343798	1.26909	2	4	18.1649	18.0779	17.852	17.2251	16.829	18.1407	18.1829	17.9103	17.9236	17.7104	1.41164	0.1856	FALSE
9681	O00418	EEF2K		Eukaryotic elongation factor 2 kinase	YSSpSGpSPANSFHFK	YS(0.014)S(0.427)S(0.551)GS(0.803)PANS(0.205)FHFK	72	S(0.551)	FALSE	FALSE	FALSE	FALSE	0.843641	1.04756	2.06704	2	3	20.631	20.613	20.1506	17.8844	17.7631	20.5135	20.5529	20.3237	20.5255	20.3642	1.85512	0.0907285	FALSE
6211	O00418	EEF2K		Eukaryotic elongation factor 2 kinase	YSSSGpSPANpSFHFK	YS(0.001)S(0.003)S(0.019)GS(0.977)PANS(1)FHFK	72	S(0.019)	FALSE	FALSE	FALSE	FALSE	0.843641	0.42416	1.34179	2	2	18.9499	18.9004	18.7056	17.9063	17.4344	18.8798	18.7696	18.6888	18.9526	18.7265	1.56933	0.144755	FALSE
20696	O00418	EEF2K		Eukaryotic elongation factor 2 kinase	YSSSGpSPANSFHFK	YS(0.001)S(0.004)S(0.023)GS(0.961)PANS(0.012)FHFK	72	S(0.023)	FALSE	FALSE	FALSE	FALSE	0.843641	0.592811	1.50818	1	7	18.8812	18.8423	18.6222	17.0895	17.0544	18.6272	18.6692	18.6586	18.7648	18.7338	1.61444	0.134727	FALSE
13016	O00418	EEF2K		Eukaryotic elongation factor 2 kinase	YSpSpSGSPANSFHFK	Y(0.17)S(0.183)S(0.628)S(0.704)GS(0.215)PANS(0.099)FHFK	72	S(0.704)	FALSE	FALSE	FALSE	FALSE	0.843641	0.343798	1.26909	2	4	18.1649	18.0779	17.852	17.2251	16.829	18.1407	18.1829	17.9103	17.9236	17.7104	1.41164	0.1856	FALSE
9681	O00418	EEF2K		Eukaryotic elongation factor 2 kinase	YSSpSGpSPANSFHFK	YS(0.014)S(0.427)S(0.551)GS(0.803)PANS(0.205)FHFK	74	S(0.803)	TRUE	FALSE	FALSE	FALSE	0.843641	1.04756	2.06704	2	3	20.631	20.613	20.1506	17.8844	17.7631	20.5135	20.5529	20.3237	20.5255	20.3642	1.85512	0.0907285	FALSE
20696	O00418	EEF2K		Eukaryotic elongation factor 2 kinase	YSSSGpSPANSFHFK	YS(0.001)S(0.004)S(0.023)GS(0.961)PANS(0.012)FHFK	74	S(0.961)	TRUE	FALSE	FALSE	FALSE	0.843641	0.592811	1.50818	1	7	18.8812	18.8423	18.6222	17.0895	17.0544	18.6272	18.6692	18.6586	18.7648	18.7338	1.61444	0.134727	FALSE
6211	O00418	EEF2K		Eukaryotic elongation factor 2 kinase	YSSSGpSPANpSFHFK	YS(0.001)S(0.003)S(0.019)GS(0.977)PANS(1)FHFK	74	S(0.977)	TRUE	FALSE	FALSE	FALSE	0.843641	0.42416	1.34179	2	2	18.9499	18.9004	18.7056	17.9063	17.4344	18.8798	18.7696	18.6888	18.9526	18.7265	1.56933	0.144755	FALSE
13016	O00418	EEF2K		Eukaryotic elongation factor 2 kinase	YSpSpSGSPANSFHFK	Y(0.17)S(0.183)S(0.628)S(0.704)GS(0.215)PANS(0.099)FHFK	74	S(0.215)	FALSE	FALSE	FALSE	FALSE	0.843641	0.343798	1.26909	2	4	18.1649	18.0779	17.852	17.2251	16.829	18.1407	18.1829	17.9103	17.9236	17.7104	1.41164	0.1856	FALSE
9681	O00418	EEF2K		Eukaryotic elongation factor 2 kinase	YSSpSGpSPANSFHFK	YS(0.014)S(0.427)S(0.551)GS(0.803)PANS(0.205)FHFK	78	S(0.205)	FALSE	FALSE	FALSE	FALSE	0.843641	1.04756	2.06704	2	3	20.631	20.613	20.1506	17.8844	17.7631	20.5135	20.5529	20.3237	20.5255	20.3642	1.85512	0.0907285	FALSE
20696	O00418	EEF2K		Eukaryotic elongation factor 2 kinase	YSSSGpSPANSFHFK	YS(0.001)S(0.004)S(0.023)GS(0.961)PANS(0.012)FHFK	78	S(0.012)	FALSE	FALSE	FALSE	FALSE	0.843641	0.592811	1.50818	1	7	18.8812	18.8423	18.6222	17.0895	17.0544	18.6272	18.6692	18.6586	18.7648	18.7338	1.61444	0.134727	FALSE
6211	O00418	EEF2K		Eukaryotic elongation factor 2 kinase	YSSSGpSPANpSFHFK	YS(0.001)S(0.003)S(0.019)GS(0.977)PANS(1)FHFK	78	S(1)	TRUE	TRUE	FALSE	FALSE	0.843641	0.42416	1.34179	2	2	18.9499	18.9004	18.7056	17.9063	17.4344	18.8798	18.7696	18.6888	18.9526	18.7265	1.56933	0.144755	FALSE
13016	O00418	EEF2K		Eukaryotic elongation factor 2 kinase	YSpSpSGSPANSFHFK	Y(0.17)S(0.183)S(0.628)S(0.704)GS(0.215)PANS(0.099)FHFK	78	S(0.099)	FALSE	FALSE	FALSE	FALSE	0.843641	0.343798	1.26909	2	4	18.1649	18.0779	17.852	17.2251	16.829	18.1407	18.1829	17.9103	17.9236	17.7104	1.41164	0.1856	FALSE
6664	O00418	EEF2K		Eukaryotic elongation factor 2 kinase	pTILRGTEEK	T(0.98)ILRGT(0.02)EEK;T(1)ILRGTEEK	348	T(0.98)	TRUE	FALSE	FALSE	FALSE	0.843641	0.404818	1.32392	1	2	21.2485	21.0183	21.5778	22.0971	21.1454	21.0494	21.958	22.1929	22.0509	21.86	1.62919	0.131433	FALSE
6664	O00418	EEF2K		Eukaryotic elongation factor 2 kinase	pTILRGTEEK	T(0.98)ILRGT(0.02)EEK;T(1)ILRGTEEK	348	T(1)	TRUE	TRUE	FALSE	FALSE	0.843641	0.404818	1.32392	1	2	21.2485	21.0183	21.5778	22.0971	21.1454	21.0494	21.958	22.1929	22.0509	21.86	1.62919	0.131433	FALSE
6664	O00418	EEF2K		Eukaryotic elongation factor 2 kinase	pTILRGTEEK	T(0.98)ILRGT(0.02)EEK;T(1)ILRGTEEK	353	T(0.02)	FALSE	FALSE	FALSE	FALSE	0.843641	0.404818	1.32392	1	2	21.2485	21.0183	21.5778	22.0971	21.1454	21.0494	21.958	22.1929	22.0509	21.86	1.62919	0.131433	FALSE
52962	O00418	EEF2K		Eukaryotic elongation factor 2 kinase	KYEpSDEDpSLGSSGR	KY(0.001)ES(0.999)DEDS(0.901)LGS(0.072)S(0.027)GR;KY(0.09)ES(0.91)DEDS(0.987)LGS(0.011)S(0.001)GR	468	Y(0.09)	FALSE	FALSE	FALSE	FALSE	0.843641	0.182998	1.13524	2	18	20.0493	19.8575	19.8499	19.8574	19.5459	19.98	20.1745	19.9317	19.968	20.0208	1.7126	0.114679	FALSE
52962	O00418	EEF2K		Eukaryotic elongation factor 2 kinase	KYEpSDEDpSLGSSGR	KY(0.001)ES(0.999)DEDS(0.901)LGS(0.072)S(0.027)GR;KY(0.09)ES(0.91)DEDS(0.987)LGS(0.011)S(0.001)GR	468	Y(0.001)	FALSE	FALSE	FALSE	FALSE	0.843641	0.182998	1.13524	2	18	20.0493	19.8575	19.8499	19.8574	19.5459	19.98	20.1745	19.9317	19.968	20.0208	1.7126	0.114679	FALSE
54568	O00418	EEF2K		Eukaryotic elongation factor 2 kinase	KYESDEDpSLGSSGR	KYES(0.189)DEDS(0.811)LGSSGR	470	S(0.189)	FALSE	FALSE	FALSE	FALSE	0.843641	0.171019	1.12585	1	19	24.1605	23.9566	24.0057	23.8574	23.5878	23.9621	24.1758	23.9266	24.0912	24.2673	1.4016	0.188503	FALSE
52962	O00418	EEF2K		Eukaryotic elongation factor 2 kinase	KYEpSDEDpSLGSSGR	KY(0.001)ES(0.999)DEDS(0.901)LGS(0.072)S(0.027)GR;KY(0.09)ES(0.91)DEDS(0.987)LGS(0.011)S(0.001)GR	470	S(0.91)	TRUE	FALSE	FALSE	FALSE	0.843641	0.182998	1.13524	2	18	20.0493	19.8575	19.8499	19.8574	19.5459	19.98	20.1745	19.9317	19.968	20.0208	1.7126	0.114679	FALSE
52962	O00418	EEF2K		Eukaryotic elongation factor 2 kinase	KYEpSDEDpSLGSSGR	KY(0.001)ES(0.999)DEDS(0.901)LGS(0.072)S(0.027)GR;KY(0.09)ES(0.91)DEDS(0.987)LGS(0.011)S(0.001)GR	470	S(0.999)	TRUE	TRUE	FALSE	FALSE	0.843641	0.182998	1.13524	2	18	20.0493	19.8575	19.8499	19.8574	19.5459	19.98	20.1745	19.9317	19.968	20.0208	1.7126	0.114679	FALSE
54568	O00418	EEF2K		Eukaryotic elongation factor 2 kinase	KYESDEDpSLGSSGR	KYES(0.189)DEDS(0.811)LGSSGR	474	S(0.811)	TRUE	FALSE	FALSE	FALSE	0.843641	0.171019	1.12585	1	19	24.1605	23.9566	24.0057	23.8574	23.5878	23.9621	24.1758	23.9266	24.0912	24.2673	1.4016	0.188503	FALSE
52962	O00418	EEF2K		Eukaryotic elongation factor 2 kinase	KYEpSDEDpSLGSSGR	KY(0.001)ES(0.999)DEDS(0.901)LGS(0.072)S(0.027)GR;KY(0.09)ES(0.91)DEDS(0.987)LGS(0.011)S(0.001)GR	474	S(0.901)	TRUE	FALSE	FALSE	FALSE	0.843641	0.182998	1.13524	2	18	20.0493	19.8575	19.8499	19.8574	19.5459	19.98	20.1745	19.9317	19.968	20.0208	1.7126	0.114679	FALSE
52962	O00418	EEF2K		Eukaryotic elongation factor 2 kinase	KYEpSDEDpSLGSSGR	KY(0.001)ES(0.999)DEDS(0.901)LGS(0.072)S(0.027)GR;KY(0.09)ES(0.91)DEDS(0.987)LGS(0.011)S(0.001)GR	474	S(0.987)	TRUE	FALSE	FALSE	FALSE	0.843641	0.182998	1.13524	2	18	20.0493	19.8575	19.8499	19.8574	19.5459	19.98	20.1745	19.9317	19.968	20.0208	1.7126	0.114679	FALSE
52962	O00418	EEF2K		Eukaryotic elongation factor 2 kinase	KYEpSDEDpSLGSSGR	KY(0.001)ES(0.999)DEDS(0.901)LGS(0.072)S(0.027)GR;KY(0.09)ES(0.91)DEDS(0.987)LGS(0.011)S(0.001)GR	477	S(0.072)	FALSE	FALSE	FALSE	FALSE	0.843641	0.182998	1.13524	2	18	20.0493	19.8575	19.8499	19.8574	19.5459	19.98	20.1745	19.9317	19.968	20.0208	1.7126	0.114679	FALSE
52962	O00418	EEF2K		Eukaryotic elongation factor 2 kinase	KYEpSDEDpSLGSSGR	KY(0.001)ES(0.999)DEDS(0.901)LGS(0.072)S(0.027)GR;KY(0.09)ES(0.91)DEDS(0.987)LGS(0.011)S(0.001)GR	477	S(0.011)	FALSE	FALSE	FALSE	FALSE	0.843641	0.182998	1.13524	2	18	20.0493	19.8575	19.8499	19.8574	19.5459	19.98	20.1745	19.9317	19.968	20.0208	1.7126	0.114679	FALSE
52962	O00418	EEF2K		Eukaryotic elongation factor 2 kinase	KYEpSDEDpSLGSSGR	KY(0.001)ES(0.999)DEDS(0.901)LGS(0.072)S(0.027)GR;KY(0.09)ES(0.91)DEDS(0.987)LGS(0.011)S(0.001)GR	478	S(0.027)	FALSE	FALSE	FALSE	FALSE	0.843641	0.182998	1.13524	2	18	20.0493	19.8575	19.8499	19.8574	19.5459	19.98	20.1745	19.9317	19.968	20.0208	1.7126	0.114679	FALSE
52962	O00418	EEF2K		Eukaryotic elongation factor 2 kinase	KYEpSDEDpSLGSSGR	KY(0.001)ES(0.999)DEDS(0.901)LGS(0.072)S(0.027)GR;KY(0.09)ES(0.91)DEDS(0.987)LGS(0.011)S(0.001)GR	478	S(0.001)	FALSE	FALSE	FALSE	FALSE	0.843641	0.182998	1.13524	2	18	20.0493	19.8575	19.8499	19.8574	19.5459	19.98	20.1745	19.9317	19.968	20.0208	1.7126	0.114679	FALSE
30832	O00429	DNM1L	DLP1 DRP1	Dynamin-1-like protein	PIPIMPApSPQK	PIPIMPAS(1)PQK	616	S(1)	TRUE	TRUE	FALSE	FALSE	0.843641	-0.27237	-1.20779	1	11	16.6132	16.8263	16.5554	17.0628	16.9571	16.4753	16.7117	16.6227	16.2251	16.6182	-2.0589	0.0638824	FALSE
37806	O00429	DNM1L	DLP1 DRP1	Dynamin-1-like protein	SKPIPIMPApSPQK	SKPIPIMPAS(1)PQK	616	S(1)	TRUE	TRUE	FALSE	FALSE	0.843641	-0.12871	-1.09332	1	13	20.1877	20.2375	20.0331	20.2194	20.0372	20.0154	20.1739	20.0724	19.7514	20.0582	-1.25879	0.23406	FALSE
41138	O00429	DNM1L	DLP1 DRP1	Dynamin-1-like protein	SKPIPIMPApSPQK	SKPIPIMPAS(1)PQK	616	S(1)	TRUE	TRUE	FALSE	FALSE	0.843641	-0.150008	-1.10958	1	14	21.602	21.7995	21.6379	21.608	21.4742	21.5419	21.6782	21.5569	21.0936	21.5008	-1.24395	0.239271	FALSE
47036	O00443	PIK3C2A		Phosphatidylinositol 4-phosphate 3-kinase C2 domain-containing subunit alpha	AQIpSSNSGFK	AQIS(0.609)S(0.387)NS(0.004)GFK	5	S(0.609)	FALSE	FALSE	FALSE	FALSE	0.843641	0.21479	1.16053	1	17	17.4506	17.566	17.5148	17.0582	17.3344	17.5775	17.6679	17.6031	17.5777	17.5718	2.00021	0.0706715	FALSE
47036	O00443	PIK3C2A		Phosphatidylinositol 4-phosphate 3-kinase C2 domain-containing subunit alpha	AQIpSSNSGFK	AQIS(0.609)S(0.387)NS(0.004)GFK	6	S(0.387)	FALSE	FALSE	FALSE	FALSE	0.843641	0.21479	1.16053	1	17	17.4506	17.566	17.5148	17.0582	17.3344	17.5775	17.6679	17.6031	17.5777	17.5718	2.00021	0.0706715	FALSE
47036	O00443	PIK3C2A		Phosphatidylinositol 4-phosphate 3-kinase C2 domain-containing subunit alpha	AQIpSSNSGFK	AQIS(0.609)S(0.387)NS(0.004)GFK	8	S(0.004)	FALSE	FALSE	FALSE	FALSE	0.843641	0.21479	1.16053	1	17	17.4506	17.566	17.5148	17.0582	17.3344	17.5775	17.6679	17.6031	17.5777	17.5718	2.00021	0.0706715	FALSE
55184	O00444	PLK4	SAK STK18	Serine/threonine-protein kinase PLK4	RAYpSSDRSGTSNSQSQAK	RAY(0.007)S(0.82)S(0.125)DRS(0.03)GT(0.008)S(0.008)NS(0.003)QS(0.001)QAK	377	Y(0.007)	FALSE	FALSE	FALSE	FALSE	0.843641	0.235479	1.1773	1	19	17.823	17.9643	18.0046	17.4008	17.681	18.0274	17.6946	18.1406	18.1458	18.0427	1.70813	0.115527	FALSE
55184	O00444	PLK4	SAK STK18	Serine/threonine-protein kinase PLK4	RAYpSSDRSGTSNSQSQAK	RAY(0.007)S(0.82)S(0.125)DRS(0.03)GT(0.008)S(0.008)NS(0.003)QS(0.001)QAK	378	S(0.82)	TRUE	FALSE	FALSE	FALSE	0.843641	0.235479	1.1773	1	19	17.823	17.9643	18.0046	17.4008	17.681	18.0274	17.6946	18.1406	18.1458	18.0427	1.70813	0.115527	FALSE
55185	O00444	PLK4	SAK STK18	Serine/threonine-protein kinase PLK4	RAYSpSDRSGTSNSQSQAK	RAYS(0.04)S(0.951)DRS(0.009)GTSNSQSQAK	378	S(0.04)	FALSE	FALSE	FALSE	FALSE	0.843641	0.291758	1.22413	1	19	19.968	20.4992	20.5241	19.7378	20.2635	20.389	20.3531	20.7524	20.5154	20.4416	1.81241	0.0971653	FALSE
50558	O00444	PLK4	SAK STK18	Serine/threonine-protein kinase PLK4	AYSSDRpSGTSNSQSQAK	AYS(0.252)S(0.107)DRS(0.567)GT(0.064)S(0.01)NS(0.001)QSQAK	378	S(0.252)	FALSE	FALSE	FALSE	FALSE	0.843641	0.271924	1.20742	1	18	21.2831	21.8171	21.7104	21.3009	21.5614	21.7603	21.5997	21.8639	21.8863	21.9225	2.13946	0.0555575	FALSE
55184	O00444	PLK4	SAK STK18	Serine/threonine-protein kinase PLK4	RAYpSSDRSGTSNSQSQAK	RAY(0.007)S(0.82)S(0.125)DRS(0.03)GT(0.008)S(0.008)NS(0.003)QS(0.001)QAK	379	S(0.125)	FALSE	FALSE	FALSE	FALSE	0.843641	0.235479	1.1773	1	19	17.823	17.9643	18.0046	17.4008	17.681	18.0274	17.6946	18.1406	18.1458	18.0427	1.70813	0.115527	FALSE
50558	O00444	PLK4	SAK STK18	Serine/threonine-protein kinase PLK4	AYSSDRpSGTSNSQSQAK	AYS(0.252)S(0.107)DRS(0.567)GT(0.064)S(0.01)NS(0.001)QSQAK	379	S(0.107)	FALSE	FALSE	FALSE	FALSE	0.843641	0.271924	1.20742	1	18	21.2831	21.8171	21.7104	21.3009	21.5614	21.7603	21.5997	21.8639	21.8863	21.9225	2.13946	0.0555575	FALSE
55185	O00444	PLK4	SAK STK18	Serine/threonine-protein kinase PLK4	RAYSpSDRSGTSNSQSQAK	RAYS(0.04)S(0.951)DRS(0.009)GTSNSQSQAK	379	S(0.951)	TRUE	FALSE	FALSE	FALSE	0.843641	0.291758	1.22413	1	19	19.968	20.4992	20.5241	19.7378	20.2635	20.389	20.3531	20.7524	20.5154	20.4416	1.81241	0.0971653	FALSE
55184	O00444	PLK4	SAK STK18	Serine/threonine-protein kinase PLK4	RAYpSSDRSGTSNSQSQAK	RAY(0.007)S(0.82)S(0.125)DRS(0.03)GT(0.008)S(0.008)NS(0.003)QS(0.001)QAK	382	S(0.03)	FALSE	FALSE	FALSE	FALSE	0.843641	0.235479	1.1773	1	19	17.823	17.9643	18.0046	17.4008	17.681	18.0274	17.6946	18.1406	18.1458	18.0427	1.70813	0.115527	FALSE
50558	O00444	PLK4	SAK STK18	Serine/threonine-protein kinase PLK4	AYSSDRpSGTSNSQSQAK	AYS(0.252)S(0.107)DRS(0.567)GT(0.064)S(0.01)NS(0.001)QSQAK	382	S(0.567)	FALSE	FALSE	FALSE	FALSE	0.843641	0.271924	1.20742	1	18	21.2831	21.8171	21.7104	21.3009	21.5614	21.7603	21.5997	21.8639	21.8863	21.9225	2.13946	0.0555575	FALSE
55185	O00444	PLK4	SAK STK18	Serine/threonine-protein kinase PLK4	RAYSpSDRSGTSNSQSQAK	RAYS(0.04)S(0.951)DRS(0.009)GTSNSQSQAK	382	S(0.009)	FALSE	FALSE	FALSE	FALSE	0.843641	0.291758	1.22413	1	19	19.968	20.4992	20.5241	19.7378	20.2635	20.389	20.3531	20.7524	20.5154	20.4416	1.81241	0.0971653	FALSE
50558	O00444	PLK4	SAK STK18	Serine/threonine-protein kinase PLK4	AYSSDRpSGTSNSQSQAK	AYS(0.252)S(0.107)DRS(0.567)GT(0.064)S(0.01)NS(0.001)QSQAK	384	T(0.064)	FALSE	FALSE	FALSE	FALSE	0.843641	0.271924	1.20742	1	18	21.2831	21.8171	21.7104	21.3009	21.5614	21.7603	21.5997	21.8639	21.8863	21.9225	2.13946	0.0555575	FALSE
55184	O00444	PLK4	SAK STK18	Serine/threonine-protein kinase PLK4	RAYpSSDRSGTSNSQSQAK	RAY(0.007)S(0.82)S(0.125)DRS(0.03)GT(0.008)S(0.008)NS(0.003)QS(0.001)QAK	384	T(0.008)	FALSE	FALSE	FALSE	FALSE	0.843641	0.235479	1.1773	1	19	17.823	17.9643	18.0046	17.4008	17.681	18.0274	17.6946	18.1406	18.1458	18.0427	1.70813	0.115527	FALSE
55184	O00444	PLK4	SAK STK18	Serine/threonine-protein kinase PLK4	RAYpSSDRSGTSNSQSQAK	RAY(0.007)S(0.82)S(0.125)DRS(0.03)GT(0.008)S(0.008)NS(0.003)QS(0.001)QAK	385	S(0.008)	FALSE	FALSE	FALSE	FALSE	0.843641	0.235479	1.1773	1	19	17.823	17.9643	18.0046	17.4008	17.681	18.0274	17.6946	18.1406	18.1458	18.0427	1.70813	0.115527	FALSE
50558	O00444	PLK4	SAK STK18	Serine/threonine-protein kinase PLK4	AYSSDRpSGTSNSQSQAK	AYS(0.252)S(0.107)DRS(0.567)GT(0.064)S(0.01)NS(0.001)QSQAK	385	S(0.01)	FALSE	FALSE	FALSE	FALSE	0.843641	0.271924	1.20742	1	18	21.2831	21.8171	21.7104	21.3009	21.5614	21.7603	21.5997	21.8639	21.8863	21.9225	2.13946	0.0555575	FALSE
50558	O00444	PLK4	SAK STK18	Serine/threonine-protein kinase PLK4	AYSSDRpSGTSNSQSQAK	AYS(0.252)S(0.107)DRS(0.567)GT(0.064)S(0.01)NS(0.001)QSQAK	387	S(0.001)	FALSE	FALSE	FALSE	FALSE	0.843641	0.271924	1.20742	1	18	21.2831	21.8171	21.7104	21.3009	21.5614	21.7603	21.5997	21.8639	21.8863	21.9225	2.13946	0.0555575	FALSE
55184	O00444	PLK4	SAK STK18	Serine/threonine-protein kinase PLK4	RAYpSSDRSGTSNSQSQAK	RAY(0.007)S(0.82)S(0.125)DRS(0.03)GT(0.008)S(0.008)NS(0.003)QS(0.001)QAK	387	S(0.003)	FALSE	FALSE	FALSE	FALSE	0.843641	0.235479	1.1773	1	19	17.823	17.9643	18.0046	17.4008	17.681	18.0274	17.6946	18.1406	18.1458	18.0427	1.70813	0.115527	FALSE
55184	O00444	PLK4	SAK STK18	Serine/threonine-protein kinase PLK4	RAYpSSDRSGTSNSQSQAK	RAY(0.007)S(0.82)S(0.125)DRS(0.03)GT(0.008)S(0.008)NS(0.003)QS(0.001)QAK	389	S(0.001)	FALSE	FALSE	FALSE	FALSE	0.843641	0.235479	1.1773	1	19	17.823	17.9643	18.0046	17.4008	17.681	18.0274	17.6946	18.1406	18.1458	18.0427	1.70813	0.115527	FALSE
16114	O00468	AGRN	AGRIN	Agrin	AGPCEQAECGSGGSGpSGEDGDCEQELCR	AGPCEQAECGSGGS(0.008)GS(0.992)GEDGDCEQELCR	674	S(0.008)	FALSE	FALSE	FALSE	FALSE	0.843641	0.252217	1.19104	1	6	17.3334	16.7707	16.9621	16.712	16.7276	16.9472	17.1428	17.2212	17.0968	17.3588	1.84712	0.0916693	FALSE
16114	O00468	AGRN	AGRIN	Agrin	AGPCEQAECGSGGSGpSGEDGDCEQELCR	AGPCEQAECGSGGS(0.008)GS(0.992)GEDGDCEQELCR	676	S(0.992)	TRUE	FALSE	FALSE	FALSE	0.843641	0.252217	1.19104	1	6	17.3334	16.7707	16.9621	16.712	16.7276	16.9472	17.1428	17.2212	17.0968	17.3588	1.84712	0.0916693	FALSE
51408	O00470	MEIS1		Homeobox protein Meis1	MPIDLVIDDREGGSKpSDSEDITR	MPIDLVIDDREGGS(0.008)KS(0.914)DS(0.078)EDITR	194	S(0.008)	FALSE	FALSE	FALSE	FALSE	0.843641	-0.184765	-1.13663	1	18	18.8197	18.8731	18.4526	18.7914	18.3927	18.5268	18.8311	18.4586	18.2826	18.3065	-1.31368	0.215585	FALSE
51408	O00470	MEIS1		Homeobox protein Meis1	MPIDLVIDDREGGSKpSDSEDITR	MPIDLVIDDREGGS(0.008)KS(0.914)DS(0.078)EDITR	196	S(0.914)	TRUE	FALSE	FALSE	FALSE	0.843641	-0.184765	-1.13663	1	18	18.8197	18.8731	18.4526	18.7914	18.3927	18.5268	18.8311	18.4586	18.2826	18.3065	-1.31368	0.215585	FALSE
51408	O00470	MEIS1		Homeobox protein Meis1	MPIDLVIDDREGGSKpSDSEDITR	MPIDLVIDDREGGS(0.008)KS(0.914)DS(0.078)EDITR	198	S(0.078)	FALSE	FALSE	FALSE	FALSE	0.843641	-0.184765	-1.13663	1	18	18.8197	18.8731	18.4526	18.7914	18.3927	18.5268	18.8311	18.4586	18.2826	18.3065	-1.31368	0.215585	FALSE
46494	O00499	BIN1	AMPHL	Myc box-dependent-interacting protein 1	GNKpSPpSPPDGpSPAATPEIR	GNKS(0.993)PS(0.999)PPDGS(0.99)PAAT(0.018)PEIR;GNKS(0.906)PS(0.954)PPDGS(0.989)PAAT(0.151)PEIR	296	S(0.906)	TRUE	FALSE	FALSE	FALSE	0.843641	0.290997	1.22349	3	16	19.4993	19.0479	19.3497	18.9894	19.0422	19.5989	19.821	19.2931	19.2908	19.3798	2.03751	0.0662828	FALSE
21257	O00499	BIN1	AMPHL	Myc box-dependent-interacting protein 1	pSPSPPDGpSPAATPEIR	S(0.786)PS(0.214)PPDGS(1)PAATPEIR;S(0.991)PS(0.01)PPDGS(1)PAATPEIR;S(0.992)PS(0.008)PPDGS(0.998)PAAT(0.001)PEIR	296	S(0.786)	TRUE	FALSE	FALSE	FALSE	0.843641	0.219416	1.16426	2	7	16.562	16.0104	16.1669	15.9214	15.6376	16.2455	16.5679	16.3025	16.1629	16.1168	1.34289	0.20625	FALSE
2922	O00499	BIN1	AMPHL	Myc box-dependent-interacting protein 1	GNKSPpSPPDGSPAATPEIR	GNKS(0.275)PS(0.725)PPDGSPAATPEIR;GNKS(0.329)PS(0.671)PPDGSPAATPEIR	296	S(0.275)	FALSE	FALSE	FALSE	FALSE	0.843641	0.149094	1.10887	1	1	19.9363	19.9402	19.9367	19.736	19.6114	20.0284	20.1835	19.7447	19.9767	19.9726	1.34491	0.205618	FALSE
21257	O00499	BIN1	AMPHL	Myc box-dependent-interacting protein 1	pSPSPPDGpSPAATPEIR	S(0.786)PS(0.214)PPDGS(1)PAATPEIR;S(0.991)PS(0.01)PPDGS(1)PAATPEIR;S(0.992)PS(0.008)PPDGS(0.998)PAAT(0.001)PEIR	296	S(0.992)	TRUE	FALSE	FALSE	FALSE	0.843641	0.219416	1.16426	2	7	16.562	16.0104	16.1669	15.9214	15.6376	16.2455	16.5679	16.3025	16.1629	16.1168	1.34289	0.20625	FALSE
21257	O00499	BIN1	AMPHL	Myc box-dependent-interacting protein 1	pSPSPPDGpSPAATPEIR	S(0.786)PS(0.214)PPDGS(1)PAATPEIR;S(0.991)PS(0.01)PPDGS(1)PAATPEIR;S(0.992)PS(0.008)PPDGS(0.998)PAAT(0.001)PEIR	296	S(0.991)	TRUE	FALSE	FALSE	FALSE	0.843641	0.219416	1.16426	2	7	16.562	16.0104	16.1669	15.9214	15.6376	16.2455	16.5679	16.3025	16.1629	16.1168	1.34289	0.20625	FALSE
46494	O00499	BIN1	AMPHL	Myc box-dependent-interacting protein 1	GNKpSPpSPPDGpSPAATPEIR	GNKS(0.993)PS(0.999)PPDGS(0.99)PAAT(0.018)PEIR;GNKS(0.906)PS(0.954)PPDGS(0.989)PAAT(0.151)PEIR	296	S(0.993)	TRUE	FALSE	FALSE	FALSE	0.843641	0.290997	1.22349	3	16	19.4993	19.0479	19.3497	18.9894	19.0422	19.5989	19.821	19.2931	19.2908	19.3798	2.03751	0.0662828	FALSE
2922	O00499	BIN1	AMPHL	Myc box-dependent-interacting protein 1	GNKSPpSPPDGSPAATPEIR	GNKS(0.275)PS(0.725)PPDGSPAATPEIR;GNKS(0.329)PS(0.671)PPDGSPAATPEIR	296	S(0.329)	FALSE	FALSE	FALSE	FALSE	0.843641	0.149094	1.10887	1	1	19.9363	19.9402	19.9367	19.736	19.6114	20.0284	20.1835	19.7447	19.9767	19.9726	1.34491	0.205618	FALSE
25880	O00499	BIN1	AMPHL	Myc box-dependent-interacting protein 1	SPpSPPDGpSPAATPEIR	S(0.129)PS(0.871)PPDGS(1)PAATPEIR	296	S(0.129)	FALSE	FALSE	FALSE	FALSE	0.843641	-0.246821	-1.18659	2	9	19.3159	18.8588	18.9076	19.5483	19.2053	18.9063	19.0764	18.8435	18.9306	18.8449	-1.80508	0.098364	FALSE
46494	O00499	BIN1	AMPHL	Myc box-dependent-interacting protein 1	GNKpSPpSPPDGpSPAATPEIR	GNKS(0.993)PS(0.999)PPDGS(0.99)PAAT(0.018)PEIR;GNKS(0.906)PS(0.954)PPDGS(0.989)PAAT(0.151)PEIR	298	S(0.954)	TRUE	FALSE	FALSE	FALSE	0.843641	0.290997	1.22349	3	16	19.4993	19.0479	19.3497	18.9894	19.0422	19.5989	19.821	19.2931	19.2908	19.3798	2.03751	0.0662828	FALSE
2922	O00499	BIN1	AMPHL	Myc box-dependent-interacting protein 1	GNKSPpSPPDGSPAATPEIR	GNKS(0.275)PS(0.725)PPDGSPAATPEIR;GNKS(0.329)PS(0.671)PPDGSPAATPEIR	298	S(0.725)	FALSE	FALSE	FALSE	FALSE	0.843641	0.149094	1.10887	1	1	19.9363	19.9402	19.9367	19.736	19.6114	20.0284	20.1835	19.7447	19.9767	19.9726	1.34491	0.205618	FALSE
21257	O00499	BIN1	AMPHL	Myc box-dependent-interacting protein 1	pSPSPPDGpSPAATPEIR	S(0.786)PS(0.214)PPDGS(1)PAATPEIR;S(0.991)PS(0.01)PPDGS(1)PAATPEIR;S(0.992)PS(0.008)PPDGS(0.998)PAAT(0.001)PEIR	298	S(0.008)	FALSE	FALSE	FALSE	FALSE	0.843641	0.219416	1.16426	2	7	16.562	16.0104	16.1669	15.9214	15.6376	16.2455	16.5679	16.3025	16.1629	16.1168	1.34289	0.20625	FALSE
21257	O00499	BIN1	AMPHL	Myc box-dependent-interacting protein 1	pSPSPPDGpSPAATPEIR	S(0.786)PS(0.214)PPDGS(1)PAATPEIR;S(0.991)PS(0.01)PPDGS(1)PAATPEIR;S(0.992)PS(0.008)PPDGS(0.998)PAAT(0.001)PEIR	298	S(0.01)	FALSE	FALSE	FALSE	FALSE	0.843641	0.219416	1.16426	2	7	16.562	16.0104	16.1669	15.9214	15.6376	16.2455	16.5679	16.3025	16.1629	16.1168	1.34289	0.20625	FALSE
46494	O00499	BIN1	AMPHL	Myc box-dependent-interacting protein 1	GNKpSPpSPPDGpSPAATPEIR	GNKS(0.993)PS(0.999)PPDGS(0.99)PAAT(0.018)PEIR;GNKS(0.906)PS(0.954)PPDGS(0.989)PAAT(0.151)PEIR	298	S(0.999)	TRUE	TRUE	FALSE	FALSE	0.843641	0.290997	1.22349	3	16	19.4993	19.0479	19.3497	18.9894	19.0422	19.5989	19.821	19.2931	19.2908	19.3798	2.03751	0.0662828	FALSE
21257	O00499	BIN1	AMPHL	Myc box-dependent-interacting protein 1	pSPSPPDGpSPAATPEIR	S(0.786)PS(0.214)PPDGS(1)PAATPEIR;S(0.991)PS(0.01)PPDGS(1)PAATPEIR;S(0.992)PS(0.008)PPDGS(0.998)PAAT(0.001)PEIR	298	S(0.214)	FALSE	FALSE	FALSE	FALSE	0.843641	0.219416	1.16426	2	7	16.562	16.0104	16.1669	15.9214	15.6376	16.2455	16.5679	16.3025	16.1629	16.1168	1.34289	0.20625	FALSE
2922	O00499	BIN1	AMPHL	Myc box-dependent-interacting protein 1	GNKSPpSPPDGSPAATPEIR	GNKS(0.275)PS(0.725)PPDGSPAATPEIR;GNKS(0.329)PS(0.671)PPDGSPAATPEIR	298	S(0.671)	FALSE	FALSE	FALSE	FALSE	0.843641	0.149094	1.10887	1	1	19.9363	19.9402	19.9367	19.736	19.6114	20.0284	20.1835	19.7447	19.9767	19.9726	1.34491	0.205618	FALSE
25880	O00499	BIN1	AMPHL	Myc box-dependent-interacting protein 1	SPpSPPDGpSPAATPEIR	S(0.129)PS(0.871)PPDGS(1)PAATPEIR	298	S(0.871)	TRUE	FALSE	FALSE	FALSE	0.843641	-0.246821	-1.18659	2	9	19.3159	18.8588	18.9076	19.5483	19.2053	18.9063	19.0764	18.8435	18.9306	18.8449	-1.80508	0.098364	FALSE
46494	O00499	BIN1	AMPHL	Myc box-dependent-interacting protein 1	GNKpSPpSPPDGpSPAATPEIR	GNKS(0.993)PS(0.999)PPDGS(0.99)PAAT(0.018)PEIR;GNKS(0.906)PS(0.954)PPDGS(0.989)PAAT(0.151)PEIR	303	S(0.989)	TRUE	FALSE	FALSE	FALSE	0.843641	0.290997	1.22349	3	16	19.4993	19.0479	19.3497	18.9894	19.0422	19.5989	19.821	19.2931	19.2908	19.3798	2.03751	0.0662828	FALSE
21257	O00499	BIN1	AMPHL	Myc box-dependent-interacting protein 1	pSPSPPDGpSPAATPEIR	S(0.786)PS(0.214)PPDGS(1)PAATPEIR;S(0.991)PS(0.01)PPDGS(1)PAATPEIR;S(0.992)PS(0.008)PPDGS(0.998)PAAT(0.001)PEIR	303	S(1)	TRUE	TRUE	FALSE	FALSE	0.843641	0.219416	1.16426	2	7	16.562	16.0104	16.1669	15.9214	15.6376	16.2455	16.5679	16.3025	16.1629	16.1168	1.34289	0.20625	FALSE
21257	O00499	BIN1	AMPHL	Myc box-dependent-interacting protein 1	pSPSPPDGpSPAATPEIR	S(0.786)PS(0.214)PPDGS(1)PAATPEIR;S(0.991)PS(0.01)PPDGS(1)PAATPEIR;S(0.992)PS(0.008)PPDGS(0.998)PAAT(0.001)PEIR	303	S(0.998)	TRUE	TRUE	FALSE	FALSE	0.843641	0.219416	1.16426	2	7	16.562	16.0104	16.1669	15.9214	15.6376	16.2455	16.5679	16.3025	16.1629	16.1168	1.34289	0.20625	FALSE
21257	O00499	BIN1	AMPHL	Myc box-dependent-interacting protein 1	pSPSPPDGpSPAATPEIR	S(0.786)PS(0.214)PPDGS(1)PAATPEIR;S(0.991)PS(0.01)PPDGS(1)PAATPEIR;S(0.992)PS(0.008)PPDGS(0.998)PAAT(0.001)PEIR	303	S(1)	TRUE	TRUE	FALSE	FALSE	0.843641	0.219416	1.16426	2	7	16.562	16.0104	16.1669	15.9214	15.6376	16.2455	16.5679	16.3025	16.1629	16.1168	1.34289	0.20625	FALSE
46494	O00499	BIN1	AMPHL	Myc box-dependent-interacting protein 1	GNKpSPpSPPDGpSPAATPEIR	GNKS(0.993)PS(0.999)PPDGS(0.99)PAAT(0.018)PEIR;GNKS(0.906)PS(0.954)PPDGS(0.989)PAAT(0.151)PEIR	303	S(0.99)	TRUE	FALSE	FALSE	FALSE	0.843641	0.290997	1.22349	3	16	19.4993	19.0479	19.3497	18.9894	19.0422	19.5989	19.821	19.2931	19.2908	19.3798	2.03751	0.0662828	FALSE
25880	O00499	BIN1	AMPHL	Myc box-dependent-interacting protein 1	SPpSPPDGpSPAATPEIR	S(0.129)PS(0.871)PPDGS(1)PAATPEIR	303	S(1)	TRUE	TRUE	FALSE	FALSE	0.843641	-0.246821	-1.18659	2	9	19.3159	18.8588	18.9076	19.5483	19.2053	18.9063	19.0764	18.8435	18.9306	18.8449	-1.80508	0.098364	FALSE
46494	O00499	BIN1	AMPHL	Myc box-dependent-interacting protein 1	GNKpSPpSPPDGpSPAATPEIR	GNKS(0.993)PS(0.999)PPDGS(0.99)PAAT(0.018)PEIR;GNKS(0.906)PS(0.954)PPDGS(0.989)PAAT(0.151)PEIR	307	T(0.151)	FALSE	FALSE	FALSE	FALSE	0.843641	0.290997	1.22349	3	16	19.4993	19.0479	19.3497	18.9894	19.0422	19.5989	19.821	19.2931	19.2908	19.3798	2.03751	0.0662828	FALSE
46494	O00499	BIN1	AMPHL	Myc box-dependent-interacting protein 1	GNKpSPpSPPDGpSPAATPEIR	GNKS(0.993)PS(0.999)PPDGS(0.99)PAAT(0.018)PEIR;GNKS(0.906)PS(0.954)PPDGS(0.989)PAAT(0.151)PEIR	307	T(0.018)	FALSE	FALSE	FALSE	FALSE	0.843641	0.290997	1.22349	3	16	19.4993	19.0479	19.3497	18.9894	19.0422	19.5989	19.821	19.2931	19.2908	19.3798	2.03751	0.0662828	FALSE
21257	O00499	BIN1	AMPHL	Myc box-dependent-interacting protein 1	pSPSPPDGpSPAATPEIR	S(0.786)PS(0.214)PPDGS(1)PAATPEIR;S(0.991)PS(0.01)PPDGS(1)PAATPEIR;S(0.992)PS(0.008)PPDGS(0.998)PAAT(0.001)PEIR	307	T(0.001)	FALSE	FALSE	FALSE	FALSE	0.843641	0.219416	1.16426	2	7	16.562	16.0104	16.1669	15.9214	15.6376	16.2455	16.5679	16.3025	16.1629	16.1168	1.34289	0.20625	FALSE
24922	O00499	BIN1	AMPHL	Myc box-dependent-interacting protein 1	GPPVPPPPKHpTPSK	GPPVPPPPKHT(0.889)PS(0.111)K	348	T(0.889)	TRUE	FALSE	FALSE	FALSE	0.843641	0.61055	1.52684	1	9	20.6097	20.5233	20.4119	18.4108	18.2522	20.2883	20.4349	20.1284	20.1329	20.276	1.30716	0.21799	FALSE
24922	O00499	BIN1	AMPHL	Myc box-dependent-interacting protein 1	GPPVPPPPKHpTPSK	GPPVPPPPKHT(0.889)PS(0.111)K	350	S(0.111)	FALSE	FALSE	FALSE	FALSE	0.843641	0.61055	1.52684	1	9	20.6097	20.5233	20.4119	18.4108	18.2522	20.2883	20.4349	20.1284	20.1329	20.276	1.30716	0.21799	FALSE
33452	O00505	KPNA3	QIP2	Importin subunit alpha-4	NVPQEEpSLEDSDVDADFK	NVPQEES(0.729)LEDS(0.271)DVDADFK	56	S(0.729)	FALSE	FALSE	FALSE	FALSE	0.843641	-0.315728	-1.24464	1	12	18.7469	18.7971	18.6406	19.3808	19.0682	18.6116	18.9289	18.635	18.1607	18.7187	-1.82998	0.0943462	FALSE
34668	O00505	KPNA3	QIP2	Importin subunit alpha-4	NVPQEESLEDpSDVDADFK	NVPQEES(0.001)LEDS(0.999)DVDADFK;NVPQEESLEDS(1)DVDADFK	56	S(0.001)	FALSE	FALSE	FALSE	FALSE	0.843641	-0.282021	-1.2159	1	12	20.1841	20.0393	20.0161	20.6043	20.2811	19.8724	20.3169	19.916	19.6657	19.9439	-1.9164	0.0815399	FALSE
33452	O00505	KPNA3	QIP2	Importin subunit alpha-4	NVPQEEpSLEDSDVDADFK	NVPQEES(0.729)LEDS(0.271)DVDADFK	60	S(0.271)	FALSE	FALSE	FALSE	FALSE	0.843641	-0.315728	-1.24464	1	12	18.7469	18.7971	18.6406	19.3808	19.0682	18.6116	18.9289	18.635	18.1607	18.7187	-1.82998	0.0943462	FALSE
34668	O00505	KPNA3	QIP2	Importin subunit alpha-4	NVPQEESLEDpSDVDADFK	NVPQEES(0.001)LEDS(0.999)DVDADFK;NVPQEESLEDS(1)DVDADFK	60	S(0.999)	TRUE	TRUE	FALSE	FALSE	0.843641	-0.282021	-1.2159	1	12	20.1841	20.0393	20.0161	20.6043	20.2811	19.8724	20.3169	19.916	19.6657	19.9439	-1.9164	0.0815399	FALSE
38048	O00505	KPNA3	QIP2	Importin subunit alpha-4	RNVPQEESLEDpSDVDADFK	RNVPQEESLEDS(1)DVDADFK	60	S(1)	TRUE	TRUE	FALSE	FALSE	0.843641	-0.188353	-1.13946	1	13	20.4768	20.5948	20.2667	20.5299	20.128	20.3172	20.4892	20.3528	19.9053	19.99	-1.33179	0.209759	FALSE
34668	O00505	KPNA3	QIP2	Importin subunit alpha-4	NVPQEESLEDpSDVDADFK	NVPQEES(0.001)LEDS(0.999)DVDADFK;NVPQEESLEDS(1)DVDADFK	60	S(1)	TRUE	TRUE	FALSE	FALSE	0.843641	-0.282021	-1.2159	1	12	20.1841	20.0393	20.0161	20.6043	20.2811	19.8724	20.3169	19.916	19.6657	19.9439	-1.9164	0.0815399	FALSE
9604	O00512	BCL9		B-cell CLL/lymphoma 9 protein	VRSSPSGNTQpSSPK	VRSSPSGNT(0.008)QS(0.575)S(0.418)PK	16	T(0.008)	FALSE	FALSE	FALSE	FALSE	0.843641	-0.273976	-1.20914	1	3	18.5119	18.5974	18.372	19.0082	18.8188	18.2882	18.5644	18.4069	18.139	18.54	-1.97639	0.073615	FALSE
9604	O00512	BCL9		B-cell CLL/lymphoma 9 protein	VRSSPSGNTQpSSPK	VRSSPSGNT(0.008)QS(0.575)S(0.418)PK	18	S(0.575)	FALSE	FALSE	FALSE	FALSE	0.843641	-0.273976	-1.20914	1	3	18.5119	18.5974	18.372	19.0082	18.8188	18.2882	18.5644	18.4069	18.139	18.54	-1.97639	0.073615	FALSE
9604	O00512	BCL9		B-cell CLL/lymphoma 9 protein	VRSSPSGNTQpSSPK	VRSSPSGNT(0.008)QS(0.575)S(0.418)PK	19	S(0.418)	FALSE	FALSE	FALSE	FALSE	0.843641	-0.273976	-1.20914	1	3	18.5119	18.5974	18.372	19.0082	18.8188	18.2882	18.5644	18.4069	18.139	18.54	-1.97639	0.073615	FALSE
23024	O00512	BCL9		B-cell CLL/lymphoma 9 protein	SKQEVMVRPPTVMpSPSGNPQLDSK	SKQEVMVRPPT(0.009)VMS(0.944)PS(0.048)GNPQLDSK	32	T(0.009)	FALSE	FALSE	FALSE	FALSE	0.843641	-0.162931	-1.11956	1	8	19.4489	19.3427	19.1354	19.356	19.2659	19.2165	19.3244	19.2297	18.8756	19.0881	-1.50431	0.160546	FALSE
8787	O00512	BCL9		B-cell CLL/lymphoma 9 protein	QEVMVRPPTVMSPpSGNPQLDSK	QEVMVRPPT(0.002)VMS(0.021)PS(0.972)GNPQLDS(0.005)K	32	T(0.002)	FALSE	FALSE	FALSE	FALSE	0.843641	-0.271557	-1.20711	1	3	17.7827	17.7516	17.5578	18.2764	17.9435	17.372	17.782	17.5427	17.3731	17.8842	-1.75864	0.106274	FALSE
23024	O00512	BCL9		B-cell CLL/lymphoma 9 protein	SKQEVMVRPPTVMpSPSGNPQLDSK	SKQEVMVRPPT(0.009)VMS(0.944)PS(0.048)GNPQLDSK	35	S(0.944)	TRUE	FALSE	FALSE	FALSE	0.843641	-0.162931	-1.11956	1	8	19.4489	19.3427	19.1354	19.356	19.2659	19.2165	19.3244	19.2297	18.8756	19.0881	-1.50431	0.160546	FALSE
8787	O00512	BCL9		B-cell CLL/lymphoma 9 protein	QEVMVRPPTVMSPpSGNPQLDSK	QEVMVRPPT(0.002)VMS(0.021)PS(0.972)GNPQLDS(0.005)K	35	S(0.021)	FALSE	FALSE	FALSE	FALSE	0.843641	-0.271557	-1.20711	1	3	17.7827	17.7516	17.5578	18.2764	17.9435	17.372	17.782	17.5427	17.3731	17.8842	-1.75864	0.106274	FALSE
8787	O00512	BCL9		B-cell CLL/lymphoma 9 protein	QEVMVRPPTVMSPpSGNPQLDSK	QEVMVRPPT(0.002)VMS(0.021)PS(0.972)GNPQLDS(0.005)K	37	S(0.972)	TRUE	FALSE	FALSE	FALSE	0.843641	-0.271557	-1.20711	1	3	17.7827	17.7516	17.5578	18.2764	17.9435	17.372	17.782	17.5427	17.3731	17.8842	-1.75864	0.106274	FALSE
23024	O00512	BCL9		B-cell CLL/lymphoma 9 protein	SKQEVMVRPPTVMpSPSGNPQLDSK	SKQEVMVRPPT(0.009)VMS(0.944)PS(0.048)GNPQLDSK	37	S(0.048)	FALSE	FALSE	FALSE	FALSE	0.843641	-0.162931	-1.11956	1	8	19.4489	19.3427	19.1354	19.356	19.2659	19.2165	19.3244	19.2297	18.8756	19.0881	-1.50431	0.160546	FALSE
8787	O00512	BCL9		B-cell CLL/lymphoma 9 protein	QEVMVRPPTVMSPpSGNPQLDSK	QEVMVRPPT(0.002)VMS(0.021)PS(0.972)GNPQLDS(0.005)K	44	S(0.005)	FALSE	FALSE	FALSE	FALSE	0.843641	-0.271557	-1.20711	1	3	17.7827	17.7516	17.5578	18.2764	17.9435	17.372	17.782	17.5427	17.3731	17.8842	-1.75864	0.106274	FALSE
33968	O00512	BCL9		B-cell CLL/lymphoma 9 protein	SISADpSFDQRDPGpTPNDDSDIK	S(0.204)IS(0.325)ADS(0.471)FDQRDPGT(0.982)PNDDS(0.018)DIK	102	S(0.204)	FALSE	FALSE	FALSE	FALSE	0.843641	0.198851	1.14778	2	12	19.4509	19.0448	19.5309	19.5315	19.0825	19.2651	19.6337	19.6122	19.2904	19.8334	1.32272	0.212659	FALSE
31230	O00512	BCL9		B-cell CLL/lymphoma 9 protein	SIpSADSFDQRDPGpTPNDDSDIK	S(0.129)IS(0.575)ADS(0.296)FDQRDPGT(0.956)PNDDS(0.045)DIK	102	S(0.129)	FALSE	FALSE	FALSE	FALSE	0.843641	0.303774	1.23437	2	11	18.5133	18.5838	18.6976	18.2316	18.013	18.7056	18.7789	18.6704	18.6299	18.7734	2.30757	0.0413845	FALSE
33968	O00512	BCL9		B-cell CLL/lymphoma 9 protein	SISADpSFDQRDPGpTPNDDSDIK	S(0.204)IS(0.325)ADS(0.471)FDQRDPGT(0.982)PNDDS(0.018)DIK	104	S(0.325)	FALSE	FALSE	FALSE	FALSE	0.843641	0.198851	1.14778	2	12	19.4509	19.0448	19.5309	19.5315	19.0825	19.2651	19.6337	19.6122	19.2904	19.8334	1.32272	0.212659	FALSE
31230	O00512	BCL9		B-cell CLL/lymphoma 9 protein	SIpSADSFDQRDPGpTPNDDSDIK	S(0.129)IS(0.575)ADS(0.296)FDQRDPGT(0.956)PNDDS(0.045)DIK	104	S(0.575)	FALSE	FALSE	FALSE	FALSE	0.843641	0.303774	1.23437	2	11	18.5133	18.5838	18.6976	18.2316	18.013	18.7056	18.7789	18.6704	18.6299	18.7734	2.30757	0.0413845	FALSE
33968	O00512	BCL9		B-cell CLL/lymphoma 9 protein	SISADpSFDQRDPGpTPNDDSDIK	S(0.204)IS(0.325)ADS(0.471)FDQRDPGT(0.982)PNDDS(0.018)DIK	107	S(0.471)	FALSE	FALSE	FALSE	FALSE	0.843641	0.198851	1.14778	2	12	19.4509	19.0448	19.5309	19.5315	19.0825	19.2651	19.6337	19.6122	19.2904	19.8334	1.32272	0.212659	FALSE
31230	O00512	BCL9		B-cell CLL/lymphoma 9 protein	SIpSADSFDQRDPGpTPNDDSDIK	S(0.129)IS(0.575)ADS(0.296)FDQRDPGT(0.956)PNDDS(0.045)DIK	107	S(0.296)	FALSE	FALSE	FALSE	FALSE	0.843641	0.303774	1.23437	2	11	18.5133	18.5838	18.6976	18.2316	18.013	18.7056	18.7789	18.6704	18.6299	18.7734	2.30757	0.0413845	FALSE
33968	O00512	BCL9		B-cell CLL/lymphoma 9 protein	SISADpSFDQRDPGpTPNDDSDIK	S(0.204)IS(0.325)ADS(0.471)FDQRDPGT(0.982)PNDDS(0.018)DIK	115	T(0.982)	TRUE	FALSE	FALSE	FALSE	0.843641	0.198851	1.14778	2	12	19.4509	19.0448	19.5309	19.5315	19.0825	19.2651	19.6337	19.6122	19.2904	19.8334	1.32272	0.212659	FALSE
31230	O00512	BCL9		B-cell CLL/lymphoma 9 protein	SIpSADSFDQRDPGpTPNDDSDIK	S(0.129)IS(0.575)ADS(0.296)FDQRDPGT(0.956)PNDDS(0.045)DIK	115	T(0.956)	TRUE	FALSE	FALSE	FALSE	0.843641	0.303774	1.23437	2	11	18.5133	18.5838	18.6976	18.2316	18.013	18.7056	18.7789	18.6704	18.6299	18.7734	2.30757	0.0413845	FALSE
33968	O00512	BCL9		B-cell CLL/lymphoma 9 protein	SISADpSFDQRDPGpTPNDDSDIK	S(0.204)IS(0.325)ADS(0.471)FDQRDPGT(0.982)PNDDS(0.018)DIK	120	S(0.018)	FALSE	FALSE	FALSE	FALSE	0.843641	0.198851	1.14778	2	12	19.4509	19.0448	19.5309	19.5315	19.0825	19.2651	19.6337	19.6122	19.2904	19.8334	1.32272	0.212659	FALSE
31230	O00512	BCL9		B-cell CLL/lymphoma 9 protein	SIpSADSFDQRDPGpTPNDDSDIK	S(0.129)IS(0.575)ADS(0.296)FDQRDPGT(0.956)PNDDS(0.045)DIK	120	S(0.045)	FALSE	FALSE	FALSE	FALSE	0.843641	0.303774	1.23437	2	11	18.5133	18.5838	18.6976	18.2316	18.013	18.7056	18.7789	18.6704	18.6299	18.7734	2.30757	0.0413845	FALSE
46029	O00512	BCL9		B-cell CLL/lymphoma 9 protein	SSpTPSHGQTTATEPTPAQK	S(0.148)S(0.148)T(0.619)PS(0.085)HGQTTATEPTPAQK	153	S(0.148)	FALSE	FALSE	FALSE	FALSE	0.843641	0.884757	1.84645	1	16	20.7375	20.7431	20.2241	18.3974	18.4275	20.7172	20.7491	20.4965	20.5248	20.4659	1.89312	0.0851058	FALSE
43979	O00512	BCL9		B-cell CLL/lymphoma 9 protein	SSpTPSHGQTTATEPTPAQK	S(0.016)S(0.016)T(0.753)PS(0.215)HGQTTATEPTPAQK;S(0.109)S(0.109)T(0.615)PS(0.166)HGQTTATEPTPAQK	153	S(0.109)	FALSE	FALSE	FALSE	FALSE	0.843641	0.81072	1.75409	1	15	20.8608	20.7101	20.6321	18.3317	18.3168	20.4356	20.8331	20.4337	20.4931	20.7096	1.57164	0.144514	FALSE
43979	O00512	BCL9		B-cell CLL/lymphoma 9 protein	SSpTPSHGQTTATEPTPAQK	S(0.016)S(0.016)T(0.753)PS(0.215)HGQTTATEPTPAQK;S(0.109)S(0.109)T(0.615)PS(0.166)HGQTTATEPTPAQK	153	S(0.016)	FALSE	FALSE	FALSE	FALSE	0.843641	0.81072	1.75409	1	15	20.8608	20.7101	20.6321	18.3317	18.3168	20.4356	20.8331	20.4337	20.4931	20.7096	1.57164	0.144514	FALSE
46029	O00512	BCL9		B-cell CLL/lymphoma 9 protein	SSpTPSHGQTTATEPTPAQK	S(0.148)S(0.148)T(0.619)PS(0.085)HGQTTATEPTPAQK	154	S(0.148)	FALSE	FALSE	FALSE	FALSE	0.843641	0.884757	1.84645	1	16	20.7375	20.7431	20.2241	18.3974	18.4275	20.7172	20.7491	20.4965	20.5248	20.4659	1.89312	0.0851058	FALSE
43979	O00512	BCL9		B-cell CLL/lymphoma 9 protein	SSpTPSHGQTTATEPTPAQK	S(0.016)S(0.016)T(0.753)PS(0.215)HGQTTATEPTPAQK;S(0.109)S(0.109)T(0.615)PS(0.166)HGQTTATEPTPAQK	154	S(0.109)	FALSE	FALSE	FALSE	FALSE	0.843641	0.81072	1.75409	1	15	20.8608	20.7101	20.6321	18.3317	18.3168	20.4356	20.8331	20.4337	20.4931	20.7096	1.57164	0.144514	FALSE
43979	O00512	BCL9		B-cell CLL/lymphoma 9 protein	SSpTPSHGQTTATEPTPAQK	S(0.016)S(0.016)T(0.753)PS(0.215)HGQTTATEPTPAQK;S(0.109)S(0.109)T(0.615)PS(0.166)HGQTTATEPTPAQK	154	S(0.016)	FALSE	FALSE	FALSE	FALSE	0.843641	0.81072	1.75409	1	15	20.8608	20.7101	20.6321	18.3317	18.3168	20.4356	20.8331	20.4337	20.4931	20.7096	1.57164	0.144514	FALSE
46029	O00512	BCL9		B-cell CLL/lymphoma 9 protein	SSpTPSHGQTTATEPTPAQK	S(0.148)S(0.148)T(0.619)PS(0.085)HGQTTATEPTPAQK	155	T(0.619)	FALSE	FALSE	FALSE	FALSE	0.843641	0.884757	1.84645	1	16	20.7375	20.7431	20.2241	18.3974	18.4275	20.7172	20.7491	20.4965	20.5248	20.4659	1.89312	0.0851058	FALSE
43979	O00512	BCL9		B-cell CLL/lymphoma 9 protein	SSpTPSHGQTTATEPTPAQK	S(0.016)S(0.016)T(0.753)PS(0.215)HGQTTATEPTPAQK;S(0.109)S(0.109)T(0.615)PS(0.166)HGQTTATEPTPAQK	155	T(0.615)	FALSE	FALSE	FALSE	FALSE	0.843641	0.81072	1.75409	1	15	20.8608	20.7101	20.6321	18.3317	18.3168	20.4356	20.8331	20.4337	20.4931	20.7096	1.57164	0.144514	FALSE
43979	O00512	BCL9		B-cell CLL/lymphoma 9 protein	SSpTPSHGQTTATEPTPAQK	S(0.016)S(0.016)T(0.753)PS(0.215)HGQTTATEPTPAQK;S(0.109)S(0.109)T(0.615)PS(0.166)HGQTTATEPTPAQK	155	T(0.753)	TRUE	FALSE	FALSE	FALSE	0.843641	0.81072	1.75409	1	15	20.8608	20.7101	20.6321	18.3317	18.3168	20.4356	20.8331	20.4337	20.4931	20.7096	1.57164	0.144514	FALSE
46029	O00512	BCL9		B-cell CLL/lymphoma 9 protein	SSpTPSHGQTTATEPTPAQK	S(0.148)S(0.148)T(0.619)PS(0.085)HGQTTATEPTPAQK	157	S(0.085)	FALSE	FALSE	FALSE	FALSE	0.843641	0.884757	1.84645	1	16	20.7375	20.7431	20.2241	18.3974	18.4275	20.7172	20.7491	20.4965	20.5248	20.4659	1.89312	0.0851058	FALSE
43979	O00512	BCL9		B-cell CLL/lymphoma 9 protein	SSpTPSHGQTTATEPTPAQK	S(0.016)S(0.016)T(0.753)PS(0.215)HGQTTATEPTPAQK;S(0.109)S(0.109)T(0.615)PS(0.166)HGQTTATEPTPAQK	157	S(0.166)	FALSE	FALSE	FALSE	FALSE	0.843641	0.81072	1.75409	1	15	20.8608	20.7101	20.6321	18.3317	18.3168	20.4356	20.8331	20.4337	20.4931	20.7096	1.57164	0.144514	FALSE
43979	O00512	BCL9		B-cell CLL/lymphoma 9 protein	SSpTPSHGQTTATEPTPAQK	S(0.016)S(0.016)T(0.753)PS(0.215)HGQTTATEPTPAQK;S(0.109)S(0.109)T(0.615)PS(0.166)HGQTTATEPTPAQK	157	S(0.215)	FALSE	FALSE	FALSE	FALSE	0.843641	0.81072	1.75409	1	15	20.8608	20.7101	20.6321	18.3317	18.3168	20.4356	20.8331	20.4337	20.4931	20.7096	1.57164	0.144514	FALSE
58349	O00512	BCL9		B-cell CLL/lymphoma 9 protein	PAAPPRPLDREpSPGVENK	PAAPPRPLDRES(1)PGVENK	278	S(1)	TRUE	TRUE	FALSE	FALSE	0.843641	-0.385158	-1.306	1	20	22.3504	22.0429	21.9321	22.6773	22.2738	21.9778	22.0686	21.8013	21.7151	21.788	-2.67549	0.0215123	FALSE
11811	O00512	BCL9		B-cell CLL/lymphoma 9 protein	LIPSVGSPApSSTPLPPDGTGPNSTPNNR	LIPS(0.002)VGS(0.394)PAS(0.583)S(0.017)T(0.003)PLPPDGTGPNSTPNNR	288	S(0.002)	FALSE	FALSE	FALSE	FALSE	0.843641	-0.226476	-1.16997	1	4	16.0636	15.8622	16.0497	16.0957	15.666	15.7981	15.8054	15.4286	15.611	15.9618	-1.77437	0.103533	FALSE
6530	O00512	BCL9		B-cell CLL/lymphoma 9 protein	LIPSVGpSPApSSTPLPPDGTGPNSTPNNR	LIPS(0.02)VGS(0.513)PAS(0.518)S(0.474)T(0.474)PLPPDGT(0.001)GPNSTPNNR;LIPS(0.007)VGS(0.498)PAS(0.498)S(0.498)T(0.498)PLPPDGTGPNSTPNNR	288	S(0.02)	FALSE	FALSE	FALSE	FALSE	0.843641	-0.220861	-1.16543	2	2	13.6553	13.3409	13.425	13.9405	13.3795	13.3677	13.6463	13.6488	12.8817	13.0923	-1.25055	0.236941	FALSE
11810	O00512	BCL9		B-cell CLL/lymphoma 9 protein	LIPSVGpSPASSTPLPPDGTGPNSTPNNR	LIPS(0.022)VGS(0.971)PAS(0.003)S(0.002)T(0.002)PLPPDGTGPNSTPNNR	288	S(0.022)	FALSE	FALSE	FALSE	FALSE	0.843641	0.270199	1.20597	1	4	15.7121	14.821	15.7346	15.1966	15.1241	15.2995	15.7644	15.2374	15.8419	15.7961	1.34048	0.207009	FALSE
8284	O00512	BCL9		B-cell CLL/lymphoma 9 protein	LIPSVGpSPASSTPLPPDGTGPNSpTPNNR	LIPS(0.015)VGS(0.395)PAS(0.269)S(0.292)T(0.17)PLPPDGT(0.121)GPNS(0.241)T(0.497)PNNR	288	S(0.015)	FALSE	FALSE	FALSE	FALSE	0.843641	0.504739	1.41887	2	3	12.5129	10.9932	12.8733	13.1758	12.2421	12.2527	13.3982	12.9562	12.7969	12.917	1.38511	0.193428	FALSE
6530	O00512	BCL9		B-cell CLL/lymphoma 9 protein	LIPSVGpSPApSSTPLPPDGTGPNSTPNNR	LIPS(0.02)VGS(0.513)PAS(0.518)S(0.474)T(0.474)PLPPDGT(0.001)GPNSTPNNR;LIPS(0.007)VGS(0.498)PAS(0.498)S(0.498)T(0.498)PLPPDGTGPNSTPNNR	288	S(0.007)	FALSE	FALSE	FALSE	FALSE	0.843641	-0.220861	-1.16543	2	2	13.6553	13.3409	13.425	13.9405	13.3795	13.3677	13.6463	13.6488	12.8817	13.0923	-1.25055	0.236941	FALSE
11811	O00512	BCL9		B-cell CLL/lymphoma 9 protein	LIPSVGSPApSSTPLPPDGTGPNSTPNNR	LIPS(0.002)VGS(0.394)PAS(0.583)S(0.017)T(0.003)PLPPDGTGPNSTPNNR	291	S(0.394)	FALSE	FALSE	FALSE	FALSE	0.843641	-0.226476	-1.16997	1	4	16.0636	15.8622	16.0497	16.0957	15.666	15.7981	15.8054	15.4286	15.611	15.9618	-1.77437	0.103533	FALSE
6530	O00512	BCL9		B-cell CLL/lymphoma 9 protein	LIPSVGpSPApSSTPLPPDGTGPNSTPNNR	LIPS(0.02)VGS(0.513)PAS(0.518)S(0.474)T(0.474)PLPPDGT(0.001)GPNSTPNNR;LIPS(0.007)VGS(0.498)PAS(0.498)S(0.498)T(0.498)PLPPDGTGPNSTPNNR	291	S(0.513)	FALSE	FALSE	FALSE	FALSE	0.843641	-0.220861	-1.16543	2	2	13.6553	13.3409	13.425	13.9405	13.3795	13.3677	13.6463	13.6488	12.8817	13.0923	-1.25055	0.236941	FALSE
11810	O00512	BCL9		B-cell CLL/lymphoma 9 protein	LIPSVGpSPASSTPLPPDGTGPNSTPNNR	LIPS(0.022)VGS(0.971)PAS(0.003)S(0.002)T(0.002)PLPPDGTGPNSTPNNR	291	S(0.971)	TRUE	FALSE	FALSE	FALSE	0.843641	0.270199	1.20597	1	4	15.7121	14.821	15.7346	15.1966	15.1241	15.2995	15.7644	15.2374	15.8419	15.7961	1.34048	0.207009	FALSE
8284	O00512	BCL9		B-cell CLL/lymphoma 9 protein	LIPSVGpSPASSTPLPPDGTGPNSpTPNNR	LIPS(0.015)VGS(0.395)PAS(0.269)S(0.292)T(0.17)PLPPDGT(0.121)GPNS(0.241)T(0.497)PNNR	291	S(0.395)	FALSE	FALSE	FALSE	FALSE	0.843641	0.504739	1.41887	2	3	12.5129	10.9932	12.8733	13.1758	12.2421	12.2527	13.3982	12.9562	12.7969	12.917	1.38511	0.193428	FALSE
6530	O00512	BCL9		B-cell CLL/lymphoma 9 protein	LIPSVGpSPApSSTPLPPDGTGPNSTPNNR	LIPS(0.02)VGS(0.513)PAS(0.518)S(0.474)T(0.474)PLPPDGT(0.001)GPNSTPNNR;LIPS(0.007)VGS(0.498)PAS(0.498)S(0.498)T(0.498)PLPPDGTGPNSTPNNR	291	S(0.498)	FALSE	FALSE	FALSE	FALSE	0.843641	-0.220861	-1.16543	2	2	13.6553	13.3409	13.425	13.9405	13.3795	13.3677	13.6463	13.6488	12.8817	13.0923	-1.25055	0.236941	FALSE
11811	O00512	BCL9		B-cell CLL/lymphoma 9 protein	LIPSVGSPApSSTPLPPDGTGPNSTPNNR	LIPS(0.002)VGS(0.394)PAS(0.583)S(0.017)T(0.003)PLPPDGTGPNSTPNNR	294	S(0.583)	FALSE	FALSE	FALSE	FALSE	0.843641	-0.226476	-1.16997	1	4	16.0636	15.8622	16.0497	16.0957	15.666	15.7981	15.8054	15.4286	15.611	15.9618	-1.77437	0.103533	FALSE
11810	O00512	BCL9		B-cell CLL/lymphoma 9 protein	LIPSVGpSPASSTPLPPDGTGPNSTPNNR	LIPS(0.022)VGS(0.971)PAS(0.003)S(0.002)T(0.002)PLPPDGTGPNSTPNNR	294	S(0.003)	FALSE	FALSE	FALSE	FALSE	0.843641	0.270199	1.20597	1	4	15.7121	14.821	15.7346	15.1966	15.1241	15.2995	15.7644	15.2374	15.8419	15.7961	1.34048	0.207009	FALSE
8284	O00512	BCL9		B-cell CLL/lymphoma 9 protein	LIPSVGpSPASSTPLPPDGTGPNSpTPNNR	LIPS(0.015)VGS(0.395)PAS(0.269)S(0.292)T(0.17)PLPPDGT(0.121)GPNS(0.241)T(0.497)PNNR	294	S(0.269)	FALSE	FALSE	FALSE	FALSE	0.843641	0.504739	1.41887	2	3	12.5129	10.9932	12.8733	13.1758	12.2421	12.2527	13.3982	12.9562	12.7969	12.917	1.38511	0.193428	FALSE
6530	O00512	BCL9		B-cell CLL/lymphoma 9 protein	LIPSVGpSPApSSTPLPPDGTGPNSTPNNR	LIPS(0.02)VGS(0.513)PAS(0.518)S(0.474)T(0.474)PLPPDGT(0.001)GPNSTPNNR;LIPS(0.007)VGS(0.498)PAS(0.498)S(0.498)T(0.498)PLPPDGTGPNSTPNNR	294	S(0.518)	FALSE	FALSE	FALSE	FALSE	0.843641	-0.220861	-1.16543	2	2	13.6553	13.3409	13.425	13.9405	13.3795	13.3677	13.6463	13.6488	12.8817	13.0923	-1.25055	0.236941	FALSE
6530	O00512	BCL9		B-cell CLL/lymphoma 9 protein	LIPSVGpSPApSSTPLPPDGTGPNSTPNNR	LIPS(0.02)VGS(0.513)PAS(0.518)S(0.474)T(0.474)PLPPDGT(0.001)GPNSTPNNR;LIPS(0.007)VGS(0.498)PAS(0.498)S(0.498)T(0.498)PLPPDGTGPNSTPNNR	294	S(0.498)	FALSE	FALSE	FALSE	FALSE	0.843641	-0.220861	-1.16543	2	2	13.6553	13.3409	13.425	13.9405	13.3795	13.3677	13.6463	13.6488	12.8817	13.0923	-1.25055	0.236941	FALSE
11811	O00512	BCL9		B-cell CLL/lymphoma 9 protein	LIPSVGSPApSSTPLPPDGTGPNSTPNNR	LIPS(0.002)VGS(0.394)PAS(0.583)S(0.017)T(0.003)PLPPDGTGPNSTPNNR	295	S(0.017)	FALSE	FALSE	FALSE	FALSE	0.843641	-0.226476	-1.16997	1	4	16.0636	15.8622	16.0497	16.0957	15.666	15.7981	15.8054	15.4286	15.611	15.9618	-1.77437	0.103533	FALSE
11810	O00512	BCL9		B-cell CLL/lymphoma 9 protein	LIPSVGpSPASSTPLPPDGTGPNSTPNNR	LIPS(0.022)VGS(0.971)PAS(0.003)S(0.002)T(0.002)PLPPDGTGPNSTPNNR	295	S(0.002)	FALSE	FALSE	FALSE	FALSE	0.843641	0.270199	1.20597	1	4	15.7121	14.821	15.7346	15.1966	15.1241	15.2995	15.7644	15.2374	15.8419	15.7961	1.34048	0.207009	FALSE
6530	O00512	BCL9		B-cell CLL/lymphoma 9 protein	LIPSVGpSPApSSTPLPPDGTGPNSTPNNR	LIPS(0.02)VGS(0.513)PAS(0.518)S(0.474)T(0.474)PLPPDGT(0.001)GPNSTPNNR;LIPS(0.007)VGS(0.498)PAS(0.498)S(0.498)T(0.498)PLPPDGTGPNSTPNNR	295	S(0.474)	FALSE	FALSE	FALSE	FALSE	0.843641	-0.220861	-1.16543	2	2	13.6553	13.3409	13.425	13.9405	13.3795	13.3677	13.6463	13.6488	12.8817	13.0923	-1.25055	0.236941	FALSE
6530	O00512	BCL9		B-cell CLL/lymphoma 9 protein	LIPSVGpSPApSSTPLPPDGTGPNSTPNNR	LIPS(0.02)VGS(0.513)PAS(0.518)S(0.474)T(0.474)PLPPDGT(0.001)GPNSTPNNR;LIPS(0.007)VGS(0.498)PAS(0.498)S(0.498)T(0.498)PLPPDGTGPNSTPNNR	295	S(0.498)	FALSE	FALSE	FALSE	FALSE	0.843641	-0.220861	-1.16543	2	2	13.6553	13.3409	13.425	13.9405	13.3795	13.3677	13.6463	13.6488	12.8817	13.0923	-1.25055	0.236941	FALSE
8284	O00512	BCL9		B-cell CLL/lymphoma 9 protein	LIPSVGpSPASSTPLPPDGTGPNSpTPNNR	LIPS(0.015)VGS(0.395)PAS(0.269)S(0.292)T(0.17)PLPPDGT(0.121)GPNS(0.241)T(0.497)PNNR	295	S(0.292)	FALSE	FALSE	FALSE	FALSE	0.843641	0.504739	1.41887	2	3	12.5129	10.9932	12.8733	13.1758	12.2421	12.2527	13.3982	12.9562	12.7969	12.917	1.38511	0.193428	FALSE
11811	O00512	BCL9		B-cell CLL/lymphoma 9 protein	LIPSVGSPApSSTPLPPDGTGPNSTPNNR	LIPS(0.002)VGS(0.394)PAS(0.583)S(0.017)T(0.003)PLPPDGTGPNSTPNNR	296	T(0.003)	FALSE	FALSE	FALSE	FALSE	0.843641	-0.226476	-1.16997	1	4	16.0636	15.8622	16.0497	16.0957	15.666	15.7981	15.8054	15.4286	15.611	15.9618	-1.77437	0.103533	FALSE
11810	O00512	BCL9		B-cell CLL/lymphoma 9 protein	LIPSVGpSPASSTPLPPDGTGPNSTPNNR	LIPS(0.022)VGS(0.971)PAS(0.003)S(0.002)T(0.002)PLPPDGTGPNSTPNNR	296	T(0.002)	FALSE	FALSE	FALSE	FALSE	0.843641	0.270199	1.20597	1	4	15.7121	14.821	15.7346	15.1966	15.1241	15.2995	15.7644	15.2374	15.8419	15.7961	1.34048	0.207009	FALSE
6530	O00512	BCL9		B-cell CLL/lymphoma 9 protein	LIPSVGpSPApSSTPLPPDGTGPNSTPNNR	LIPS(0.02)VGS(0.513)PAS(0.518)S(0.474)T(0.474)PLPPDGT(0.001)GPNSTPNNR;LIPS(0.007)VGS(0.498)PAS(0.498)S(0.498)T(0.498)PLPPDGTGPNSTPNNR	296	T(0.474)	FALSE	FALSE	FALSE	FALSE	0.843641	-0.220861	-1.16543	2	2	13.6553	13.3409	13.425	13.9405	13.3795	13.3677	13.6463	13.6488	12.8817	13.0923	-1.25055	0.236941	FALSE
6530	O00512	BCL9		B-cell CLL/lymphoma 9 protein	LIPSVGpSPApSSTPLPPDGTGPNSTPNNR	LIPS(0.02)VGS(0.513)PAS(0.518)S(0.474)T(0.474)PLPPDGT(0.001)GPNSTPNNR;LIPS(0.007)VGS(0.498)PAS(0.498)S(0.498)T(0.498)PLPPDGTGPNSTPNNR	296	T(0.498)	FALSE	FALSE	FALSE	FALSE	0.843641	-0.220861	-1.16543	2	2	13.6553	13.3409	13.425	13.9405	13.3795	13.3677	13.6463	13.6488	12.8817	13.0923	-1.25055	0.236941	FALSE
8284	O00512	BCL9		B-cell CLL/lymphoma 9 protein	LIPSVGpSPASSTPLPPDGTGPNSpTPNNR	LIPS(0.015)VGS(0.395)PAS(0.269)S(0.292)T(0.17)PLPPDGT(0.121)GPNS(0.241)T(0.497)PNNR	296	T(0.17)	FALSE	FALSE	FALSE	FALSE	0.843641	0.504739	1.41887	2	3	12.5129	10.9932	12.8733	13.1758	12.2421	12.2527	13.3982	12.9562	12.7969	12.917	1.38511	0.193428	FALSE
6530	O00512	BCL9		B-cell CLL/lymphoma 9 protein	LIPSVGpSPApSSTPLPPDGTGPNSTPNNR	LIPS(0.02)VGS(0.513)PAS(0.518)S(0.474)T(0.474)PLPPDGT(0.001)GPNSTPNNR;LIPS(0.007)VGS(0.498)PAS(0.498)S(0.498)T(0.498)PLPPDGTGPNSTPNNR	303	T(0.001)	FALSE	FALSE	FALSE	FALSE	0.843641	-0.220861	-1.16543	2	2	13.6553	13.3409	13.425	13.9405	13.3795	13.3677	13.6463	13.6488	12.8817	13.0923	-1.25055	0.236941	FALSE
8284	O00512	BCL9		B-cell CLL/lymphoma 9 protein	LIPSVGpSPASSTPLPPDGTGPNSpTPNNR	LIPS(0.015)VGS(0.395)PAS(0.269)S(0.292)T(0.17)PLPPDGT(0.121)GPNS(0.241)T(0.497)PNNR	303	T(0.121)	FALSE	FALSE	FALSE	FALSE	0.843641	0.504739	1.41887	2	3	12.5129	10.9932	12.8733	13.1758	12.2421	12.2527	13.3982	12.9562	12.7969	12.917	1.38511	0.193428	FALSE
8284	O00512	BCL9		B-cell CLL/lymphoma 9 protein	LIPSVGpSPASSTPLPPDGTGPNSpTPNNR	LIPS(0.015)VGS(0.395)PAS(0.269)S(0.292)T(0.17)PLPPDGT(0.121)GPNS(0.241)T(0.497)PNNR	307	S(0.241)	FALSE	FALSE	FALSE	FALSE	0.843641	0.504739	1.41887	2	3	12.5129	10.9932	12.8733	13.1758	12.2421	12.2527	13.3982	12.9562	12.7969	12.917	1.38511	0.193428	FALSE
8284	O00512	BCL9		B-cell CLL/lymphoma 9 protein	LIPSVGpSPASSTPLPPDGTGPNSpTPNNR	LIPS(0.015)VGS(0.395)PAS(0.269)S(0.292)T(0.17)PLPPDGT(0.121)GPNS(0.241)T(0.497)PNNR	308	T(0.497)	FALSE	FALSE	FALSE	FALSE	0.843641	0.504739	1.41887	2	3	12.5129	10.9932	12.8733	13.1758	12.2421	12.2527	13.3982	12.9562	12.7969	12.917	1.38511	0.193428	FALSE
43553	O00512	BCL9		B-cell CLL/lymphoma 9 protein	AVpTPVSQGSNSSSADPK	AVT(0.962)PVS(0.036)QGS(0.002)NSSSADPK;AVT(0.934)PVS(0.066)QGSNSSSADPK	315	T(0.962)	TRUE	FALSE	FALSE	FALSE	0.843641	0.348489	1.27323	1	15	19.8446	19.6433	19.7315	18.8069	18.5174	19.4882	19.8027	19.5456	19.6317	19.8181	1.40727	0.18686	FALSE
43553	O00512	BCL9		B-cell CLL/lymphoma 9 protein	AVpTPVSQGSNSSSADPK	AVT(0.962)PVS(0.036)QGS(0.002)NSSSADPK;AVT(0.934)PVS(0.066)QGSNSSSADPK	315	T(0.934)	TRUE	FALSE	FALSE	FALSE	0.843641	0.348489	1.27323	1	15	19.8446	19.6433	19.7315	18.8069	18.5174	19.4882	19.8027	19.5456	19.6317	19.8181	1.40727	0.18686	FALSE
43553	O00512	BCL9		B-cell CLL/lymphoma 9 protein	AVpTPVSQGSNSSSADPK	AVT(0.962)PVS(0.036)QGS(0.002)NSSSADPK;AVT(0.934)PVS(0.066)QGSNSSSADPK	318	S(0.036)	FALSE	FALSE	FALSE	FALSE	0.843641	0.348489	1.27323	1	15	19.8446	19.6433	19.7315	18.8069	18.5174	19.4882	19.8027	19.5456	19.6317	19.8181	1.40727	0.18686	FALSE
43553	O00512	BCL9		B-cell CLL/lymphoma 9 protein	AVpTPVSQGSNSSSADPK	AVT(0.962)PVS(0.036)QGS(0.002)NSSSADPK;AVT(0.934)PVS(0.066)QGSNSSSADPK	318	S(0.066)	FALSE	FALSE	FALSE	FALSE	0.843641	0.348489	1.27323	1	15	19.8446	19.6433	19.7315	18.8069	18.5174	19.4882	19.8027	19.5456	19.6317	19.8181	1.40727	0.18686	FALSE
43553	O00512	BCL9		B-cell CLL/lymphoma 9 protein	AVpTPVSQGSNSSSADPK	AVT(0.962)PVS(0.036)QGS(0.002)NSSSADPK;AVT(0.934)PVS(0.066)QGSNSSSADPK	321	S(0.002)	FALSE	FALSE	FALSE	FALSE	0.843641	0.348489	1.27323	1	15	19.8446	19.6433	19.7315	18.8069	18.5174	19.4882	19.8027	19.5456	19.6317	19.8181	1.40727	0.18686	FALSE
17767	O00512	BCL9		B-cell CLL/lymphoma 9 protein	SPTMHQVQSPMLGpSPSGNLK	SPTMHQVQS(0.022)PMLGS(0.963)PS(0.015)GNLK	873	S(0.022)	FALSE	FALSE	FALSE	FALSE	0.843641	0.443834	1.36021	1	6	18.5451	18.2283	18.2289	17.1489	16.9902	18.2385	18.4649	18.0452	18.2245	18.3873	1.55403	0.148344	FALSE
17767	O00512	BCL9		B-cell CLL/lymphoma 9 protein	SPTMHQVQSPMLGpSPSGNLK	SPTMHQVQS(0.022)PMLGS(0.963)PS(0.015)GNLK	878	S(0.963)	TRUE	FALSE	FALSE	FALSE	0.843641	0.443834	1.36021	1	6	18.5451	18.2283	18.2289	17.1489	16.9902	18.2385	18.4649	18.0452	18.2245	18.3873	1.55403	0.148344	FALSE
17767	O00512	BCL9		B-cell CLL/lymphoma 9 protein	SPTMHQVQSPMLGpSPSGNLK	SPTMHQVQS(0.022)PMLGS(0.963)PS(0.015)GNLK	880	S(0.015)	FALSE	FALSE	FALSE	FALSE	0.843641	0.443834	1.36021	1	6	18.5451	18.2283	18.2289	17.1489	16.9902	18.2385	18.4649	18.0452	18.2245	18.3873	1.55403	0.148344	FALSE
42279	O00522	KRIT1	CCM1	Krev interaction trapped protein 1	MGYpSALEIKpSK	MGY(0.444)S(0.556)ALEIKS(1)K	210	Y(0.444)	FALSE	FALSE	FALSE	FALSE	0.843641	0.614924	1.53148	2	15	15.7897	16.1718	16.5349	14.7575	14.8012	16.3079	15.9938	16.3001	16.3521	16.1758	1.92514	0.0803382	FALSE
42279	O00522	KRIT1	CCM1	Krev interaction trapped protein 1	MGYpSALEIKpSK	MGY(0.444)S(0.556)ALEIKS(1)K	211	S(0.556)	FALSE	FALSE	FALSE	FALSE	0.843641	0.614924	1.53148	2	15	15.7897	16.1718	16.5349	14.7575	14.8012	16.3079	15.9938	16.3001	16.3521	16.1758	1.92514	0.0803382	FALSE
42279	O00522	KRIT1	CCM1	Krev interaction trapped protein 1	MGYpSALEIKpSK	MGY(0.444)S(0.556)ALEIKS(1)K	217	S(1)	TRUE	TRUE	FALSE	FALSE	0.843641	0.614924	1.53148	2	15	15.7897	16.1718	16.5349	14.7575	14.8012	16.3079	15.9938	16.3001	16.3521	16.1758	1.92514	0.0803382	FALSE
52200	O00522	KRIT1	CCM1	Krev interaction trapped protein 1	SMpSSVTEDK	S(0.012)MS(0.55)S(0.338)VT(0.1)EDK	274	S(0.012)	FALSE	FALSE	FALSE	FALSE	0.843641	0.361914	1.28513	1	18	20.0557	20.836	20.7142	19.5792	20.2668	20.8978	20.5844	20.7673	20.6493	20.3626	1.63712	0.129751	FALSE
52200	O00522	KRIT1	CCM1	Krev interaction trapped protein 1	SMpSSVTEDK	S(0.012)MS(0.55)S(0.338)VT(0.1)EDK	276	S(0.55)	FALSE	FALSE	FALSE	FALSE	0.843641	0.361914	1.28513	1	18	20.0557	20.836	20.7142	19.5792	20.2668	20.8978	20.5844	20.7673	20.6493	20.3626	1.63712	0.129751	FALSE
52200	O00522	KRIT1	CCM1	Krev interaction trapped protein 1	SMpSSVTEDK	S(0.012)MS(0.55)S(0.338)VT(0.1)EDK	277	S(0.338)	FALSE	FALSE	FALSE	FALSE	0.843641	0.361914	1.28513	1	18	20.0557	20.836	20.7142	19.5792	20.2668	20.8978	20.5844	20.7673	20.6493	20.3626	1.63712	0.129751	FALSE
52200	O00522	KRIT1	CCM1	Krev interaction trapped protein 1	SMpSSVTEDK	S(0.012)MS(0.55)S(0.338)VT(0.1)EDK	279	T(0.1)	FALSE	FALSE	FALSE	FALSE	0.843641	0.361914	1.28513	1	18	20.0557	20.836	20.7142	19.5792	20.2668	20.8978	20.5844	20.7673	20.6493	20.3626	1.63712	0.129751	FALSE
38630	O00567	NOP56	NOL5A	Nucleolar protein 56	EELMSpSDLEETAGSTSIPK	EELMS(0.003)S(0.997)DLEETAGSTSIPK	519	S(0.003)	FALSE	FALSE	FALSE	FALSE	0.843641	0.316807	1.24557	1	14	18.0285	19.5987	18.8228	18.5048	19.076	19.2422	19.1673	19.4027	19.0491	18.7536	1.24714	0.238142	FALSE
15093	O00567	NOP56	NOL5A	Nucleolar protein 56	SFSKEELMSpSDLEETAGSTSIPK	SFSKEELMS(0.112)S(0.888)DLEETAGSTSIPK	519	S(0.112)	FALSE	FALSE	FALSE	FALSE	0.843641	-0.209705	-1.15645	1	5	18.3115	18.7646	18.6732	18.9691	19.223	18.632	18.4137	18.7315	18.6539	18.462	-1.33218	0.209634	FALSE
32755	O00567	NOP56	NOL5A	Nucleolar protein 56	EELMpSpSDLEETAGSTSIPK	EELMS(0.973)S(0.978)DLEET(0.047)AGS(0.002)TSIPK	519	S(0.973)	TRUE	FALSE	FALSE	FALSE	0.843641	0.327895	1.25518	2	12	18.3668	18.6591	18.7806	18.2286	18.7827	18.7431	18.9104	19.0342	18.7518	19.0178	2.48143	0.0304156	FALSE
38630	O00567	NOP56	NOL5A	Nucleolar protein 56	EELMSpSDLEETAGSTSIPK	EELMS(0.003)S(0.997)DLEETAGSTSIPK	520	S(0.997)	TRUE	TRUE	FALSE	FALSE	0.843641	0.316807	1.24557	1	14	18.0285	19.5987	18.8228	18.5048	19.076	19.2422	19.1673	19.4027	19.0491	18.7536	1.24714	0.238142	FALSE
15093	O00567	NOP56	NOL5A	Nucleolar protein 56	SFSKEELMSpSDLEETAGSTSIPK	SFSKEELMS(0.112)S(0.888)DLEETAGSTSIPK	520	S(0.888)	TRUE	FALSE	FALSE	FALSE	0.843641	-0.209705	-1.15645	1	5	18.3115	18.7646	18.6732	18.9691	19.223	18.632	18.4137	18.7315	18.6539	18.462	-1.33218	0.209634	FALSE
32755	O00567	NOP56	NOL5A	Nucleolar protein 56	EELMpSpSDLEETAGSTSIPK	EELMS(0.973)S(0.978)DLEET(0.047)AGS(0.002)TSIPK	520	S(0.978)	TRUE	FALSE	FALSE	FALSE	0.843641	0.327895	1.25518	2	12	18.3668	18.6591	18.7806	18.2286	18.7827	18.7431	18.9104	19.0342	18.7518	19.0178	2.48143	0.0304156	FALSE
32755	O00567	NOP56	NOL5A	Nucleolar protein 56	EELMpSpSDLEETAGSTSIPK	EELMS(0.973)S(0.978)DLEET(0.047)AGS(0.002)TSIPK	525	T(0.047)	FALSE	FALSE	FALSE	FALSE	0.843641	0.327895	1.25518	2	12	18.3668	18.6591	18.7806	18.2286	18.7827	18.7431	18.9104	19.0342	18.7518	19.0178	2.48143	0.0304156	FALSE
32755	O00567	NOP56	NOL5A	Nucleolar protein 56	EELMpSpSDLEETAGSTSIPK	EELMS(0.973)S(0.978)DLEET(0.047)AGS(0.002)TSIPK	528	S(0.002)	FALSE	FALSE	FALSE	FALSE	0.843641	0.327895	1.25518	2	12	18.3668	18.6591	18.7806	18.2286	18.7827	18.7431	18.9104	19.0342	18.7518	19.0178	2.48143	0.0304156	FALSE
36537	O00567	NOP56	NOL5A	Nucleolar protein 56	pSTPKEETVNDPEEAGHRpSGSK	S(0.941)T(0.053)PKEET(0.011)VNDPEEAGHRS(0.952)GS(0.042)K	537	S(0.941)	TRUE	FALSE	FALSE	FALSE	0.843641	0.334889	1.26128	2	13	18.907	19.2622	19.0765	18.0288	18.6857	19.2488	19.2574	19.3165	19.0368	18.7751	1.56935	0.144751	FALSE
36537	O00567	NOP56	NOL5A	Nucleolar protein 56	pSTPKEETVNDPEEAGHRpSGSK	S(0.941)T(0.053)PKEET(0.011)VNDPEEAGHRS(0.952)GS(0.042)K	538	T(0.053)	FALSE	FALSE	FALSE	FALSE	0.843641	0.334889	1.26128	2	13	18.907	19.2622	19.0765	18.0288	18.6857	19.2488	19.2574	19.3165	19.0368	18.7751	1.56935	0.144751	FALSE
36537	O00567	NOP56	NOL5A	Nucleolar protein 56	pSTPKEETVNDPEEAGHRpSGSK	S(0.941)T(0.053)PKEET(0.011)VNDPEEAGHRS(0.952)GS(0.042)K	543	T(0.011)	FALSE	FALSE	FALSE	FALSE	0.843641	0.334889	1.26128	2	13	18.907	19.2622	19.0765	18.0288	18.6857	19.2488	19.2574	19.3165	19.0368	18.7751	1.56935	0.144751	FALSE
23488	O00567	NOP56	NOL5A	Nucleolar protein 56	EETVNDPEEAGHRpSGSK	EETVNDPEEAGHRS(0.985)GS(0.015)K;EET(0.001)VNDPEEAGHRS(0.817)GS(0.182)K	543	T(0.001)	FALSE	FALSE	FALSE	FALSE	0.843641	0.528909	1.44284	1	8	19.1364	19.9775	19.6351	17.9098	18.5536	19.8169	19.4718	19.9017	19.4309	19.2357	1.54967	0.149381	FALSE
36537	O00567	NOP56	NOL5A	Nucleolar protein 56	pSTPKEETVNDPEEAGHRpSGSK	S(0.941)T(0.053)PKEET(0.011)VNDPEEAGHRS(0.952)GS(0.042)K	554	S(0.952)	TRUE	FALSE	FALSE	FALSE	0.843641	0.334889	1.26128	2	13	18.907	19.2622	19.0765	18.0288	18.6857	19.2488	19.2574	19.3165	19.0368	18.7751	1.56935	0.144751	FALSE
23488	O00567	NOP56	NOL5A	Nucleolar protein 56	EETVNDPEEAGHRpSGSK	EETVNDPEEAGHRS(0.985)GS(0.015)K;EET(0.001)VNDPEEAGHRS(0.817)GS(0.182)K	554	S(0.985)	TRUE	FALSE	FALSE	FALSE	0.843641	0.528909	1.44284	1	8	19.1364	19.9775	19.6351	17.9098	18.5536	19.8169	19.4718	19.9017	19.4309	19.2357	1.54967	0.149381	FALSE
23488	O00567	NOP56	NOL5A	Nucleolar protein 56	EETVNDPEEAGHRpSGSK	EETVNDPEEAGHRS(0.985)GS(0.015)K;EET(0.001)VNDPEEAGHRS(0.817)GS(0.182)K	554	S(0.817)	TRUE	FALSE	FALSE	FALSE	0.843641	0.528909	1.44284	1	8	19.1364	19.9775	19.6351	17.9098	18.5536	19.8169	19.4718	19.9017	19.4309	19.2357	1.54967	0.149381	FALSE
36537	O00567	NOP56	NOL5A	Nucleolar protein 56	pSTPKEETVNDPEEAGHRpSGSK	S(0.941)T(0.053)PKEET(0.011)VNDPEEAGHRS(0.952)GS(0.042)K	556	S(0.042)	FALSE	FALSE	FALSE	FALSE	0.843641	0.334889	1.26128	2	13	18.907	19.2622	19.0765	18.0288	18.6857	19.2488	19.2574	19.3165	19.0368	18.7751	1.56935	0.144751	FALSE
23488	O00567	NOP56	NOL5A	Nucleolar protein 56	EETVNDPEEAGHRpSGSK	EETVNDPEEAGHRS(0.985)GS(0.015)K;EET(0.001)VNDPEEAGHRS(0.817)GS(0.182)K	556	S(0.015)	FALSE	FALSE	FALSE	FALSE	0.843641	0.528909	1.44284	1	8	19.1364	19.9775	19.6351	17.9098	18.5536	19.8169	19.4718	19.9017	19.4309	19.2357	1.54967	0.149381	FALSE
23488	O00567	NOP56	NOL5A	Nucleolar protein 56	EETVNDPEEAGHRpSGSK	EETVNDPEEAGHRS(0.985)GS(0.015)K;EET(0.001)VNDPEEAGHRS(0.817)GS(0.182)K	556	S(0.182)	FALSE	FALSE	FALSE	FALSE	0.843641	0.528909	1.44284	1	8	19.1364	19.9775	19.6351	17.9098	18.5536	19.8169	19.4718	19.9017	19.4309	19.2357	1.54967	0.149381	FALSE
44330	O00567	NOP56	NOL5A	Nucleolar protein 56	FSKEEPVpSSGPEEAVGK	FS(0.159)KEEPVS(0.42)S(0.42)GPEEAVGK	563	S(0.159)	FALSE	FALSE	FALSE	FALSE	0.843641	0.260204	1.19765	1	16	16.723	17.6468	17.4706	16.8539	17.3216	17.4497	17.5376	17.5151	17.4971	17.3174	1.51507	0.157834	FALSE
27449	O00567	NOP56	NOL5A	Nucleolar protein 56	EEPVpSSGPEEAVGK	EEPVS(0.5)S(0.5)GPEEAVGK	569	S(0.5)	FALSE	FALSE	FALSE	FALSE	0.843641	0.281317	1.2153	1	10	20.4022	21.5335	21.1371	20.8063	21.3726	21.5229	21.1875	21.4726	21.339	21.1362	1.4168	0.184122	FALSE
44330	O00567	NOP56	NOL5A	Nucleolar protein 56	FSKEEPVpSSGPEEAVGK	FS(0.159)KEEPVS(0.42)S(0.42)GPEEAVGK	569	S(0.42)	FALSE	FALSE	FALSE	FALSE	0.843641	0.260204	1.19765	1	16	16.723	17.6468	17.4706	16.8539	17.3216	17.4497	17.5376	17.5151	17.4971	17.3174	1.51507	0.157834	FALSE
23486	O00567	NOP56	NOL5A	Nucleolar protein 56	EEPVpSpSGPEEAVGK	EEPVS(1)S(1)GPEEAVGK	569	S(1)	TRUE	TRUE	FALSE	FALSE	0.843641	0.271009	1.20665	2	8	21.7121	22.7745	22.5517	22.2483	22.9445	22.8433	22.4856	22.8986	22.7052	22.6533	1.29964	0.220193	FALSE
27449	O00567	NOP56	NOL5A	Nucleolar protein 56	EEPVpSSGPEEAVGK	EEPVS(0.5)S(0.5)GPEEAVGK	570	S(0.5)	FALSE	FALSE	FALSE	FALSE	0.843641	0.281317	1.2153	1	10	20.4022	21.5335	21.1371	20.8063	21.3726	21.5229	21.1875	21.4726	21.339	21.1362	1.4168	0.184122	FALSE
44330	O00567	NOP56	NOL5A	Nucleolar protein 56	FSKEEPVpSSGPEEAVGK	FS(0.159)KEEPVS(0.42)S(0.42)GPEEAVGK	570	S(0.42)	FALSE	FALSE	FALSE	FALSE	0.843641	0.260204	1.19765	1	16	16.723	17.6468	17.4706	16.8539	17.3216	17.4497	17.5376	17.5151	17.4971	17.3174	1.51507	0.157834	FALSE
23486	O00567	NOP56	NOL5A	Nucleolar protein 56	EEPVpSpSGPEEAVGK	EEPVS(1)S(1)GPEEAVGK	570	S(1)	TRUE	TRUE	FALSE	FALSE	0.843641	0.271009	1.20665	2	8	21.7121	22.7745	22.5517	22.2483	22.9445	22.8433	22.4856	22.8986	22.7052	22.6533	1.29964	0.220193	FALSE
26420	O00571	DDX3X	DBX DDX3	ATP-dependent RNA helicase DDX3X	GKpSSFFSDR	GKS(0.5)S(0.5)FFSDR;GKS(0.925)S(0.074)FFSDR	82	S(0.925)	TRUE	FALSE	FALSE	FALSE	0.843641	0.144674	1.10548	1	9	22.8018	22.7385	22.9899	22.9163	22.716	22.868	22.8105	23.0194	23.1819	23.0061	1.41632	0.18426	FALSE
26420	O00571	DDX3X	DBX DDX3	ATP-dependent RNA helicase DDX3X	GKpSSFFSDR	GKS(0.5)S(0.5)FFSDR;GKS(0.925)S(0.074)FFSDR	82	S(0.5)	FALSE	FALSE	FALSE	FALSE	0.843641	0.144674	1.10548	1	9	22.8018	22.7385	22.9899	22.9163	22.716	22.868	22.8105	23.0194	23.1819	23.0061	1.41632	0.18426	FALSE
26420	O00571	DDX3X	DBX DDX3	ATP-dependent RNA helicase DDX3X	GKpSSFFSDR	GKS(0.5)S(0.5)FFSDR;GKS(0.925)S(0.074)FFSDR	83	S(0.5)	FALSE	FALSE	FALSE	FALSE	0.843641	0.144674	1.10548	1	9	22.8018	22.7385	22.9899	22.9163	22.716	22.868	22.8105	23.0194	23.1819	23.0061	1.41632	0.18426	FALSE
26420	O00571	DDX3X	DBX DDX3	ATP-dependent RNA helicase DDX3X	GKpSSFFSDR	GKS(0.5)S(0.5)FFSDR;GKS(0.925)S(0.074)FFSDR	83	S(0.074)	FALSE	FALSE	FALSE	FALSE	0.843641	0.144674	1.10548	1	9	22.8018	22.7385	22.9899	22.9163	22.716	22.868	22.8105	23.0194	23.1819	23.0061	1.41632	0.18426	FALSE
20455	O00571	DDX3X	DBX DDX3	ATP-dependent RNA helicase DDX3X	SSFFSDRGpSGSR	SSFFSDRGS(0.785)GS(0.215)R	90	S(0.785)	TRUE	FALSE	FALSE	FALSE	0.843641	-0.35539	-1.27933	1	7	17.8353	17.8264	17.7621	18.6654	18.5423	17.6335	17.6447	17.8987	17.8878	17.7898	-1.88177	0.0864664	FALSE
20455	O00571	DDX3X	DBX DDX3	ATP-dependent RNA helicase DDX3X	SSFFSDRGpSGSR	SSFFSDRGS(0.785)GS(0.215)R	92	S(0.215)	FALSE	FALSE	FALSE	FALSE	0.843641	-0.35539	-1.27933	1	7	17.8353	17.8264	17.7621	18.6654	18.5423	17.6335	17.6447	17.8987	17.8878	17.7898	-1.88177	0.0864664	FALSE
24942	O00571	DDX3X	DBX DDX3	ATP-dependent RNA helicase DDX3X	GRSDpYDGIGSRGDR	GRS(0.001)DY(0.999)DGIGSRGDR	102	S(0.001)	FALSE	FALSE	FALSE	FALSE	0.843641	0.301457	1.23239	1	9	19.2397	19.0554	18.8754	18.0354	18.3888	19.207	18.8838	18.9831	19.3008	18.7274	1.36176	0.2004	FALSE
33040	O00571	DDX3X	DBX DDX3	ATP-dependent RNA helicase DDX3X	GRpSDYDGIGSR	GRS(1)DYDGIGSR	102	S(1)	TRUE	TRUE	FALSE	FALSE	0.843641	0.186868	1.13829	1	12	19.5406	19.5104	19.4745	19.4563	19.1408	19.6065	19.3895	19.5989	19.8004	19.6616	1.68088	0.120813	FALSE
24942	O00571	DDX3X	DBX DDX3	ATP-dependent RNA helicase DDX3X	GRSDpYDGIGSRGDR	GRS(0.001)DY(0.999)DGIGSRGDR	104	Y(0.999)	TRUE	TRUE	FALSE	FALSE	0.843641	0.301457	1.23239	1	9	19.2397	19.0554	18.8754	18.0354	18.3888	19.207	18.8838	18.9831	19.3008	18.7274	1.36176	0.2004	FALSE
10315	O00571	DDX3X	DBX DDX3	ATP-dependent RNA helicase DDX3X	SSRFpSGGFGAR	SS(0.003)RFS(0.996)GGFGAR;SSRFS(1)GGFGAR	591	S(0.003)	FALSE	FALSE	FALSE	FALSE	0.843641	-0.322215	-1.25025	1	3	20.5552	20.5327	20.3557	21.1725	21.2077	20.484	20.4008	20.4521	20.5076	20.3683	-1.90548	0.0830646	FALSE
10315	O00571	DDX3X	DBX DDX3	ATP-dependent RNA helicase DDX3X	SSRFpSGGFGAR	SS(0.003)RFS(0.996)GGFGAR;SSRFS(1)GGFGAR	594	S(0.996)	TRUE	TRUE	FALSE	FALSE	0.843641	-0.322215	-1.25025	1	3	20.5552	20.5327	20.3557	21.1725	21.2077	20.484	20.4008	20.4521	20.5076	20.3683	-1.90548	0.0830646	FALSE
10315	O00571	DDX3X	DBX DDX3	ATP-dependent RNA helicase DDX3X	SSRFpSGGFGAR	SS(0.003)RFS(0.996)GGFGAR;SSRFS(1)GGFGAR	594	S(1)	TRUE	TRUE	FALSE	FALSE	0.843641	-0.322215	-1.25025	1	3	20.5552	20.5327	20.3557	21.1725	21.2077	20.484	20.4008	20.4521	20.5076	20.3683	-1.90548	0.0830646	FALSE
36666	O00571	DDX3X	DBX DDX3	ATP-dependent RNA helicase DDX3X	QSSGASpSSSFSSSR	QSSGAS(0.038)S(0.853)S(0.097)S(0.012)FSSSR	609	S(0.038)	FALSE	FALSE	FALSE	FALSE	0.843641	-0.426049	-1.34355	1	13	18.5685	18.4612	18.2785	19.6718	19.5825	18.3302	18.6239	18.4348	18.4653	18.5781	-1.60205	0.137333	FALSE
36666	O00571	DDX3X	DBX DDX3	ATP-dependent RNA helicase DDX3X	QSSGASpSSSFSSSR	QSSGAS(0.038)S(0.853)S(0.097)S(0.012)FSSSR	610	S(0.853)	TRUE	FALSE	FALSE	FALSE	0.843641	-0.426049	-1.34355	1	13	18.5685	18.4612	18.2785	19.6718	19.5825	18.3302	18.6239	18.4348	18.4653	18.5781	-1.60205	0.137333	FALSE
36666	O00571	DDX3X	DBX DDX3	ATP-dependent RNA helicase DDX3X	QSSGASpSSSFSSSR	QSSGAS(0.038)S(0.853)S(0.097)S(0.012)FSSSR	611	S(0.097)	FALSE	FALSE	FALSE	FALSE	0.843641	-0.426049	-1.34355	1	13	18.5685	18.4612	18.2785	19.6718	19.5825	18.3302	18.6239	18.4348	18.4653	18.5781	-1.60205	0.137333	FALSE
36666	O00571	DDX3X	DBX DDX3	ATP-dependent RNA helicase DDX3X	QSSGASpSSSFSSSR	QSSGAS(0.038)S(0.853)S(0.097)S(0.012)FSSSR	612	S(0.012)	FALSE	FALSE	FALSE	FALSE	0.843641	-0.426049	-1.34355	1	13	18.5685	18.4612	18.2785	19.6718	19.5825	18.3302	18.6239	18.4348	18.4653	18.5781	-1.60205	0.137333	FALSE
51594	O00712	NFIB		Nuclear factor 1 B-type	pSLpSSPPSSK	S(0.95)LS(0.661)S(0.377)PPS(0.003)S(0.008)K	262	S(0.95)	TRUE	FALSE	FALSE	FALSE	0.843641	0.222376	1.16665	2	18	21.2704	21.3734	21.1459	20.8235	20.7826	21.3009	21.4804	21.1756	21.2285	21.3223	1.68091	0.120806	FALSE
48471	O00712	NFIB		Nuclear factor 1 B-type	pSLSpSPPSSK	S(0.913)LS(0.273)S(0.807)PPS(0.006)S(0.001)K	262	S(0.913)	TRUE	FALSE	FALSE	FALSE	0.843641	0.261402	1.19864	2	17	20.3104	20.3965	20.143	20.0223	20.0857	20.4574	20.5022	20.3191	20.4594	20.5269	2.62906	0.0233748	FALSE
12589	O00712	NFIB		Nuclear factor 1 B-type	SLSpSPPSSK	S(0.006)LS(0.064)S(0.928)PPS(0.001)SK	262	S(0.006)	FALSE	FALSE	FALSE	FALSE	0.843641	0.144944	1.10569	1	4	21.2673	21.4747	21.0623	21.1405	21.4038	21.4904	21.4667	21.4014	21.1522	21.5626	1.25585	0.235086	FALSE
48464	O00712	NFIB		Nuclear factor 1 B-type	pSLpSSPPSSK	S(0.967)LS(0.516)S(0.516)PPS(0.001)SK	262	S(0.967)	TRUE	FALSE	FALSE	FALSE	0.843641	0.348847	1.27354	2	17	17.571	17.5132	17.2631	17.0677	17.0594	17.5874	17.6492	17.6821	17.6161	17.6838	2.94383	0.0133019	FALSE
5171	O00712	NFIB		Nuclear factor 1 B-type	pSLSSPPSSK	S(0.659)LS(0.3)S(0.041)PPSSK	262	S(0.659)	FALSE	FALSE	FALSE	FALSE	0.843641	0.149936	1.10952	1	2	20.5801	20.7776	20.6164	20.6598	20.7913	20.8579	20.8718	20.6903	20.8276	20.9273	1.69381	0.118278	FALSE
10284	O00712	NFIB		Nuclear factor 1 B-type	SLpSSPPSSK	S(0.008)LS(0.69)S(0.302)PPSSK;S(0.014)LS(0.87)S(0.117)PPSSK	262	S(0.008)	FALSE	FALSE	FALSE	FALSE	0.843641	0.189473	1.14035	1	3	23.3052	23.796	23.5298	23.1966	23.2546	23.6954	23.682	23.5724	23.408	23.6718	1.48258	0.166146	FALSE
10284	O00712	NFIB		Nuclear factor 1 B-type	SLpSSPPSSK	S(0.008)LS(0.69)S(0.302)PPSSK;S(0.014)LS(0.87)S(0.117)PPSSK	262	S(0.014)	FALSE	FALSE	FALSE	FALSE	0.843641	0.189473	1.14035	1	3	23.3052	23.796	23.5298	23.1966	23.2546	23.6954	23.682	23.5724	23.408	23.6718	1.48258	0.166146	FALSE
51594	O00712	NFIB		Nuclear factor 1 B-type	pSLpSSPPSSK	S(0.95)LS(0.661)S(0.377)PPS(0.003)S(0.008)K	264	S(0.661)	FALSE	FALSE	FALSE	FALSE	0.843641	0.222376	1.16665	2	18	21.2704	21.3734	21.1459	20.8235	20.7826	21.3009	21.4804	21.1756	21.2285	21.3223	1.68091	0.120806	FALSE
48471	O00712	NFIB		Nuclear factor 1 B-type	pSLSpSPPSSK	S(0.913)LS(0.273)S(0.807)PPS(0.006)S(0.001)K	264	S(0.273)	FALSE	FALSE	FALSE	FALSE	0.843641	0.261402	1.19864	2	17	20.3104	20.3965	20.143	20.0223	20.0857	20.4574	20.5022	20.3191	20.4594	20.5269	2.62906	0.0233748	FALSE
12589	O00712	NFIB		Nuclear factor 1 B-type	SLSpSPPSSK	S(0.006)LS(0.064)S(0.928)PPS(0.001)SK	264	S(0.064)	FALSE	FALSE	FALSE	FALSE	0.843641	0.144944	1.10569	1	4	21.2673	21.4747	21.0623	21.1405	21.4038	21.4904	21.4667	21.4014	21.1522	21.5626	1.25585	0.235086	FALSE
48464	O00712	NFIB		Nuclear factor 1 B-type	pSLpSSPPSSK	S(0.967)LS(0.516)S(0.516)PPS(0.001)SK	264	S(0.516)	FALSE	FALSE	FALSE	FALSE	0.843641	0.348847	1.27354	2	17	17.571	17.5132	17.2631	17.0677	17.0594	17.5874	17.6492	17.6821	17.6161	17.6838	2.94383	0.0133019	FALSE
10284	O00712	NFIB		Nuclear factor 1 B-type	SLpSSPPSSK	S(0.008)LS(0.69)S(0.302)PPSSK;S(0.014)LS(0.87)S(0.117)PPSSK	264	S(0.87)	TRUE	FALSE	FALSE	FALSE	0.843641	0.189473	1.14035	1	3	23.3052	23.796	23.5298	23.1966	23.2546	23.6954	23.682	23.5724	23.408	23.6718	1.48258	0.166146	FALSE
5171	O00712	NFIB		Nuclear factor 1 B-type	pSLSSPPSSK	S(0.659)LS(0.3)S(0.041)PPSSK	264	S(0.3)	FALSE	FALSE	FALSE	FALSE	0.843641	0.149936	1.10952	1	2	20.5801	20.7776	20.6164	20.6598	20.7913	20.8579	20.8718	20.6903	20.8276	20.9273	1.69381	0.118278	FALSE
10284	O00712	NFIB		Nuclear factor 1 B-type	SLpSSPPSSK	S(0.008)LS(0.69)S(0.302)PPSSK;S(0.014)LS(0.87)S(0.117)PPSSK	264	S(0.69)	FALSE	FALSE	FALSE	FALSE	0.843641	0.189473	1.14035	1	3	23.3052	23.796	23.5298	23.1966	23.2546	23.6954	23.682	23.5724	23.408	23.6718	1.48258	0.166146	FALSE
51594	O00712	NFIB		Nuclear factor 1 B-type	pSLpSSPPSSK	S(0.95)LS(0.661)S(0.377)PPS(0.003)S(0.008)K	265	S(0.377)	FALSE	FALSE	FALSE	FALSE	0.843641	0.222376	1.16665	2	18	21.2704	21.3734	21.1459	20.8235	20.7826	21.3009	21.4804	21.1756	21.2285	21.3223	1.68091	0.120806	FALSE
48471	O00712	NFIB		Nuclear factor 1 B-type	pSLSpSPPSSK	S(0.913)LS(0.273)S(0.807)PPS(0.006)S(0.001)K	265	S(0.807)	TRUE	FALSE	FALSE	FALSE	0.843641	0.261402	1.19864	2	17	20.3104	20.3965	20.143	20.0223	20.0857	20.4574	20.5022	20.3191	20.4594	20.5269	2.62906	0.0233748	FALSE
12589	O00712	NFIB		Nuclear factor 1 B-type	SLSpSPPSSK	S(0.006)LS(0.064)S(0.928)PPS(0.001)SK	265	S(0.928)	TRUE	FALSE	FALSE	FALSE	0.843641	0.144944	1.10569	1	4	21.2673	21.4747	21.0623	21.1405	21.4038	21.4904	21.4667	21.4014	21.1522	21.5626	1.25585	0.235086	FALSE
48464	O00712	NFIB		Nuclear factor 1 B-type	pSLpSSPPSSK	S(0.967)LS(0.516)S(0.516)PPS(0.001)SK	265	S(0.516)	FALSE	FALSE	FALSE	FALSE	0.843641	0.348847	1.27354	2	17	17.571	17.5132	17.2631	17.0677	17.0594	17.5874	17.6492	17.6821	17.6161	17.6838	2.94383	0.0133019	FALSE
10284	O00712	NFIB		Nuclear factor 1 B-type	SLpSSPPSSK	S(0.008)LS(0.69)S(0.302)PPSSK;S(0.014)LS(0.87)S(0.117)PPSSK	265	S(0.117)	FALSE	FALSE	FALSE	FALSE	0.843641	0.189473	1.14035	1	3	23.3052	23.796	23.5298	23.1966	23.2546	23.6954	23.682	23.5724	23.408	23.6718	1.48258	0.166146	FALSE
5171	O00712	NFIB		Nuclear factor 1 B-type	pSLSSPPSSK	S(0.659)LS(0.3)S(0.041)PPSSK	265	S(0.041)	FALSE	FALSE	FALSE	FALSE	0.843641	0.149936	1.10952	1	2	20.5801	20.7776	20.6164	20.6598	20.7913	20.8579	20.8718	20.6903	20.8276	20.9273	1.69381	0.118278	FALSE
10284	O00712	NFIB		Nuclear factor 1 B-type	SLpSSPPSSK	S(0.008)LS(0.69)S(0.302)PPSSK;S(0.014)LS(0.87)S(0.117)PPSSK	265	S(0.302)	FALSE	FALSE	FALSE	FALSE	0.843641	0.189473	1.14035	1	3	23.3052	23.796	23.5298	23.1966	23.2546	23.6954	23.682	23.5724	23.408	23.6718	1.48258	0.166146	FALSE
51594	O00712	NFIB		Nuclear factor 1 B-type	pSLpSSPPSSK	S(0.95)LS(0.661)S(0.377)PPS(0.003)S(0.008)K	268	S(0.003)	FALSE	FALSE	FALSE	FALSE	0.843641	0.222376	1.16665	2	18	21.2704	21.3734	21.1459	20.8235	20.7826	21.3009	21.4804	21.1756	21.2285	21.3223	1.68091	0.120806	FALSE
48464	O00712	NFIB		Nuclear factor 1 B-type	pSLpSSPPSSK	S(0.967)LS(0.516)S(0.516)PPS(0.001)SK	268	S(0.001)	FALSE	FALSE	FALSE	FALSE	0.843641	0.348847	1.27354	2	17	17.571	17.5132	17.2631	17.0677	17.0594	17.5874	17.6492	17.6821	17.6161	17.6838	2.94383	0.0133019	FALSE
48471	O00712	NFIB		Nuclear factor 1 B-type	pSLSpSPPSSK	S(0.913)LS(0.273)S(0.807)PPS(0.006)S(0.001)K	268	S(0.006)	FALSE	FALSE	FALSE	FALSE	0.843641	0.261402	1.19864	2	17	20.3104	20.3965	20.143	20.0223	20.0857	20.4574	20.5022	20.3191	20.4594	20.5269	2.62906	0.0233748	FALSE
12589	O00712	NFIB		Nuclear factor 1 B-type	SLSpSPPSSK	S(0.006)LS(0.064)S(0.928)PPS(0.001)SK	268	S(0.001)	FALSE	FALSE	FALSE	FALSE	0.843641	0.144944	1.10569	1	4	21.2673	21.4747	21.0623	21.1405	21.4038	21.4904	21.4667	21.4014	21.1522	21.5626	1.25585	0.235086	FALSE
51594	O00712	NFIB		Nuclear factor 1 B-type	pSLpSSPPSSK	S(0.95)LS(0.661)S(0.377)PPS(0.003)S(0.008)K	269	S(0.008)	FALSE	FALSE	FALSE	FALSE	0.843641	0.222376	1.16665	2	18	21.2704	21.3734	21.1459	20.8235	20.7826	21.3009	21.4804	21.1756	21.2285	21.3223	1.68091	0.120806	FALSE
48471	O00712	NFIB		Nuclear factor 1 B-type	pSLSpSPPSSK	S(0.913)LS(0.273)S(0.807)PPS(0.006)S(0.001)K	269	S(0.001)	FALSE	FALSE	FALSE	FALSE	0.843641	0.261402	1.19864	2	17	20.3104	20.3965	20.143	20.0223	20.0857	20.4574	20.5022	20.3191	20.4594	20.5269	2.62906	0.0233748	FALSE
55875	O00712	NFIB		Nuclear factor 1 B-type	TWHERDQDMpSSPTTMK	TWHERDQDMS(0.48)S(0.48)PT(0.031)T(0.009)MK	311	S(0.48)	FALSE	FALSE	FALSE	FALSE	0.843641	0.414933	1.33324	1	19	19.2264	19.2003	18.7413	18.0553	17.9249	19.2517	19.2568	18.9243	19.0713	18.7188	1.59077	0.139854	FALSE
55875	O00712	NFIB		Nuclear factor 1 B-type	TWHERDQDMpSSPTTMK	TWHERDQDMS(0.48)S(0.48)PT(0.031)T(0.009)MK	312	S(0.48)	FALSE	FALSE	FALSE	FALSE	0.843641	0.414933	1.33324	1	19	19.2264	19.2003	18.7413	18.0553	17.9249	19.2517	19.2568	18.9243	19.0713	18.7188	1.59077	0.139854	FALSE
55875	O00712	NFIB		Nuclear factor 1 B-type	TWHERDQDMpSSPTTMK	TWHERDQDMS(0.48)S(0.48)PT(0.031)T(0.009)MK	314	T(0.031)	FALSE	FALSE	FALSE	FALSE	0.843641	0.414933	1.33324	1	19	19.2264	19.2003	18.7413	18.0553	17.9249	19.2517	19.2568	18.9243	19.0713	18.7188	1.59077	0.139854	FALSE
55875	O00712	NFIB		Nuclear factor 1 B-type	TWHERDQDMpSSPTTMK	TWHERDQDMS(0.48)S(0.48)PT(0.031)T(0.009)MK	315	T(0.009)	FALSE	FALSE	FALSE	FALSE	0.843641	0.414933	1.33324	1	19	19.2264	19.2003	18.7413	18.0553	17.9249	19.2517	19.2568	18.9243	19.0713	18.7188	1.59077	0.139854	FALSE
37584	O00712	NFIB		Nuclear factor 1 B-type	KPEKPLFSSApSPQDSSPR	KPEKPLFS(0.031)S(0.241)AS(0.728)PQDSSPR;KPEKPLFS(0.002)S(0.014)AS(0.94)PQDS(0.044)S(0.001)PR	325	S(0.031)	FALSE	FALSE	FALSE	FALSE	0.843641	0.247526	1.18717	1	13	22.1022	22.3807	22.19	21.6471	21.6152	22.4577	22.3009	22.1599	22.2517	22.0027	1.52681	0.154921	FALSE
17228	O00712	NFIB		Nuclear factor 1 B-type	PLFSSASPQDpSpSPR	PLFS(0.071)S(0.071)AS(0.184)PQDS(0.85)S(0.825)PR	325	S(0.071)	FALSE	FALSE	FALSE	FALSE	0.843641	-0.174892	-1.12888	2	6	15.7681	15.6923	15.6879	16.1127	15.9503	15.6264	15.9166	15.633	15.4951	15.6656	-1.49077	0.164015	FALSE
30575	O00712	NFIB		Nuclear factor 1 B-type	KPEKPLFSSApSPQDSpSPR	KPEKPLFS(0.039)S(0.28)AS(0.68)PQDS(0.243)S(0.757)PR	325	S(0.039)	FALSE	FALSE	FALSE	FALSE	0.843641	0.226503	1.17	2	11	19.1099	19.2901	19.2716	18.683	18.6874	19.3655	19.3182	19.2552	19.3539	18.8816	1.44335	0.176678	FALSE
37584	O00712	NFIB		Nuclear factor 1 B-type	KPEKPLFSSApSPQDSSPR	KPEKPLFS(0.031)S(0.241)AS(0.728)PQDSSPR;KPEKPLFS(0.002)S(0.014)AS(0.94)PQDS(0.044)S(0.001)PR	325	S(0.002)	FALSE	FALSE	FALSE	FALSE	0.843641	0.247526	1.18717	1	13	22.1022	22.3807	22.19	21.6471	21.6152	22.4577	22.3009	22.1599	22.2517	22.0027	1.52681	0.154921	FALSE
17228	O00712	NFIB		Nuclear factor 1 B-type	PLFSSASPQDpSpSPR	PLFS(0.071)S(0.071)AS(0.184)PQDS(0.85)S(0.825)PR	326	S(0.071)	FALSE	FALSE	FALSE	FALSE	0.843641	-0.174892	-1.12888	2	6	15.7681	15.6923	15.6879	16.1127	15.9503	15.6264	15.9166	15.633	15.4951	15.6656	-1.49077	0.164015	FALSE
30575	O00712	NFIB		Nuclear factor 1 B-type	KPEKPLFSSApSPQDSpSPR	KPEKPLFS(0.039)S(0.28)AS(0.68)PQDS(0.243)S(0.757)PR	326	S(0.28)	FALSE	FALSE	FALSE	FALSE	0.843641	0.226503	1.17	2	11	19.1099	19.2901	19.2716	18.683	18.6874	19.3655	19.3182	19.2552	19.3539	18.8816	1.44335	0.176678	FALSE
37584	O00712	NFIB		Nuclear factor 1 B-type	KPEKPLFSSApSPQDSSPR	KPEKPLFS(0.031)S(0.241)AS(0.728)PQDSSPR;KPEKPLFS(0.002)S(0.014)AS(0.94)PQDS(0.044)S(0.001)PR	326	S(0.014)	FALSE	FALSE	FALSE	FALSE	0.843641	0.247526	1.18717	1	13	22.1022	22.3807	22.19	21.6471	21.6152	22.4577	22.3009	22.1599	22.2517	22.0027	1.52681	0.154921	FALSE
37584	O00712	NFIB		Nuclear factor 1 B-type	KPEKPLFSSApSPQDSSPR	KPEKPLFS(0.031)S(0.241)AS(0.728)PQDSSPR;KPEKPLFS(0.002)S(0.014)AS(0.94)PQDS(0.044)S(0.001)PR	326	S(0.241)	FALSE	FALSE	FALSE	FALSE	0.843641	0.247526	1.18717	1	13	22.1022	22.3807	22.19	21.6471	21.6152	22.4577	22.3009	22.1599	22.2517	22.0027	1.52681	0.154921	FALSE
39107	O00712	NFIB		Nuclear factor 1 B-type	KPEKPLFSSASPQDpSSPR	KPEKPLFSSAS(0.005)PQDS(0.594)S(0.4)PR	328	S(0.005)	FALSE	FALSE	FALSE	FALSE	0.843641	0.213946	1.15986	1	14	22.089	22.2038	22.0492	21.6356	21.4619	22.1173	22.2892	22.1528	22.053	21.897	1.40262	0.188205	FALSE
17228	O00712	NFIB		Nuclear factor 1 B-type	PLFSSASPQDpSpSPR	PLFS(0.071)S(0.071)AS(0.184)PQDS(0.85)S(0.825)PR	328	S(0.184)	FALSE	FALSE	FALSE	FALSE	0.843641	-0.174892	-1.12888	2	6	15.7681	15.6923	15.6879	16.1127	15.9503	15.6264	15.9166	15.633	15.4951	15.6656	-1.49077	0.164015	FALSE
22557	O00712	NFIB		Nuclear factor 1 B-type	PLFSSApSPQDSSPR	PLFSSAS(1)PQDSSPR	328	S(1)	TRUE	TRUE	FALSE	FALSE	0.843641	-0.2566	-1.19466	1	8	18.4751	18.4648	18.3802	18.9739	19.0662	18.421	18.5253	18.4077	18.1905	18.5326	-1.68735	0.119538	FALSE
30575	O00712	NFIB		Nuclear factor 1 B-type	KPEKPLFSSApSPQDSpSPR	KPEKPLFS(0.039)S(0.28)AS(0.68)PQDS(0.243)S(0.757)PR	328	S(0.68)	FALSE	FALSE	FALSE	FALSE	0.843641	0.226503	1.17	2	11	19.1099	19.2901	19.2716	18.683	18.6874	19.3655	19.3182	19.2552	19.3539	18.8816	1.44335	0.176678	FALSE
37584	O00712	NFIB		Nuclear factor 1 B-type	KPEKPLFSSApSPQDSSPR	KPEKPLFS(0.031)S(0.241)AS(0.728)PQDSSPR;KPEKPLFS(0.002)S(0.014)AS(0.94)PQDS(0.044)S(0.001)PR	328	S(0.728)	FALSE	FALSE	FALSE	FALSE	0.843641	0.247526	1.18717	1	13	22.1022	22.3807	22.19	21.6471	21.6152	22.4577	22.3009	22.1599	22.2517	22.0027	1.52681	0.154921	FALSE
37584	O00712	NFIB		Nuclear factor 1 B-type	KPEKPLFSSApSPQDSSPR	KPEKPLFS(0.031)S(0.241)AS(0.728)PQDSSPR;KPEKPLFS(0.002)S(0.014)AS(0.94)PQDS(0.044)S(0.001)PR	328	S(0.94)	TRUE	FALSE	FALSE	FALSE	0.843641	0.247526	1.18717	1	13	22.1022	22.3807	22.19	21.6471	21.6152	22.4577	22.3009	22.1599	22.2517	22.0027	1.52681	0.154921	FALSE
39107	O00712	NFIB		Nuclear factor 1 B-type	KPEKPLFSSASPQDpSSPR	KPEKPLFSSAS(0.005)PQDS(0.594)S(0.4)PR	332	S(0.594)	FALSE	FALSE	FALSE	FALSE	0.843641	0.213946	1.15986	1	14	22.089	22.2038	22.0492	21.6356	21.4619	22.1173	22.2892	22.1528	22.053	21.897	1.40262	0.188205	FALSE
39108	O00712	NFIB		Nuclear factor 1 B-type	KPEKPLFSSASPQDSpSPR	KPEKPLFSSASPQDS(0.039)S(0.961)PR	332	S(0.039)	FALSE	FALSE	FALSE	FALSE	0.843641	0.289221	1.22198	1	14	22.2978	22.6522	22.5927	22.0349	21.8437	22.7744	22.6805	22.5484	22.5372	22.3269	1.75463	0.106984	FALSE
17228	O00712	NFIB		Nuclear factor 1 B-type	PLFSSASPQDpSpSPR	PLFS(0.071)S(0.071)AS(0.184)PQDS(0.85)S(0.825)PR	332	S(0.85)	TRUE	FALSE	FALSE	FALSE	0.843641	-0.174892	-1.12888	2	6	15.7681	15.6923	15.6879	16.1127	15.9503	15.6264	15.9166	15.633	15.4951	15.6656	-1.49077	0.164015	FALSE
30575	O00712	NFIB		Nuclear factor 1 B-type	KPEKPLFSSApSPQDSpSPR	KPEKPLFS(0.039)S(0.28)AS(0.68)PQDS(0.243)S(0.757)PR	332	S(0.243)	FALSE	FALSE	FALSE	FALSE	0.843641	0.226503	1.17	2	11	19.1099	19.2901	19.2716	18.683	18.6874	19.3655	19.3182	19.2552	19.3539	18.8816	1.44335	0.176678	FALSE
37584	O00712	NFIB		Nuclear factor 1 B-type	KPEKPLFSSApSPQDSSPR	KPEKPLFS(0.031)S(0.241)AS(0.728)PQDSSPR;KPEKPLFS(0.002)S(0.014)AS(0.94)PQDS(0.044)S(0.001)PR	332	S(0.044)	FALSE	FALSE	FALSE	FALSE	0.843641	0.247526	1.18717	1	13	22.1022	22.3807	22.19	21.6471	21.6152	22.4577	22.3009	22.1599	22.2517	22.0027	1.52681	0.154921	FALSE
39107	O00712	NFIB		Nuclear factor 1 B-type	KPEKPLFSSASPQDpSSPR	KPEKPLFSSAS(0.005)PQDS(0.594)S(0.4)PR	333	S(0.4)	FALSE	FALSE	FALSE	FALSE	0.843641	0.213946	1.15986	1	14	22.089	22.2038	22.0492	21.6356	21.4619	22.1173	22.2892	22.1528	22.053	21.897	1.40262	0.188205	FALSE
39108	O00712	NFIB		Nuclear factor 1 B-type	KPEKPLFSSASPQDSpSPR	KPEKPLFSSASPQDS(0.039)S(0.961)PR	333	S(0.961)	TRUE	FALSE	FALSE	FALSE	0.843641	0.289221	1.22198	1	14	22.2978	22.6522	22.5927	22.0349	21.8437	22.7744	22.6805	22.5484	22.5372	22.3269	1.75463	0.106984	FALSE
17228	O00712	NFIB		Nuclear factor 1 B-type	PLFSSASPQDpSpSPR	PLFS(0.071)S(0.071)AS(0.184)PQDS(0.85)S(0.825)PR	333	S(0.825)	TRUE	FALSE	FALSE	FALSE	0.843641	-0.174892	-1.12888	2	6	15.7681	15.6923	15.6879	16.1127	15.9503	15.6264	15.9166	15.633	15.4951	15.6656	-1.49077	0.164015	FALSE
30575	O00712	NFIB		Nuclear factor 1 B-type	KPEKPLFSSApSPQDSpSPR	KPEKPLFS(0.039)S(0.28)AS(0.68)PQDS(0.243)S(0.757)PR	333	S(0.757)	TRUE	FALSE	FALSE	FALSE	0.843641	0.226503	1.17	2	11	19.1099	19.2901	19.2716	18.683	18.6874	19.3655	19.3182	19.2552	19.3539	18.8816	1.44335	0.176678	FALSE
37584	O00712	NFIB		Nuclear factor 1 B-type	KPEKPLFSSApSPQDSSPR	KPEKPLFS(0.031)S(0.241)AS(0.728)PQDSSPR;KPEKPLFS(0.002)S(0.014)AS(0.94)PQDS(0.044)S(0.001)PR	333	S(0.001)	FALSE	FALSE	FALSE	FALSE	0.843641	0.247526	1.18717	1	13	22.1022	22.3807	22.19	21.6471	21.6152	22.4577	22.3009	22.1599	22.2517	22.0027	1.52681	0.154921	FALSE
35232	O00712-6	NFIB		Isoform 6 of Nuclear factor 1 B-type	NYVPpSYDPSSPQTSQPNGSGQVVGK	NY(0.157)VPS(0.172)Y(0.157)DPS(0.172)S(0.172)PQT(0.149)S(0.02)QPNGSGQVVGK	150	Y(0.157)	FALSE	FALSE	FALSE	FALSE	0.843641	0.491921	1.40632	1	13	15.857	15.4867	16.026	15.7015	15.6859	15.938	16.5505	15.9599	16.5136	16.2547	3.19832	0.00843811	TRUE
35232	O00712-6	NFIB		Isoform 6 of Nuclear factor 1 B-type	NYVPpSYDPSSPQTSQPNGSGQVVGK	NY(0.157)VPS(0.172)Y(0.157)DPS(0.172)S(0.172)PQT(0.149)S(0.02)QPNGSGQVVGK	153	S(0.172)	FALSE	FALSE	FALSE	FALSE	0.843641	0.491921	1.40632	1	13	15.857	15.4867	16.026	15.7015	15.6859	15.938	16.5505	15.9599	16.5136	16.2547	3.19832	0.00843811	TRUE
35232	O00712-6	NFIB		Isoform 6 of Nuclear factor 1 B-type	NYVPpSYDPSSPQTSQPNGSGQVVGK	NY(0.157)VPS(0.172)Y(0.157)DPS(0.172)S(0.172)PQT(0.149)S(0.02)QPNGSGQVVGK	154	Y(0.157)	FALSE	FALSE	FALSE	FALSE	0.843641	0.491921	1.40632	1	13	15.857	15.4867	16.026	15.7015	15.6859	15.938	16.5505	15.9599	16.5136	16.2547	3.19832	0.00843811	TRUE
1513	O00712-6	NFIB		Isoform 6 of Nuclear factor 1 B-type	NYVPSYDPpSSPQTSQPNGSGQVVGK	NYVPSY(0.002)DPS(0.527)S(0.399)PQT(0.062)S(0.01)QPNGSGQVVGK	154	Y(0.002)	FALSE	FALSE	FALSE	FALSE	0.843641	-0.285704	-1.219	1	1	18.6084	18.882	18.6684	19.3702	19.4273	18.7062	18.7737	18.6521	18.5859	18.8099	-1.70222	0.116656	TRUE
35232	O00712-6	NFIB		Isoform 6 of Nuclear factor 1 B-type	NYVPpSYDPSSPQTSQPNGSGQVVGK	NY(0.157)VPS(0.172)Y(0.157)DPS(0.172)S(0.172)PQT(0.149)S(0.02)QPNGSGQVVGK	157	S(0.172)	FALSE	FALSE	FALSE	FALSE	0.843641	0.491921	1.40632	1	13	15.857	15.4867	16.026	15.7015	15.6859	15.938	16.5505	15.9599	16.5136	16.2547	3.19832	0.00843811	TRUE
1513	O00712-6	NFIB		Isoform 6 of Nuclear factor 1 B-type	NYVPSYDPpSSPQTSQPNGSGQVVGK	NYVPSY(0.002)DPS(0.527)S(0.399)PQT(0.062)S(0.01)QPNGSGQVVGK	157	S(0.527)	FALSE	FALSE	FALSE	FALSE	0.843641	-0.285704	-1.219	1	1	18.6084	18.882	18.6684	19.3702	19.4273	18.7062	18.7737	18.6521	18.5859	18.8099	-1.70222	0.116656	TRUE
35232	O00712-6	NFIB		Isoform 6 of Nuclear factor 1 B-type	NYVPpSYDPSSPQTSQPNGSGQVVGK	NY(0.157)VPS(0.172)Y(0.157)DPS(0.172)S(0.172)PQT(0.149)S(0.02)QPNGSGQVVGK	158	S(0.172)	FALSE	FALSE	FALSE	FALSE	0.843641	0.491921	1.40632	1	13	15.857	15.4867	16.026	15.7015	15.6859	15.938	16.5505	15.9599	16.5136	16.2547	3.19832	0.00843811	TRUE
1513	O00712-6	NFIB		Isoform 6 of Nuclear factor 1 B-type	NYVPSYDPpSSPQTSQPNGSGQVVGK	NYVPSY(0.002)DPS(0.527)S(0.399)PQT(0.062)S(0.01)QPNGSGQVVGK	158	S(0.399)	FALSE	FALSE	FALSE	FALSE	0.843641	-0.285704	-1.219	1	1	18.6084	18.882	18.6684	19.3702	19.4273	18.7062	18.7737	18.6521	18.5859	18.8099	-1.70222	0.116656	TRUE
35232	O00712-6	NFIB		Isoform 6 of Nuclear factor 1 B-type	NYVPpSYDPSSPQTSQPNGSGQVVGK	NY(0.157)VPS(0.172)Y(0.157)DPS(0.172)S(0.172)PQT(0.149)S(0.02)QPNGSGQVVGK	161	T(0.149)	FALSE	FALSE	FALSE	FALSE	0.843641	0.491921	1.40632	1	13	15.857	15.4867	16.026	15.7015	15.6859	15.938	16.5505	15.9599	16.5136	16.2547	3.19832	0.00843811	TRUE
1513	O00712-6	NFIB		Isoform 6 of Nuclear factor 1 B-type	NYVPSYDPpSSPQTSQPNGSGQVVGK	NYVPSY(0.002)DPS(0.527)S(0.399)PQT(0.062)S(0.01)QPNGSGQVVGK	161	T(0.062)	FALSE	FALSE	FALSE	FALSE	0.843641	-0.285704	-1.219	1	1	18.6084	18.882	18.6684	19.3702	19.4273	18.7062	18.7737	18.6521	18.5859	18.8099	-1.70222	0.116656	TRUE
35232	O00712-6	NFIB		Isoform 6 of Nuclear factor 1 B-type	NYVPpSYDPSSPQTSQPNGSGQVVGK	NY(0.157)VPS(0.172)Y(0.157)DPS(0.172)S(0.172)PQT(0.149)S(0.02)QPNGSGQVVGK	162	S(0.02)	FALSE	FALSE	FALSE	FALSE	0.843641	0.491921	1.40632	1	13	15.857	15.4867	16.026	15.7015	15.6859	15.938	16.5505	15.9599	16.5136	16.2547	3.19832	0.00843811	TRUE
1513	O00712-6	NFIB		Isoform 6 of Nuclear factor 1 B-type	NYVPSYDPpSSPQTSQPNGSGQVVGK	NYVPSY(0.002)DPS(0.527)S(0.399)PQT(0.062)S(0.01)QPNGSGQVVGK	162	S(0.01)	FALSE	FALSE	FALSE	FALSE	0.843641	-0.285704	-1.219	1	1	18.6084	18.882	18.6684	19.3702	19.4273	18.7062	18.7737	18.6521	18.5859	18.8099	-1.70222	0.116656	TRUE
9210	O00716	E2F3	KIAA0075	Transcription factor E2F3	SPDpSPKTPKSPpSEK	S(0.449)PDS(0.55)PKT(0.002)PKS(0.021)PS(0.979)EK	163	S(0.449)	FALSE	FALSE	FALSE	FALSE	0.843641	0.297666	1.22915	2	3	22.6093	22.4338	22.5694	21.9987	21.7937	22.6373	22.7003	22.4251	22.566	22.5645	1.84042	0.0927076	FALSE
8638	O00716	E2F3	KIAA0075	Transcription factor E2F3	pSPDSPKTPKSPpSEK	S(0.932)PDS(0.18)PKT(0.101)PKS(0.049)PS(0.738)EK	163	S(0.932)	TRUE	FALSE	FALSE	FALSE	0.843641	0.219223	1.16411	2	3	19.933	19.9196	19.9537	19.5234	19.2869	19.9964	20.0927	19.845	19.8503	19.9283	1.54157	0.151324	FALSE
9210	O00716	E2F3	KIAA0075	Transcription factor E2F3	SPDpSPKTPKSPpSEK	S(0.449)PDS(0.55)PKT(0.002)PKS(0.021)PS(0.979)EK	166	S(0.55)	FALSE	FALSE	FALSE	FALSE	0.843641	0.297666	1.22915	2	3	22.6093	22.4338	22.5694	21.9987	21.7937	22.6373	22.7003	22.4251	22.566	22.5645	1.84042	0.0927076	FALSE
8638	O00716	E2F3	KIAA0075	Transcription factor E2F3	pSPDSPKTPKSPpSEK	S(0.932)PDS(0.18)PKT(0.101)PKS(0.049)PS(0.738)EK	166	S(0.18)	FALSE	FALSE	FALSE	FALSE	0.843641	0.219223	1.16411	2	3	19.933	19.9196	19.9537	19.5234	19.2869	19.9964	20.0927	19.845	19.8503	19.9283	1.54157	0.151324	FALSE
8638	O00716	E2F3	KIAA0075	Transcription factor E2F3	pSPDSPKTPKSPpSEK	S(0.932)PDS(0.18)PKT(0.101)PKS(0.049)PS(0.738)EK	169	T(0.101)	FALSE	FALSE	FALSE	FALSE	0.843641	0.219223	1.16411	2	3	19.933	19.9196	19.9537	19.5234	19.2869	19.9964	20.0927	19.845	19.8503	19.9283	1.54157	0.151324	FALSE
9210	O00716	E2F3	KIAA0075	Transcription factor E2F3	SPDpSPKTPKSPpSEK	S(0.449)PDS(0.55)PKT(0.002)PKS(0.021)PS(0.979)EK	169	T(0.002)	FALSE	FALSE	FALSE	FALSE	0.843641	0.297666	1.22915	2	3	22.6093	22.4338	22.5694	21.9987	21.7937	22.6373	22.7003	22.4251	22.566	22.5645	1.84042	0.0927076	FALSE
8638	O00716	E2F3	KIAA0075	Transcription factor E2F3	pSPDSPKTPKSPpSEK	S(0.932)PDS(0.18)PKT(0.101)PKS(0.049)PS(0.738)EK	172	S(0.049)	FALSE	FALSE	FALSE	FALSE	0.843641	0.219223	1.16411	2	3	19.933	19.9196	19.9537	19.5234	19.2869	19.9964	20.0927	19.845	19.8503	19.9283	1.54157	0.151324	FALSE
9210	O00716	E2F3	KIAA0075	Transcription factor E2F3	SPDpSPKTPKSPpSEK	S(0.449)PDS(0.55)PKT(0.002)PKS(0.021)PS(0.979)EK	172	S(0.021)	FALSE	FALSE	FALSE	FALSE	0.843641	0.297666	1.22915	2	3	22.6093	22.4338	22.5694	21.9987	21.7937	22.6373	22.7003	22.4251	22.566	22.5645	1.84042	0.0927076	FALSE
8638	O00716	E2F3	KIAA0075	Transcription factor E2F3	pSPDSPKTPKSPpSEK	S(0.932)PDS(0.18)PKT(0.101)PKS(0.049)PS(0.738)EK	174	S(0.738)	FALSE	FALSE	FALSE	FALSE	0.843641	0.219223	1.16411	2	3	19.933	19.9196	19.9537	19.5234	19.2869	19.9964	20.0927	19.845	19.8503	19.9283	1.54157	0.151324	FALSE
9210	O00716	E2F3	KIAA0075	Transcription factor E2F3	SPDpSPKTPKSPpSEK	S(0.449)PDS(0.55)PKT(0.002)PKS(0.021)PS(0.979)EK	174	S(0.979)	TRUE	FALSE	FALSE	FALSE	0.843641	0.297666	1.22915	2	3	22.6093	22.4338	22.5694	21.9987	21.7937	22.6373	22.7003	22.4251	22.566	22.5645	1.84042	0.0927076	FALSE
45016	O00767	SCD		Acyl-CoA desaturase	GpSTLDLSDLEAEK	GS(0.533)T(0.453)LDLS(0.014)DLEAEK	198	S(0.533)	FALSE	FALSE	FALSE	FALSE	0.843641	-0.243676	-1.18401	1	16	16.4091	16.5875	16.4269	17.3155	17.0843	16.5475	16.3176	16.6926	16.5852	16.4619	-1.34579	0.205342	FALSE
45016	O00767	SCD		Acyl-CoA desaturase	GpSTLDLSDLEAEK	GS(0.533)T(0.453)LDLS(0.014)DLEAEK	199	T(0.453)	FALSE	FALSE	FALSE	FALSE	0.843641	-0.243676	-1.18401	1	16	16.4091	16.5875	16.4269	17.3155	17.0843	16.5475	16.3176	16.6926	16.5852	16.4619	-1.34579	0.205342	FALSE
45016	O00767	SCD		Acyl-CoA desaturase	GpSTLDLSDLEAEK	GS(0.533)T(0.453)LDLS(0.014)DLEAEK	203	S(0.014)	FALSE	FALSE	FALSE	FALSE	0.843641	-0.243676	-1.18401	1	16	16.4091	16.5875	16.4269	17.3155	17.0843	16.5475	16.3176	16.6926	16.5852	16.4619	-1.34579	0.205342	FALSE
51071	O00767	SCD		Acyl-CoA desaturase	GSTLDLpSDLEAEK	GSTLDLS(1)DLEAEK	203	S(1)	TRUE	TRUE	FALSE	FALSE	0.843641	0.258108	1.19591	1	18	18.9015	19.4945	19.4372	19.0077	19.4901	19.6631	19.1955	19.7405	19.6599	19.3627	1.6227	0.132823	FALSE
57012	O14492	SH2B2	APS	SH2B adapter protein 2	AAPYGHSRpSSEDVSTHAATK	AAPYGHS(0.002)RS(0.873)S(0.125)EDVSTHAATK	115	S(0.002)	FALSE	FALSE	FALSE	FALSE	0.843641	0.902499	1.8693	1	20	21.1199	21.1145	21.1007	18.51	18.736	21.0822	20.8511	20.9264	21.3434	20.8905	1.69315	0.118699	FALSE
57012	O14492	SH2B2	APS	SH2B adapter protein 2	AAPYGHSRpSSEDVSTHAATK	AAPYGHS(0.002)RS(0.873)S(0.125)EDVSTHAATK	117	S(0.873)	TRUE	FALSE	FALSE	FALSE	0.843641	0.902499	1.8693	1	20	21.1199	21.1145	21.1007	18.51	18.736	21.0822	20.8511	20.9264	21.3434	20.8905	1.69315	0.118699	FALSE
52293	O14492	SH2B2	APS	SH2B adapter protein 2	SSEDVpSTHAATK	S(0.029)S(0.029)EDVS(0.67)T(0.271)HAATK	117	S(0.029)	FALSE	FALSE	FALSE	FALSE	0.843641	0.592898	1.50827	1	18	21.258	20.9691	21.1289	19.3433	19.4475	20.8352	21.0281	20.8157	21.0158	21.4164	1.55475	0.148358	FALSE
52293	O14492	SH2B2	APS	SH2B adapter protein 2	SSEDVpSTHAATK	S(0.029)S(0.029)EDVS(0.67)T(0.271)HAATK	118	S(0.029)	FALSE	FALSE	FALSE	FALSE	0.843641	0.592898	1.50827	1	18	21.258	20.9691	21.1289	19.3433	19.4475	20.8352	21.0281	20.8157	21.0158	21.4164	1.55475	0.148358	FALSE
57012	O14492	SH2B2	APS	SH2B adapter protein 2	AAPYGHSRpSSEDVSTHAATK	AAPYGHS(0.002)RS(0.873)S(0.125)EDVSTHAATK	118	S(0.125)	FALSE	FALSE	FALSE	FALSE	0.843641	0.902499	1.8693	1	20	21.1199	21.1145	21.1007	18.51	18.736	21.0822	20.8511	20.9264	21.3434	20.8905	1.69315	0.118699	FALSE
52293	O14492	SH2B2	APS	SH2B adapter protein 2	SSEDVpSTHAATK	S(0.029)S(0.029)EDVS(0.67)T(0.271)HAATK	122	S(0.67)	FALSE	FALSE	FALSE	FALSE	0.843641	0.592898	1.50827	1	18	21.258	20.9691	21.1289	19.3433	19.4475	20.8352	21.0281	20.8157	21.0158	21.4164	1.55475	0.148358	FALSE
52293	O14492	SH2B2	APS	SH2B adapter protein 2	SSEDVpSTHAATK	S(0.029)S(0.029)EDVS(0.67)T(0.271)HAATK	123	T(0.271)	FALSE	FALSE	FALSE	FALSE	0.843641	0.592898	1.50827	1	18	21.258	20.9691	21.1289	19.3433	19.4475	20.8352	21.0281	20.8157	21.0158	21.4164	1.55475	0.148358	FALSE
26623	O14492	SH2B2	APS	SH2B adapter protein 2	RApSPEPDAAAAPR	RAS(1)PEPDAAAAPR	157	S(1)	TRUE	TRUE	FALSE	FALSE	0.843641	0.145374	1.10602	1	9	19.3126	19.0792	19.105	19.0637	19.0557	19.2195	19.2371	19.093	19.4293	19.3641	1.48629	0.165179	FALSE
41536	O14492	SH2B2	APS	SH2B adapter protein 2	AVENQYpSFY	AVENQY(0.025)S(0.909)FY(0.066)	629	Y(0.025)	FALSE	FALSE	FALSE	FALSE	0.843641	0.173379	1.1277	1	15	17.3623	17.2377	17.2435	17.2162	17.0868	17.424	17.5823	17.2238	17.2252	17.558	1.64302	0.128514	FALSE
41536	O14492	SH2B2	APS	SH2B adapter protein 2	AVENQYpSFY	AVENQY(0.025)S(0.909)FY(0.066)	630	S(0.909)	TRUE	FALSE	FALSE	FALSE	0.843641	0.173379	1.1277	1	15	17.3623	17.2377	17.2435	17.2162	17.0868	17.424	17.5823	17.2238	17.2252	17.558	1.64302	0.128514	FALSE
41536	O14492	SH2B2	APS	SH2B adapter protein 2	AVENQYpSFY	AVENQY(0.025)S(0.909)FY(0.066)	632	Y(0.066)	FALSE	FALSE	FALSE	FALSE	0.843641	0.173379	1.1277	1	15	17.3623	17.2377	17.2435	17.2162	17.0868	17.424	17.5823	17.2238	17.2252	17.558	1.64302	0.128514	FALSE
33074	O14494	PPAP2A	LPP1 PPAP2A	Phospholipid phosphatase 1	GVFCNDEpSIK	GVFCNDES(1)IK	44	S(1)	TRUE	TRUE	FALSE	FALSE	0.843641	1.75288	3.37032	1	12	22.7201	22.7216	22.5578	17.9386	17.7208	22.632	22.7187	22.2908	22.4983	22.2837	1.71899	0.113771	FALSE
31702	O14497	ARID1A	BAF250 BAF250A C1orf4 OSA1 SMARCF1	AT-rich interactive domain-containing protein 1A	ELQDGAEpSNGGGGGGGAGSGGGPGAEPDLK	ELQDGAES(1)NGGGGGGGAGSGGGPGAEPDLK	79	S(1)	TRUE	TRUE	FALSE	FALSE	0.843641	0.252005	1.19086	1	11	19.0556	18.6866	19.2243	18.9022	19.1268	19.1113	19.2272	19.2046	19.2334	19.4791	2.09232	0.0602952	FALSE
18973	O14497	ARID1A	BAF250 BAF250A C1orf4 OSA1 SMARCF1	AT-rich interactive domain-containing protein 1A	ELQDGAEpSNGGGGGGGAGSGGGPGAEPDLK	ELQDGAES(0.835)NGGGGGGGAGS(0.165)GGGPGAEPDLK	79	S(0.835)	TRUE	FALSE	FALSE	FALSE	0.843641	0.261294	1.19855	1	7	15.2691	14.9985	16.0049	15.7218	15.3984	15.2947	15.6126	15.7483	15.8987	16.1449	1.26969	0.230291	FALSE
18973	O14497	ARID1A	BAF250 BAF250A C1orf4 OSA1 SMARCF1	AT-rich interactive domain-containing protein 1A	ELQDGAEpSNGGGGGGGAGSGGGPGAEPDLK	ELQDGAES(0.835)NGGGGGGGAGS(0.165)GGGPGAEPDLK	90	S(0.165)	FALSE	FALSE	FALSE	FALSE	0.843641	0.261294	1.19855	1	7	15.2691	14.9985	16.0049	15.7218	15.3984	15.2947	15.6126	15.7483	15.8987	16.1449	1.26969	0.230291	FALSE
43945	O14497	ARID1A	BAF250 BAF250A C1orf4 OSA1 SMARCF1	AT-rich interactive domain-containing protein 1A	SHHAPMpSPGSSGGGGQPLAR	SHHAPMS(0.978)PGS(0.02)S(0.001)GGGGQPLAR;S(0.049)HHAPMS(0.951)PGSSGGGGQPLAR	357	S(0.049)	FALSE	FALSE	FALSE	FALSE	0.843641	1.20449	2.30455	1	15	19.7442	19.8333	19.5141	17.1974	17.1076	19.8948	19.9253	19.7706	20.198	19.6303	2.20549	0.0497583	FALSE
43945	O14497	ARID1A	BAF250 BAF250A C1orf4 OSA1 SMARCF1	AT-rich interactive domain-containing protein 1A	SHHAPMpSPGSSGGGGQPLAR	SHHAPMS(0.978)PGS(0.02)S(0.001)GGGGQPLAR;S(0.049)HHAPMS(0.951)PGSSGGGGQPLAR	363	S(0.978)	TRUE	FALSE	FALSE	FALSE	0.843641	1.20449	2.30455	1	15	19.7442	19.8333	19.5141	17.1974	17.1076	19.8948	19.9253	19.7706	20.198	19.6303	2.20549	0.0497583	FALSE
43945	O14497	ARID1A	BAF250 BAF250A C1orf4 OSA1 SMARCF1	AT-rich interactive domain-containing protein 1A	SHHAPMpSPGSSGGGGQPLAR	SHHAPMS(0.978)PGS(0.02)S(0.001)GGGGQPLAR;S(0.049)HHAPMS(0.951)PGSSGGGGQPLAR	363	S(0.951)	TRUE	FALSE	FALSE	FALSE	0.843641	1.20449	2.30455	1	15	19.7442	19.8333	19.5141	17.1974	17.1076	19.8948	19.9253	19.7706	20.198	19.6303	2.20549	0.0497583	FALSE
46979	O14497	ARID1A	BAF250 BAF250A C1orf4 OSA1 SMARCF1	AT-rich interactive domain-containing protein 1A	SHHAPMpSPGSSGGGGQPLAR	SHHAPMS(1)PGSSGGGGQPLAR;SHHAPMS(0.586)PGS(0.262)S(0.152)GGGGQPLAR;SHHAPMS(0.986)PGS(0.014)SGGGGQPLAR	363	S(0.986)	TRUE	FALSE	FALSE	FALSE	0.843641	0.696323	1.62037	1	16	21.5562	21.6324	21.7734	19.66	20.1661	21.7199	21.5124	21.5798	21.9439	21.5137	1.80813	0.0980459	FALSE
46979	O14497	ARID1A	BAF250 BAF250A C1orf4 OSA1 SMARCF1	AT-rich interactive domain-containing protein 1A	SHHAPMpSPGSSGGGGQPLAR	SHHAPMS(1)PGSSGGGGQPLAR;SHHAPMS(0.586)PGS(0.262)S(0.152)GGGGQPLAR;SHHAPMS(0.986)PGS(0.014)SGGGGQPLAR	363	S(1)	TRUE	TRUE	FALSE	FALSE	0.843641	0.696323	1.62037	1	16	21.5562	21.6324	21.7734	19.66	20.1661	21.7199	21.5124	21.5798	21.9439	21.5137	1.80813	0.0980459	FALSE
46979	O14497	ARID1A	BAF250 BAF250A C1orf4 OSA1 SMARCF1	AT-rich interactive domain-containing protein 1A	SHHAPMpSPGSSGGGGQPLAR	SHHAPMS(1)PGSSGGGGQPLAR;SHHAPMS(0.586)PGS(0.262)S(0.152)GGGGQPLAR;SHHAPMS(0.986)PGS(0.014)SGGGGQPLAR	363	S(0.586)	FALSE	FALSE	FALSE	FALSE	0.843641	0.696323	1.62037	1	16	21.5562	21.6324	21.7734	19.66	20.1661	21.7199	21.5124	21.5798	21.9439	21.5137	1.80813	0.0980459	FALSE
43945	O14497	ARID1A	BAF250 BAF250A C1orf4 OSA1 SMARCF1	AT-rich interactive domain-containing protein 1A	SHHAPMpSPGSSGGGGQPLAR	SHHAPMS(0.978)PGS(0.02)S(0.001)GGGGQPLAR;S(0.049)HHAPMS(0.951)PGSSGGGGQPLAR	366	S(0.02)	FALSE	FALSE	FALSE	FALSE	0.843641	1.20449	2.30455	1	15	19.7442	19.8333	19.5141	17.1974	17.1076	19.8948	19.9253	19.7706	20.198	19.6303	2.20549	0.0497583	FALSE
46979	O14497	ARID1A	BAF250 BAF250A C1orf4 OSA1 SMARCF1	AT-rich interactive domain-containing protein 1A	SHHAPMpSPGSSGGGGQPLAR	SHHAPMS(1)PGSSGGGGQPLAR;SHHAPMS(0.586)PGS(0.262)S(0.152)GGGGQPLAR;SHHAPMS(0.986)PGS(0.014)SGGGGQPLAR	366	S(0.262)	FALSE	FALSE	FALSE	FALSE	0.843641	0.696323	1.62037	1	16	21.5562	21.6324	21.7734	19.66	20.1661	21.7199	21.5124	21.5798	21.9439	21.5137	1.80813	0.0980459	FALSE
46979	O14497	ARID1A	BAF250 BAF250A C1orf4 OSA1 SMARCF1	AT-rich interactive domain-containing protein 1A	SHHAPMpSPGSSGGGGQPLAR	SHHAPMS(1)PGSSGGGGQPLAR;SHHAPMS(0.586)PGS(0.262)S(0.152)GGGGQPLAR;SHHAPMS(0.986)PGS(0.014)SGGGGQPLAR	366	S(0.014)	FALSE	FALSE	FALSE	FALSE	0.843641	0.696323	1.62037	1	16	21.5562	21.6324	21.7734	19.66	20.1661	21.7199	21.5124	21.5798	21.9439	21.5137	1.80813	0.0980459	FALSE
43945	O14497	ARID1A	BAF250 BAF250A C1orf4 OSA1 SMARCF1	AT-rich interactive domain-containing protein 1A	SHHAPMpSPGSSGGGGQPLAR	SHHAPMS(0.978)PGS(0.02)S(0.001)GGGGQPLAR;S(0.049)HHAPMS(0.951)PGSSGGGGQPLAR	367	S(0.001)	FALSE	FALSE	FALSE	FALSE	0.843641	1.20449	2.30455	1	15	19.7442	19.8333	19.5141	17.1974	17.1076	19.8948	19.9253	19.7706	20.198	19.6303	2.20549	0.0497583	FALSE
46979	O14497	ARID1A	BAF250 BAF250A C1orf4 OSA1 SMARCF1	AT-rich interactive domain-containing protein 1A	SHHAPMpSPGSSGGGGQPLAR	SHHAPMS(1)PGSSGGGGQPLAR;SHHAPMS(0.586)PGS(0.262)S(0.152)GGGGQPLAR;SHHAPMS(0.986)PGS(0.014)SGGGGQPLAR	367	S(0.152)	FALSE	FALSE	FALSE	FALSE	0.843641	0.696323	1.62037	1	16	21.5562	21.6324	21.7734	19.66	20.1661	21.7199	21.5124	21.5798	21.9439	21.5137	1.80813	0.0980459	FALSE
33014	O14497	ARID1A	BAF250 BAF250A C1orf4 OSA1 SMARCF1	AT-rich interactive domain-containing protein 1A	GPpSPSPVGSPApSVAQSR	GPS(0.99)PS(0.01)PVGS(0.272)PAS(0.728)VAQSR	696	S(0.99)	TRUE	FALSE	FALSE	FALSE	0.843641	0.308392	1.23833	2	12	18.0095	17.8941	17.9508	17.7154	17.6488	18.218	18.7931	17.9363	17.8116	18.0017	1.76292	0.105522	FALSE
49645	O14497	ARID1A	BAF250 BAF250A C1orf4 OSA1 SMARCF1	AT-rich interactive domain-containing protein 1A	GPpSPSPVGSPASVAQSR	GPS(0.999)PS(0.001)PVGSPASVAQSR;GPS(0.867)PS(0.133)PVGSPASVAQSR	696	S(0.999)	TRUE	TRUE	FALSE	FALSE	0.843641	0.246253	1.18612	1	17	19.5847	19.5041	19.5031	18.9288	19.0829	19.6023	19.5333	19.5389	19.4355	19.7247	1.75953	0.106117	FALSE
45002	O14497	ARID1A	BAF250 BAF250A C1orf4 OSA1 SMARCF1	AT-rich interactive domain-containing protein 1A	GPpSPSPVGSPASVAQSR	GPS(0.975)PS(0.025)PVGSPASVAQSR	696	S(0.975)	TRUE	FALSE	FALSE	FALSE	0.843641	0.183556	1.13568	1	16	20.396	20.53	20.3695	19.8997	19.9839	20.592	20.4924	20.2224	20.2631	20.5269	1.28297	0.225768	FALSE
31759	O14497	ARID1A	BAF250 BAF250A C1orf4 OSA1 SMARCF1	AT-rich interactive domain-containing protein 1A	GPpSPpSPVGSPASVAQSR	GPS(1)PS(0.999)PVGS(0.002)PASVAQSR;GPS(1)PS(0.918)PVGS(0.082)PAS(0.001)VAQSR	696	S(1)	TRUE	TRUE	FALSE	FALSE	0.843641	0.386746	1.30744	2	11	17.52	17.2333	17.4818	17.3574	17.1575	17.4603	18.5922	17.3872	17.4802	17.7638	1.82309	0.0954431	FALSE
31759	O14497	ARID1A	BAF250 BAF250A C1orf4 OSA1 SMARCF1	AT-rich interactive domain-containing protein 1A	GPpSPpSPVGSPASVAQSR	GPS(1)PS(0.999)PVGS(0.002)PASVAQSR;GPS(1)PS(0.918)PVGS(0.082)PAS(0.001)VAQSR	696	S(1)	TRUE	TRUE	FALSE	FALSE	0.843641	0.386746	1.30744	2	11	17.52	17.2333	17.4818	17.3574	17.1575	17.4603	18.5922	17.3872	17.4802	17.7638	1.82309	0.0954431	FALSE
49645	O14497	ARID1A	BAF250 BAF250A C1orf4 OSA1 SMARCF1	AT-rich interactive domain-containing protein 1A	GPpSPSPVGSPASVAQSR	GPS(0.999)PS(0.001)PVGSPASVAQSR;GPS(0.867)PS(0.133)PVGSPASVAQSR	696	S(0.867)	TRUE	FALSE	FALSE	FALSE	0.843641	0.246253	1.18612	1	17	19.5847	19.5041	19.5031	18.9288	19.0829	19.6023	19.5333	19.5389	19.4355	19.7247	1.75953	0.106117	FALSE
33014	O14497	ARID1A	BAF250 BAF250A C1orf4 OSA1 SMARCF1	AT-rich interactive domain-containing protein 1A	GPpSPSPVGSPApSVAQSR	GPS(0.99)PS(0.01)PVGS(0.272)PAS(0.728)VAQSR	698	S(0.01)	FALSE	FALSE	FALSE	FALSE	0.843641	0.308392	1.23833	2	12	18.0095	17.8941	17.9508	17.7154	17.6488	18.218	18.7931	17.9363	17.8116	18.0017	1.76292	0.105522	FALSE
49645	O14497	ARID1A	BAF250 BAF250A C1orf4 OSA1 SMARCF1	AT-rich interactive domain-containing protein 1A	GPpSPSPVGSPASVAQSR	GPS(0.999)PS(0.001)PVGSPASVAQSR;GPS(0.867)PS(0.133)PVGSPASVAQSR	698	S(0.001)	FALSE	FALSE	FALSE	FALSE	0.843641	0.246253	1.18612	1	17	19.5847	19.5041	19.5031	18.9288	19.0829	19.6023	19.5333	19.5389	19.4355	19.7247	1.75953	0.106117	FALSE
45002	O14497	ARID1A	BAF250 BAF250A C1orf4 OSA1 SMARCF1	AT-rich interactive domain-containing protein 1A	GPpSPSPVGSPASVAQSR	GPS(0.975)PS(0.025)PVGSPASVAQSR	698	S(0.025)	FALSE	FALSE	FALSE	FALSE	0.843641	0.183556	1.13568	1	16	20.396	20.53	20.3695	19.8997	19.9839	20.592	20.4924	20.2224	20.2631	20.5269	1.28297	0.225768	FALSE
31759	O14497	ARID1A	BAF250 BAF250A C1orf4 OSA1 SMARCF1	AT-rich interactive domain-containing protein 1A	GPpSPpSPVGSPASVAQSR	GPS(1)PS(0.999)PVGS(0.002)PASVAQSR;GPS(1)PS(0.918)PVGS(0.082)PAS(0.001)VAQSR	698	S(0.999)	TRUE	TRUE	FALSE	FALSE	0.843641	0.386746	1.30744	2	11	17.52	17.2333	17.4818	17.3574	17.1575	17.4603	18.5922	17.3872	17.4802	17.7638	1.82309	0.0954431	FALSE
31759	O14497	ARID1A	BAF250 BAF250A C1orf4 OSA1 SMARCF1	AT-rich interactive domain-containing protein 1A	GPpSPpSPVGSPASVAQSR	GPS(1)PS(0.999)PVGS(0.002)PASVAQSR;GPS(1)PS(0.918)PVGS(0.082)PAS(0.001)VAQSR	698	S(0.918)	TRUE	FALSE	FALSE	FALSE	0.843641	0.386746	1.30744	2	11	17.52	17.2333	17.4818	17.3574	17.1575	17.4603	18.5922	17.3872	17.4802	17.7638	1.82309	0.0954431	FALSE
49645	O14497	ARID1A	BAF250 BAF250A C1orf4 OSA1 SMARCF1	AT-rich interactive domain-containing protein 1A	GPpSPSPVGSPASVAQSR	GPS(0.999)PS(0.001)PVGSPASVAQSR;GPS(0.867)PS(0.133)PVGSPASVAQSR	698	S(0.133)	FALSE	FALSE	FALSE	FALSE	0.843641	0.246253	1.18612	1	17	19.5847	19.5041	19.5031	18.9288	19.0829	19.6023	19.5333	19.5389	19.4355	19.7247	1.75953	0.106117	FALSE
33014	O14497	ARID1A	BAF250 BAF250A C1orf4 OSA1 SMARCF1	AT-rich interactive domain-containing protein 1A	GPpSPSPVGSPApSVAQSR	GPS(0.99)PS(0.01)PVGS(0.272)PAS(0.728)VAQSR	702	S(0.272)	FALSE	FALSE	FALSE	FALSE	0.843641	0.308392	1.23833	2	12	18.0095	17.8941	17.9508	17.7154	17.6488	18.218	18.7931	17.9363	17.8116	18.0017	1.76292	0.105522	FALSE
31759	O14497	ARID1A	BAF250 BAF250A C1orf4 OSA1 SMARCF1	AT-rich interactive domain-containing protein 1A	GPpSPpSPVGSPASVAQSR	GPS(1)PS(0.999)PVGS(0.002)PASVAQSR;GPS(1)PS(0.918)PVGS(0.082)PAS(0.001)VAQSR	702	S(0.002)	FALSE	FALSE	FALSE	FALSE	0.843641	0.386746	1.30744	2	11	17.52	17.2333	17.4818	17.3574	17.1575	17.4603	18.5922	17.3872	17.4802	17.7638	1.82309	0.0954431	FALSE
31759	O14497	ARID1A	BAF250 BAF250A C1orf4 OSA1 SMARCF1	AT-rich interactive domain-containing protein 1A	GPpSPpSPVGSPASVAQSR	GPS(1)PS(0.999)PVGS(0.002)PASVAQSR;GPS(1)PS(0.918)PVGS(0.082)PAS(0.001)VAQSR	702	S(0.082)	FALSE	FALSE	FALSE	FALSE	0.843641	0.386746	1.30744	2	11	17.52	17.2333	17.4818	17.3574	17.1575	17.4603	18.5922	17.3872	17.4802	17.7638	1.82309	0.0954431	FALSE
33014	O14497	ARID1A	BAF250 BAF250A C1orf4 OSA1 SMARCF1	AT-rich interactive domain-containing protein 1A	GPpSPSPVGSPApSVAQSR	GPS(0.99)PS(0.01)PVGS(0.272)PAS(0.728)VAQSR	705	S(0.728)	FALSE	FALSE	FALSE	FALSE	0.843641	0.308392	1.23833	2	12	18.0095	17.8941	17.9508	17.7154	17.6488	18.218	18.7931	17.9363	17.8116	18.0017	1.76292	0.105522	FALSE
31759	O14497	ARID1A	BAF250 BAF250A C1orf4 OSA1 SMARCF1	AT-rich interactive domain-containing protein 1A	GPpSPpSPVGSPASVAQSR	GPS(1)PS(0.999)PVGS(0.002)PASVAQSR;GPS(1)PS(0.918)PVGS(0.082)PAS(0.001)VAQSR	705	S(0.001)	FALSE	FALSE	FALSE	FALSE	0.843641	0.386746	1.30744	2	11	17.52	17.2333	17.4818	17.3574	17.1575	17.4603	18.5922	17.3872	17.4802	17.7638	1.82309	0.0954431	FALSE
55437	O14497	ARID1A	BAF250 BAF250A C1orf4 OSA1 SMARCF1	AT-rich interactive domain-containing protein 1A	SGPLSPAAVPGNQMPPRPPpSGQSDSIMHPSMNQSSIAQDR	SGPLS(0.003)PAAVPGNQMPPRPPS(0.482)GQS(0.482)DS(0.034)IMHPSMNQSSIAQDR	715	S(0.003)	FALSE	FALSE	FALSE	FALSE	0.843641	0.326257	1.25376	1	19	17.761	17.852	17.5601	17.0938	17.0052	17.6734	18.0359	17.8162	17.6391	17.7389	1.86671	0.0886937	FALSE
55437	O14497	ARID1A	BAF250 BAF250A C1orf4 OSA1 SMARCF1	AT-rich interactive domain-containing protein 1A	SGPLSPAAVPGNQMPPRPPpSGQSDSIMHPSMNQSSIAQDR	SGPLS(0.003)PAAVPGNQMPPRPPS(0.482)GQS(0.482)DS(0.034)IMHPSMNQSSIAQDR	730	S(0.482)	FALSE	FALSE	FALSE	FALSE	0.843641	0.326257	1.25376	1	19	17.761	17.852	17.5601	17.0938	17.0052	17.6734	18.0359	17.8162	17.6391	17.7389	1.86671	0.0886937	FALSE
55437	O14497	ARID1A	BAF250 BAF250A C1orf4 OSA1 SMARCF1	AT-rich interactive domain-containing protein 1A	SGPLSPAAVPGNQMPPRPPpSGQSDSIMHPSMNQSSIAQDR	SGPLS(0.003)PAAVPGNQMPPRPPS(0.482)GQS(0.482)DS(0.034)IMHPSMNQSSIAQDR	733	S(0.482)	FALSE	FALSE	FALSE	FALSE	0.843641	0.326257	1.25376	1	19	17.761	17.852	17.5601	17.0938	17.0052	17.6734	18.0359	17.8162	17.6391	17.7389	1.86671	0.0886937	FALSE
55437	O14497	ARID1A	BAF250 BAF250A C1orf4 OSA1 SMARCF1	AT-rich interactive domain-containing protein 1A	SGPLSPAAVPGNQMPPRPPpSGQSDSIMHPSMNQSSIAQDR	SGPLS(0.003)PAAVPGNQMPPRPPS(0.482)GQS(0.482)DS(0.034)IMHPSMNQSSIAQDR	735	S(0.034)	FALSE	FALSE	FALSE	FALSE	0.843641	0.326257	1.25376	1	19	17.761	17.852	17.5601	17.0938	17.0052	17.6734	18.0359	17.8162	17.6391	17.7389	1.86671	0.0886937	FALSE
45336	O14497	ARID1A	BAF250 BAF250A C1orf4 OSA1 SMARCF1	AT-rich interactive domain-containing protein 1A	NPQMPQYSSPQPGpSALSPR	NPQMPQY(0.001)S(0.003)S(0.009)PQPGS(0.669)ALS(0.319)PR	762	Y(0.001)	FALSE	FALSE	FALSE	FALSE	0.843641	0.141396	1.10297	1	16	18.0594	17.8606	17.8518	18.0477	17.835	18.0493	18.1981	17.9898	18.1377	17.9867	1.5357	0.152747	FALSE
45336	O14497	ARID1A	BAF250 BAF250A C1orf4 OSA1 SMARCF1	AT-rich interactive domain-containing protein 1A	NPQMPQYSSPQPGpSALSPR	NPQMPQY(0.001)S(0.003)S(0.009)PQPGS(0.669)ALS(0.319)PR	763	S(0.003)	FALSE	FALSE	FALSE	FALSE	0.843641	0.141396	1.10297	1	16	18.0594	17.8606	17.8518	18.0477	17.835	18.0493	18.1981	17.9898	18.1377	17.9867	1.5357	0.152747	FALSE
45336	O14497	ARID1A	BAF250 BAF250A C1orf4 OSA1 SMARCF1	AT-rich interactive domain-containing protein 1A	NPQMPQYSSPQPGpSALSPR	NPQMPQY(0.001)S(0.003)S(0.009)PQPGS(0.669)ALS(0.319)PR	764	S(0.009)	FALSE	FALSE	FALSE	FALSE	0.843641	0.141396	1.10297	1	16	18.0594	17.8606	17.8518	18.0477	17.835	18.0493	18.1981	17.9898	18.1377	17.9867	1.5357	0.152747	FALSE
59907	O14497	ARID1A	BAF250 BAF250A C1orf4 OSA1 SMARCF1	AT-rich interactive domain-containing protein 1A	NPQMPQYSSPQPGSALpSPR	NPQMPQYSS(0.001)PQPGS(0.081)ALS(0.918)PR;NPQMPQYSSPQPGS(0.001)ALS(0.999)PR	764	S(0.001)	FALSE	FALSE	FALSE	FALSE	0.843641	-0.291461	-1.22388	1	20	19.707	19.6759	19.7808	20.7196	20.7338	19.7438	19.7444	19.8317	19.7996	20.0402	-1.28182	0.226156	FALSE
45336	O14497	ARID1A	BAF250 BAF250A C1orf4 OSA1 SMARCF1	AT-rich interactive domain-containing protein 1A	NPQMPQYSSPQPGpSALSPR	NPQMPQY(0.001)S(0.003)S(0.009)PQPGS(0.669)ALS(0.319)PR	769	S(0.669)	FALSE	FALSE	FALSE	FALSE	0.843641	0.141396	1.10297	1	16	18.0594	17.8606	17.8518	18.0477	17.835	18.0493	18.1981	17.9898	18.1377	17.9867	1.5357	0.152747	FALSE
59907	O14497	ARID1A	BAF250 BAF250A C1orf4 OSA1 SMARCF1	AT-rich interactive domain-containing protein 1A	NPQMPQYSSPQPGSALpSPR	NPQMPQYSS(0.001)PQPGS(0.081)ALS(0.918)PR;NPQMPQYSSPQPGS(0.001)ALS(0.999)PR	769	S(0.081)	FALSE	FALSE	FALSE	FALSE	0.843641	-0.291461	-1.22388	1	20	19.707	19.6759	19.7808	20.7196	20.7338	19.7438	19.7444	19.8317	19.7996	20.0402	-1.28182	0.226156	FALSE
59907	O14497	ARID1A	BAF250 BAF250A C1orf4 OSA1 SMARCF1	AT-rich interactive domain-containing protein 1A	NPQMPQYSSPQPGSALpSPR	NPQMPQYSS(0.001)PQPGS(0.081)ALS(0.918)PR;NPQMPQYSSPQPGS(0.001)ALS(0.999)PR	769	S(0.001)	FALSE	FALSE	FALSE	FALSE	0.843641	-0.291461	-1.22388	1	20	19.707	19.6759	19.7808	20.7196	20.7338	19.7438	19.7444	19.8317	19.7996	20.0402	-1.28182	0.226156	FALSE
45336	O14497	ARID1A	BAF250 BAF250A C1orf4 OSA1 SMARCF1	AT-rich interactive domain-containing protein 1A	NPQMPQYSSPQPGpSALSPR	NPQMPQY(0.001)S(0.003)S(0.009)PQPGS(0.669)ALS(0.319)PR	772	S(0.319)	FALSE	FALSE	FALSE	FALSE	0.843641	0.141396	1.10297	1	16	18.0594	17.8606	17.8518	18.0477	17.835	18.0493	18.1981	17.9898	18.1377	17.9867	1.5357	0.152747	FALSE
59907	O14497	ARID1A	BAF250 BAF250A C1orf4 OSA1 SMARCF1	AT-rich interactive domain-containing protein 1A	NPQMPQYSSPQPGSALpSPR	NPQMPQYSS(0.001)PQPGS(0.081)ALS(0.918)PR;NPQMPQYSSPQPGS(0.001)ALS(0.999)PR	772	S(0.918)	TRUE	FALSE	FALSE	FALSE	0.843641	-0.291461	-1.22388	1	20	19.707	19.6759	19.7808	20.7196	20.7338	19.7438	19.7444	19.8317	19.7996	20.0402	-1.28182	0.226156	FALSE
59907	O14497	ARID1A	BAF250 BAF250A C1orf4 OSA1 SMARCF1	AT-rich interactive domain-containing protein 1A	NPQMPQYSSPQPGSALpSPR	NPQMPQYSS(0.001)PQPGS(0.081)ALS(0.918)PR;NPQMPQYSSPQPGS(0.001)ALS(0.999)PR	772	S(0.999)	TRUE	TRUE	FALSE	FALSE	0.843641	-0.291461	-1.22388	1	20	19.707	19.6759	19.7808	20.7196	20.7338	19.7438	19.7444	19.8317	19.7996	20.0402	-1.28182	0.226156	FALSE
1519	O14497	ARID1A	BAF250 BAF250A C1orf4 OSA1 SMARCF1	AT-rich interactive domain-containing protein 1A	PMENRpTSPSK	PMENRT(0.5)S(0.5)PS(0.001)K	1599	T(0.5)	FALSE	FALSE	FALSE	FALSE	0.843641	-0.454384	-1.3702	1	1	20.0983	20.2479	20.3202	21.5512	21.8295	20.1721	19.9925	20.5852	20.189	20.8364	-1.31901	0.213856	FALSE
1519	O14497	ARID1A	BAF250 BAF250A C1orf4 OSA1 SMARCF1	AT-rich interactive domain-containing protein 1A	PMENRpTSPSK	PMENRT(0.5)S(0.5)PS(0.001)K	1600	S(0.5)	FALSE	FALSE	FALSE	FALSE	0.843641	-0.454384	-1.3702	1	1	20.0983	20.2479	20.3202	21.5512	21.8295	20.1721	19.9925	20.5852	20.189	20.8364	-1.31901	0.213856	FALSE
1519	O14497	ARID1A	BAF250 BAF250A C1orf4 OSA1 SMARCF1	AT-rich interactive domain-containing protein 1A	PMENRpTSPSK	PMENRT(0.5)S(0.5)PS(0.001)K	1602	S(0.001)	FALSE	FALSE	FALSE	FALSE	0.843641	-0.454384	-1.3702	1	1	20.0983	20.2479	20.3202	21.5512	21.8295	20.1721	19.9925	20.5852	20.189	20.8364	-1.31901	0.213856	FALSE
36053	O14497	ARID1A	BAF250 BAF250A C1orf4 OSA1 SMARCF1	AT-rich interactive domain-containing protein 1A	HVTTAEGpTPGTTDQEGPPPDGPPEK	HVT(0.001)T(0.004)AEGT(0.788)PGT(0.207)T(0.001)DQEGPPPDGPPEK	1883	T(0.001)	FALSE	FALSE	FALSE	FALSE	0.843641	0.946839	1.92764	1	13	19.6643	19.6539	19.68	17.4953	17.8077	19.6961	19.4885	19.942	19.8862	20.0225	2.16067	0.0537961	FALSE
36053	O14497	ARID1A	BAF250 BAF250A C1orf4 OSA1 SMARCF1	AT-rich interactive domain-containing protein 1A	HVTTAEGpTPGTTDQEGPPPDGPPEK	HVT(0.001)T(0.004)AEGT(0.788)PGT(0.207)T(0.001)DQEGPPPDGPPEK	1884	T(0.004)	FALSE	FALSE	FALSE	FALSE	0.843641	0.946839	1.92764	1	13	19.6643	19.6539	19.68	17.4953	17.8077	19.6961	19.4885	19.942	19.8862	20.0225	2.16067	0.0537961	FALSE
36053	O14497	ARID1A	BAF250 BAF250A C1orf4 OSA1 SMARCF1	AT-rich interactive domain-containing protein 1A	HVTTAEGpTPGTTDQEGPPPDGPPEK	HVT(0.001)T(0.004)AEGT(0.788)PGT(0.207)T(0.001)DQEGPPPDGPPEK	1888	T(0.788)	TRUE	FALSE	FALSE	FALSE	0.843641	0.946839	1.92764	1	13	19.6643	19.6539	19.68	17.4953	17.8077	19.6961	19.4885	19.942	19.8862	20.0225	2.16067	0.0537961	FALSE
4648	O14497	ARID1A	BAF250 BAF250A C1orf4 OSA1 SMARCF1	AT-rich interactive domain-containing protein 1A	KHVTTAEGpTPGTTDQEGPPPDGPPEK	KHVTTAEGT(0.979)PGT(0.02)TDQEGPPPDGPPEK	1888	T(0.979)	TRUE	FALSE	FALSE	FALSE	0.843641	0.613589	1.53006	1	2	20.0427	19.8077	19.9637	18.8663	18.881	20.1682	19.9615	20.0787	20.4142	20.0068	2.49863	0.0294988	FALSE
36053	O14497	ARID1A	BAF250 BAF250A C1orf4 OSA1 SMARCF1	AT-rich interactive domain-containing protein 1A	HVTTAEGpTPGTTDQEGPPPDGPPEK	HVT(0.001)T(0.004)AEGT(0.788)PGT(0.207)T(0.001)DQEGPPPDGPPEK	1891	T(0.207)	FALSE	FALSE	FALSE	FALSE	0.843641	0.946839	1.92764	1	13	19.6643	19.6539	19.68	17.4953	17.8077	19.6961	19.4885	19.942	19.8862	20.0225	2.16067	0.0537961	FALSE
4648	O14497	ARID1A	BAF250 BAF250A C1orf4 OSA1 SMARCF1	AT-rich interactive domain-containing protein 1A	KHVTTAEGpTPGTTDQEGPPPDGPPEK	KHVTTAEGT(0.979)PGT(0.02)TDQEGPPPDGPPEK	1891	T(0.02)	FALSE	FALSE	FALSE	FALSE	0.843641	0.613589	1.53006	1	2	20.0427	19.8077	19.9637	18.8663	18.881	20.1682	19.9615	20.0787	20.4142	20.0068	2.49863	0.0294988	FALSE
36053	O14497	ARID1A	BAF250 BAF250A C1orf4 OSA1 SMARCF1	AT-rich interactive domain-containing protein 1A	HVTTAEGpTPGTTDQEGPPPDGPPEK	HVT(0.001)T(0.004)AEGT(0.788)PGT(0.207)T(0.001)DQEGPPPDGPPEK	1892	T(0.001)	FALSE	FALSE	FALSE	FALSE	0.843641	0.946839	1.92764	1	13	19.6643	19.6539	19.68	17.4953	17.8077	19.6961	19.4885	19.942	19.8862	20.0225	2.16067	0.0537961	FALSE
57051	O14544	SOCS6	CIS4 SOCS4	Suppressor of cytokine signaling 6	AGHDDVPPLpSPLLPPMQNNQIQR	AGHDDVPPLS(1)PLLPPMQNNQIQR	311	S(1)	TRUE	TRUE	FALSE	FALSE	0.843641	0.220143	1.16485	1	20	17.5588	17.5751	17.7105	17.6247	17.677	17.7712	17.7856	18.0194	17.88	17.7906	2.53005	0.027893	FALSE
227	O14545	TRAFD1	FLN29	TRAF-type zinc finger domain-containing protein 1	ALPSLNpTGSpSSPR	ALPS(0.013)LNT(0.986)GS(0.304)S(0.522)S(0.175)PR	320	S(0.013)	FALSE	FALSE	FALSE	FALSE	0.843641	-0.199629	-1.1484	2	1	15.8986	16.3298	16.1472	16.1536	16.1982	15.793	16.1318	15.763	15.9886	16.0528	-1.77028	0.104239	FALSE
227	O14545	TRAFD1	FLN29	TRAF-type zinc finger domain-containing protein 1	ALPSLNpTGSpSSPR	ALPS(0.013)LNT(0.986)GS(0.304)S(0.522)S(0.175)PR	323	T(0.986)	TRUE	FALSE	FALSE	FALSE	0.843641	-0.199629	-1.1484	2	1	15.8986	16.3298	16.1472	16.1536	16.1982	15.793	16.1318	15.763	15.9886	16.0528	-1.77028	0.104239	FALSE
227	O14545	TRAFD1	FLN29	TRAF-type zinc finger domain-containing protein 1	ALPSLNpTGSpSSPR	ALPS(0.013)LNT(0.986)GS(0.304)S(0.522)S(0.175)PR	325	S(0.304)	FALSE	FALSE	FALSE	FALSE	0.843641	-0.199629	-1.1484	2	1	15.8986	16.3298	16.1472	16.1536	16.1982	15.793	16.1318	15.763	15.9886	16.0528	-1.77028	0.104239	FALSE
227	O14545	TRAFD1	FLN29	TRAF-type zinc finger domain-containing protein 1	ALPSLNpTGSpSSPR	ALPS(0.013)LNT(0.986)GS(0.304)S(0.522)S(0.175)PR	326	S(0.522)	FALSE	FALSE	FALSE	FALSE	0.843641	-0.199629	-1.1484	2	1	15.8986	16.3298	16.1472	16.1536	16.1982	15.793	16.1318	15.763	15.9886	16.0528	-1.77028	0.104239	FALSE
227	O14545	TRAFD1	FLN29	TRAF-type zinc finger domain-containing protein 1	ALPSLNpTGSpSSPR	ALPS(0.013)LNT(0.986)GS(0.304)S(0.522)S(0.175)PR	327	S(0.175)	FALSE	FALSE	FALSE	FALSE	0.843641	-0.199629	-1.1484	2	1	15.8986	16.3298	16.1472	16.1536	16.1982	15.793	16.1318	15.763	15.9886	16.0528	-1.77028	0.104239	FALSE
39150	O14545	TRAFD1	FLN29	TRAF-type zinc finger domain-containing protein 1	LDSQPQEpTSPELPR	LDSQPQET(0.768)S(0.232)PELPR	414	T(0.768)	TRUE	FALSE	FALSE	FALSE	0.843641	-0.221845	-1.16622	1	14	20.2257	20.0548	20.2101	20.7146	20.4508	20.1713	20.1838	20.0663	19.9403	20.1852	-1.72294	0.112742	FALSE
42179	O14545	TRAFD1	FLN29	TRAF-type zinc finger domain-containing protein 1	LDSQPQETpSPELPRR	LDSQPQET(0.027)S(0.973)PELPRR	414	T(0.027)	FALSE	FALSE	FALSE	FALSE	0.843641	-0.261743	-1.19893	1	15	19.6667	19.4593	19.4168	20.0361	19.7166	19.4888	19.6401	19.2333	19.1597	19.465	-1.85776	0.0900408	FALSE
39150	O14545	TRAFD1	FLN29	TRAF-type zinc finger domain-containing protein 1	LDSQPQEpTSPELPR	LDSQPQET(0.768)S(0.232)PELPR	415	S(0.232)	FALSE	FALSE	FALSE	FALSE	0.843641	-0.221845	-1.16622	1	14	20.2257	20.0548	20.2101	20.7146	20.4508	20.1713	20.1838	20.0663	19.9403	20.1852	-1.72294	0.112742	FALSE
42179	O14545	TRAFD1	FLN29	TRAF-type zinc finger domain-containing protein 1	LDSQPQETpSPELPRR	LDSQPQET(0.027)S(0.973)PELPRR	415	S(0.973)	TRUE	FALSE	FALSE	FALSE	0.843641	-0.261743	-1.19893	1	15	19.6667	19.4593	19.4168	20.0361	19.7166	19.4888	19.6401	19.2333	19.1597	19.465	-1.85776	0.0900408	FALSE
2313	O14545	TRAFD1	FLN29	TRAF-type zinc finger domain-containing protein 1	STSGPRPGCQPpSSPCVPK	STSGPRPGCQPS(0.584)S(0.416)PCVPK	479	S(0.584)	FALSE	FALSE	FALSE	FALSE	0.843641	-0.322569	-1.25056	1	1	20.815	20.7253	20.6846	21.4623	21.0732	20.6448	20.7386	20.6505	20.3507	20.7629	-2.0652	0.0631912	FALSE
2313	O14545	TRAFD1	FLN29	TRAF-type zinc finger domain-containing protein 1	STSGPRPGCQPpSSPCVPK	STSGPRPGCQPS(0.584)S(0.416)PCVPK	480	S(0.416)	FALSE	FALSE	FALSE	FALSE	0.843641	-0.322569	-1.25056	1	1	20.815	20.7253	20.6846	21.4623	21.0732	20.6448	20.7386	20.6505	20.3507	20.7629	-2.0652	0.0631912	FALSE
2314	O14545	TRAFD1	FLN29	TRAF-type zinc finger domain-containing protein 1	STSGPRPGCQPSSPCVPKLpSNSDSQDIQGR	STSGPRPGCQPSS(0.003)PCVPKLS(0.97)NS(0.027)DSQDIQGR	480	S(0.003)	FALSE	FALSE	FALSE	FALSE	0.843641	-0.401601	-1.32097	1	1	20.974	20.5512	20.8748	21.6076	20.9164	20.6306	20.7081	20.5378	20.4655	20.574	-2.39656	0.0353615	FALSE
2314	O14545	TRAFD1	FLN29	TRAF-type zinc finger domain-containing protein 1	STSGPRPGCQPSSPCVPKLpSNSDSQDIQGR	STSGPRPGCQPSS(0.003)PCVPKLS(0.97)NS(0.027)DSQDIQGR	487	S(0.97)	TRUE	FALSE	FALSE	FALSE	0.843641	-0.401601	-1.32097	1	1	20.974	20.5512	20.8748	21.6076	20.9164	20.6306	20.7081	20.5378	20.4655	20.574	-2.39656	0.0353615	FALSE
2314	O14545	TRAFD1	FLN29	TRAF-type zinc finger domain-containing protein 1	STSGPRPGCQPSSPCVPKLpSNSDSQDIQGR	STSGPRPGCQPSS(0.003)PCVPKLS(0.97)NS(0.027)DSQDIQGR	489	S(0.027)	FALSE	FALSE	FALSE	FALSE	0.843641	-0.401601	-1.32097	1	1	20.974	20.5512	20.8748	21.6076	20.9164	20.6306	20.7081	20.5378	20.4655	20.574	-2.39656	0.0353615	FALSE
48579	O14545	TRAFD1	FLN29	TRAF-type zinc finger domain-containing protein 1	pYGASGRpSEGGRNpSR	Y(0.602)GAS(0.476)GRS(0.922)EGGRNS(1)R	537	Y(0.602)	FALSE	FALSE	FALSE	FALSE	0.843641	0.360611	1.28397	3	17	17.6574	17.8966	17.5587	16.9742	17.3339	17.7548	18.3782	17.8543	17.7518	17.4848	1.83364	0.0937694	FALSE
48579	O14545	TRAFD1	FLN29	TRAF-type zinc finger domain-containing protein 1	pYGASGRpSEGGRNpSR	Y(0.602)GAS(0.476)GRS(0.922)EGGRNS(1)R	540	S(0.476)	FALSE	FALSE	FALSE	FALSE	0.843641	0.360611	1.28397	3	17	17.6574	17.8966	17.5587	16.9742	17.3339	17.7548	18.3782	17.8543	17.7518	17.4848	1.83364	0.0937694	FALSE
48579	O14545	TRAFD1	FLN29	TRAF-type zinc finger domain-containing protein 1	pYGASGRpSEGGRNpSR	Y(0.602)GAS(0.476)GRS(0.922)EGGRNS(1)R	543	S(0.922)	TRUE	FALSE	FALSE	FALSE	0.843641	0.360611	1.28397	3	17	17.6574	17.8966	17.5587	16.9742	17.3339	17.7548	18.3782	17.8543	17.7518	17.4848	1.83364	0.0937694	FALSE
48579	O14545	TRAFD1	FLN29	TRAF-type zinc finger domain-containing protein 1	pYGASGRpSEGGRNpSR	Y(0.602)GAS(0.476)GRS(0.922)EGGRNS(1)R	549	S(1)	TRUE	TRUE	FALSE	FALSE	0.843641	0.360611	1.28397	3	17	17.6574	17.8966	17.5587	16.9742	17.3339	17.7548	18.3782	17.8543	17.7518	17.4848	1.83364	0.0937694	FALSE
45049	O14562	UBFD1	UBPH	Ubiquitin domain-containing protein UBFD1	GSLQPAPAQPPGDPAAQASVpSNGEDAGGGAGR	GSLQPAPAQPPGDPAAQAS(0.186)VS(0.814)NGEDAGGGAGR	70	S(0.186)	FALSE	FALSE	FALSE	FALSE	0.843641	0.149952	1.10953	1	16	19.0733	18.9696	19.0137	19.1503	18.9474	19.071	19.4514	19.1247	19.2036	19.0533	1.48635	0.165162	FALSE
45049	O14562	UBFD1	UBPH	Ubiquitin domain-containing protein UBFD1	GSLQPAPAQPPGDPAAQASVpSNGEDAGGGAGR	GSLQPAPAQPPGDPAAQAS(0.186)VS(0.814)NGEDAGGGAGR	72	S(0.814)	TRUE	FALSE	FALSE	FALSE	0.843641	0.149952	1.10953	1	16	19.0733	18.9696	19.0137	19.1503	18.9474	19.071	19.4514	19.1247	19.2036	19.0533	1.48635	0.165162	FALSE
29871	O14578	CIT	CRIK KIAA0949 STK21	Citron Rho-interacting kinase	SESVVSGLDpSPAK	S(0.06)ES(0.06)VVS(0.03)GLDS(0.849)PAK	431	S(0.06)	FALSE	FALSE	FALSE	FALSE	0.843641	-0.13788	-1.10029	1	11	16.2938	16.4127	16.3138	16.6084	16.4947	16.2426	16.3757	16.3471	16.2863	16.1823	-1.47463	0.168235	FALSE
29871	O14578	CIT	CRIK KIAA0949 STK21	Citron Rho-interacting kinase	SESVVSGLDpSPAK	S(0.06)ES(0.06)VVS(0.03)GLDS(0.849)PAK	433	S(0.06)	FALSE	FALSE	FALSE	FALSE	0.843641	-0.13788	-1.10029	1	11	16.2938	16.4127	16.3138	16.6084	16.4947	16.2426	16.3757	16.3471	16.2863	16.1823	-1.47463	0.168235	FALSE
29871	O14578	CIT	CRIK KIAA0949 STK21	Citron Rho-interacting kinase	SESVVSGLDpSPAK	S(0.06)ES(0.06)VVS(0.03)GLDS(0.849)PAK	436	S(0.03)	FALSE	FALSE	FALSE	FALSE	0.843641	-0.13788	-1.10029	1	11	16.2938	16.4127	16.3138	16.6084	16.4947	16.2426	16.3757	16.3471	16.2863	16.1823	-1.47463	0.168235	FALSE
29871	O14578	CIT	CRIK KIAA0949 STK21	Citron Rho-interacting kinase	SESVVSGLDpSPAK	S(0.06)ES(0.06)VVS(0.03)GLDS(0.849)PAK	440	S(0.849)	TRUE	FALSE	FALSE	FALSE	0.843641	-0.13788	-1.10029	1	11	16.2938	16.4127	16.3138	16.6084	16.4947	16.2426	16.3757	16.3471	16.2863	16.1823	-1.47463	0.168235	FALSE
32826	O14578	CIT	CRIK KIAA0949 STK21	Citron Rho-interacting kinase	EPSpTPHRYR	EPS(0.005)T(0.995)PHRYR	1954	S(0.005)	FALSE	FALSE	FALSE	FALSE	0.843641	0.466341	1.3816	1	12	17.8743	17.7701	17.4756	16.5981	16.7603	17.6386	17.8421	17.6034	17.7502	17.9758	1.93317	0.0792481	FALSE
32826	O14578	CIT	CRIK KIAA0949 STK21	Citron Rho-interacting kinase	EPSpTPHRYR	EPS(0.005)T(0.995)PHRYR	1955	T(0.995)	TRUE	TRUE	FALSE	FALSE	0.843641	0.466341	1.3816	1	12	17.8743	17.7701	17.4756	16.5981	16.7603	17.6386	17.8421	17.6034	17.7502	17.9758	1.93317	0.0792481	FALSE
12812	O14578	CIT	CRIK KIAA0949 STK21	Citron Rho-interacting kinase	TPLpSQVNK	T(0.311)PLS(0.689)QVNK	2013	T(0.311)	FALSE	FALSE	FALSE	FALSE	0.843641	0.23092	1.17358	1	4	19.8935	20.5353	20.3579	19.6713	20.3432	20.5791	20.3116	20.4294	20.336	20.2998	1.42353	0.18221	FALSE
12812	O14578	CIT	CRIK KIAA0949 STK21	Citron Rho-interacting kinase	TPLpSQVNK	T(0.311)PLS(0.689)QVNK	2016	S(0.689)	FALSE	FALSE	FALSE	FALSE	0.843641	0.23092	1.17358	1	4	19.8935	20.5353	20.3579	19.6713	20.3432	20.5791	20.3116	20.4294	20.336	20.2998	1.42353	0.18221	FALSE
32864	O14578-3	CIT	CRIK KIAA0949 STK21	Isoform 3 of Citron Rho-interacting kinase	ESGTEHHRGPpSTSRpSPNK	ES(0.129)GT(0.107)EHHRGPS(0.682)T(0.141)S(0.077)RS(0.864)PNK	1424	S(0.129)	FALSE	FALSE	FALSE	FALSE	0.843641	1.00538	2.00748	2	12	17.4935	18.4876	18.6531	15.6276	15.5964	18.1656	17.9249	18.4291	18.6418	17.7237	1.69728	0.117899	TRUE
32864	O14578-3	CIT	CRIK KIAA0949 STK21	Isoform 3 of Citron Rho-interacting kinase	ESGTEHHRGPpSTSRpSPNK	ES(0.129)GT(0.107)EHHRGPS(0.682)T(0.141)S(0.077)RS(0.864)PNK	1426	T(0.107)	FALSE	FALSE	FALSE	FALSE	0.843641	1.00538	2.00748	2	12	17.4935	18.4876	18.6531	15.6276	15.5964	18.1656	17.9249	18.4291	18.6418	17.7237	1.69728	0.117899	TRUE
32864	O14578-3	CIT	CRIK KIAA0949 STK21	Isoform 3 of Citron Rho-interacting kinase	ESGTEHHRGPpSTSRpSPNK	ES(0.129)GT(0.107)EHHRGPS(0.682)T(0.141)S(0.077)RS(0.864)PNK	1433	S(0.682)	FALSE	FALSE	FALSE	FALSE	0.843641	1.00538	2.00748	2	12	17.4935	18.4876	18.6531	15.6276	15.5964	18.1656	17.9249	18.4291	18.6418	17.7237	1.69728	0.117899	TRUE
41819	O14578-3	CIT	CRIK KIAA0949 STK21	Isoform 3 of Citron Rho-interacting kinase	ESGTEHHRGPpSTSRSPNK	ESGTEHHRGPS(0.822)T(0.116)S(0.005)RS(0.056)PNK	1433	S(0.822)	TRUE	FALSE	FALSE	FALSE	0.843641	1.12357	2.17885	1	15	18.607	19.8662	19.4747	16.5659	16.021	19.2646	18.7291	19.7238	19.752	18.6831	1.61946	0.133816	TRUE
32864	O14578-3	CIT	CRIK KIAA0949 STK21	Isoform 3 of Citron Rho-interacting kinase	ESGTEHHRGPpSTSRpSPNK	ES(0.129)GT(0.107)EHHRGPS(0.682)T(0.141)S(0.077)RS(0.864)PNK	1434	T(0.141)	FALSE	FALSE	FALSE	FALSE	0.843641	1.00538	2.00748	2	12	17.4935	18.4876	18.6531	15.6276	15.5964	18.1656	17.9249	18.4291	18.6418	17.7237	1.69728	0.117899	TRUE
41819	O14578-3	CIT	CRIK KIAA0949 STK21	Isoform 3 of Citron Rho-interacting kinase	ESGTEHHRGPpSTSRSPNK	ESGTEHHRGPS(0.822)T(0.116)S(0.005)RS(0.056)PNK	1434	T(0.116)	FALSE	FALSE	FALSE	FALSE	0.843641	1.12357	2.17885	1	15	18.607	19.8662	19.4747	16.5659	16.021	19.2646	18.7291	19.7238	19.752	18.6831	1.61946	0.133816	TRUE
32864	O14578-3	CIT	CRIK KIAA0949 STK21	Isoform 3 of Citron Rho-interacting kinase	ESGTEHHRGPpSTSRpSPNK	ES(0.129)GT(0.107)EHHRGPS(0.682)T(0.141)S(0.077)RS(0.864)PNK	1435	S(0.077)	FALSE	FALSE	FALSE	FALSE	0.843641	1.00538	2.00748	2	12	17.4935	18.4876	18.6531	15.6276	15.5964	18.1656	17.9249	18.4291	18.6418	17.7237	1.69728	0.117899	TRUE
41819	O14578-3	CIT	CRIK KIAA0949 STK21	Isoform 3 of Citron Rho-interacting kinase	ESGTEHHRGPpSTSRSPNK	ESGTEHHRGPS(0.822)T(0.116)S(0.005)RS(0.056)PNK	1435	S(0.005)	FALSE	FALSE	FALSE	FALSE	0.843641	1.12357	2.17885	1	15	18.607	19.8662	19.4747	16.5659	16.021	19.2646	18.7291	19.7238	19.752	18.6831	1.61946	0.133816	TRUE
32864	O14578-3	CIT	CRIK KIAA0949 STK21	Isoform 3 of Citron Rho-interacting kinase	ESGTEHHRGPpSTSRpSPNK	ES(0.129)GT(0.107)EHHRGPS(0.682)T(0.141)S(0.077)RS(0.864)PNK	1437	S(0.864)	TRUE	FALSE	FALSE	FALSE	0.843641	1.00538	2.00748	2	12	17.4935	18.4876	18.6531	15.6276	15.5964	18.1656	17.9249	18.4291	18.6418	17.7237	1.69728	0.117899	TRUE
41819	O14578-3	CIT	CRIK KIAA0949 STK21	Isoform 3 of Citron Rho-interacting kinase	ESGTEHHRGPpSTSRSPNK	ESGTEHHRGPS(0.822)T(0.116)S(0.005)RS(0.056)PNK	1437	S(0.056)	FALSE	FALSE	FALSE	FALSE	0.843641	1.12357	2.17885	1	15	18.607	19.8662	19.4747	16.5659	16.021	19.2646	18.7291	19.7238	19.752	18.6831	1.61946	0.133816	TRUE
25307	O14579	COPE		Coatomer subunit epsilon	LVLQYAPpSA	LVLQY(0.002)APS(0.998)A	304	Y(0.002)	FALSE	FALSE	FALSE	FALSE	0.843641	-0.37316	-1.29519	1	9	14.7945	14.948	14.9473	15.3314	14.799	14.4374	14.7189	15.1163	14.1911	14.4907	-2.15747	0.0538414	FALSE
25307	O14579	COPE		Coatomer subunit epsilon	LVLQYAPpSA	LVLQY(0.002)APS(0.998)A	307	S(0.998)	TRUE	TRUE	FALSE	FALSE	0.843641	-0.37316	-1.29519	1	9	14.7945	14.948	14.9473	15.3314	14.799	14.4374	14.7189	15.1163	14.1911	14.4907	-2.15747	0.0538414	FALSE
1592	O14617	AP3D1		AP-3 complex subunit delta-1	pSPEKDVPMVEK	S(1)PEKDVPMVEK	829	S(1)	TRUE	TRUE	FALSE	FALSE	0.843641	0.232207	1.17463	1	1	19.8968	20.2165	20.4283	19.8019	20.4721	20.577	20.1223	20.4388	20.4812	20.3574	1.52878	0.154436	FALSE
11023	O14639	ABLIM1	ABLIM KIAA0059 LIMAB1	Actin-binding LIM protein 1	DCLCQLCAQPMpSSSPKETTFSSNCAGCGR	DCLCQLCAQPMS(0.941)S(0.057)S(0.002)PKETTFSSNCAGCGR	214	S(0.941)	TRUE	FALSE	FALSE	FALSE	0.843641	-0.214857	-1.16059	1	4	19.9754	19.3659	19.6987	20.1277	19.8347	19.636	19.7228	19.4254	19.5637	19.5802	-1.54453	0.15061	FALSE
11024	O14639	ABLIM1	ABLIM KIAA0059 LIMAB1	Actin-binding LIM protein 1	DCLCQLCAQPMSSpSPK	DCLCQLCAQPMS(0.01)S(0.195)S(0.795)PK	214	S(0.01)	FALSE	FALSE	FALSE	FALSE	0.843641	-0.150707	-1.11011	1	4	18.5299	18.5583	18.4878	18.7281	18.5592	18.4447	18.4937	18.3368	18.3692	18.4654	-1.77113	0.104093	FALSE
18051	O14639	ABLIM1	ABLIM KIAA0059 LIMAB1	Actin-binding LIM protein 1	VTFNGRDCLCQLCAQPMpSSSPK	VTFNGRDCLCQLCAQPMS(0.372)S(0.372)S(0.256)PK	214	S(0.372)	FALSE	FALSE	FALSE	FALSE	0.843641	-0.249491	-1.18879	1	6	18.4078	18.2079	18.2871	18.4882	18.2949	18.1179	18.1709	17.9984	17.9635	18.1877	-2.68274	0.0212349	FALSE
18052	O14639	ABLIM1	ABLIM KIAA0059 LIMAB1	Actin-binding LIM protein 1	VTFNGRDCLCQLCAQPMSpSSPK	VTFNGRDCLCQLCAQPMS(0.08)S(0.525)S(0.395)PK	214	S(0.08)	FALSE	FALSE	FALSE	FALSE	0.843641	-0.242178	-1.18278	1	6	16.5862	16.4996	16.5789	16.7087	16.5995	16.1837	16.6749	16.241	16.2906	16.3716	-2.24889	0.045885	FALSE
23951	O14639	ABLIM1	ABLIM KIAA0059 LIMAB1	Actin-binding LIM protein 1	VTFNGRDCLCQLCAQPMSpSSPK	VTFNGRDCLCQLCAQPMS(0.224)S(0.686)S(0.09)PK;VTFNGRDCLCQLCAQPMS(0.08)S(0.557)S(0.363)PK	214	S(0.224)	FALSE	FALSE	FALSE	FALSE	0.843641	-0.306701	-1.23688	1	8	19.5687	19.3842	19.4612	20.1132	19.9123	19.3491	19.4731	19.2996	19.3471	19.4372	-2.15703	0.0538828	FALSE
23951	O14639	ABLIM1	ABLIM KIAA0059 LIMAB1	Actin-binding LIM protein 1	VTFNGRDCLCQLCAQPMSpSSPK	VTFNGRDCLCQLCAQPMS(0.224)S(0.686)S(0.09)PK;VTFNGRDCLCQLCAQPMS(0.08)S(0.557)S(0.363)PK	214	S(0.08)	FALSE	FALSE	FALSE	FALSE	0.843641	-0.306701	-1.23688	1	8	19.5687	19.3842	19.4612	20.1132	19.9123	19.3491	19.4731	19.2996	19.3471	19.4372	-2.15703	0.0538828	FALSE
7532	O14639	ABLIM1	ABLIM KIAA0059 LIMAB1	Actin-binding LIM protein 1	DCLCQLCAQPMpSSSPKETTFSSNCAGCGR	DCLCQLCAQPMS(0.333)S(0.333)S(0.333)PKET(0.001)TFSSNCAGCGR	214	S(0.333)	FALSE	FALSE	FALSE	FALSE	0.843641	-0.203068	-1.15114	1	3	19.5367	19.3275	19.0857	19.8098	19.408	19.2921	19.4308	19.1522	19.1662	19.111	-1.50567	0.160202	FALSE
7534	O14639	ABLIM1	ABLIM KIAA0059 LIMAB1	Actin-binding LIM protein 1	DCLCQLCAQPMSSpSPKETTFSSNCAGCGR	DCLCQLCAQPMS(0.168)S(0.124)S(0.707)PKET(0.001)T(0.001)FSSNCAGCGR	214	S(0.168)	FALSE	FALSE	FALSE	FALSE	0.843641	-0.154259	-1.11285	1	3	20.2958	20.1102	20.0462	20.529	20.0748	20.0829	20.3079	20.0239	19.8804	19.9896	-1.2607	0.233397	FALSE
11025	O14639	ABLIM1	ABLIM KIAA0059 LIMAB1	Actin-binding LIM protein 1	DCLCQLCAQPMSSpSPKETTFSSNCAGCGR	DCLCQLCAQPMS(0.156)S(0.12)S(0.723)PKET(0.001)TFSSNCAGCGR	214	S(0.156)	FALSE	FALSE	FALSE	FALSE	0.843641	-0.229913	-1.17276	1	4	19.1302	18.6147	18.9396	19.2544	18.9535	18.8506	18.9065	18.5554	18.6818	18.7485	-1.78236	0.102165	FALSE
11026	O14639	ABLIM1	ABLIM KIAA0059 LIMAB1	Actin-binding LIM protein 1	DCLCQLCAQPMSpSSPKETTFSSNCAGCGR	DCLCQLCAQPMS(0.071)S(0.778)S(0.151)PKETTFSSNCAGCGR	214	S(0.071)	FALSE	FALSE	FALSE	FALSE	0.843641	-0.229605	-1.17251	1	4	20.4221	19.7727	20.0892	20.5191	20.2676	20.0472	20.0566	19.9144	19.9171	19.9873	-1.67817	0.121349	FALSE
18050	O14639	ABLIM1	ABLIM KIAA0059 LIMAB1	Actin-binding LIM protein 1	VTFNGRDCLCQLCAQPMSpSSPK	VTFNGRDCLCQLCAQPMS(0.257)S(0.385)S(0.358)PK	214	S(0.257)	FALSE	FALSE	FALSE	FALSE	0.843641	-0.261497	-1.19872	1	6	18.2923	18.2682	18.0428	18.2937	18.0561	17.7518	18.1872	17.8801	17.9924	17.8342	-2.39505	0.0354566	FALSE
7530	O14639	ABLIM1	ABLIM KIAA0059 LIMAB1	Actin-binding LIM protein 1	DCLCQLCAQPMpSSSPK	DCLCQLCAQPMS(0.397)S(0.397)S(0.206)PK	214	S(0.397)	FALSE	FALSE	FALSE	FALSE	0.843641	-0.160555	-1.11772	1	3	17.3366	17.4154	17.1742	17.7697	17.3685	17.3729	17.3628	17.1614	17.2345	17.13	-1.34899	0.204345	FALSE
13724	O14639	ABLIM1	ABLIM KIAA0059 LIMAB1	Actin-binding LIM protein 1	DCLCQLCAQPMpSSSPK	DCLCQLCAQPMS(0.333)S(0.333)S(0.333)PK;DCLCQLCAQPMS(0.555)S(0.222)S(0.222)PK;DCLCQLCAQPMS(0.659)S(0.193)S(0.148)PK	214	S(0.333)	FALSE	FALSE	FALSE	FALSE	0.843641	-0.173007	-1.12741	1	4	19.6065	19.2445	19.472	19.8781	19.5493	19.3611	19.4017	19.3225	19.3248	19.4753	-1.48417	0.16573	FALSE
13724	O14639	ABLIM1	ABLIM KIAA0059 LIMAB1	Actin-binding LIM protein 1	DCLCQLCAQPMpSSSPK	DCLCQLCAQPMS(0.333)S(0.333)S(0.333)PK;DCLCQLCAQPMS(0.555)S(0.222)S(0.222)PK;DCLCQLCAQPMS(0.659)S(0.193)S(0.148)PK	214	S(0.555)	FALSE	FALSE	FALSE	FALSE	0.843641	-0.173007	-1.12741	1	4	19.6065	19.2445	19.472	19.8781	19.5493	19.3611	19.4017	19.3225	19.3248	19.4753	-1.48417	0.16573	FALSE
13724	O14639	ABLIM1	ABLIM KIAA0059 LIMAB1	Actin-binding LIM protein 1	DCLCQLCAQPMpSSSPK	DCLCQLCAQPMS(0.333)S(0.333)S(0.333)PK;DCLCQLCAQPMS(0.555)S(0.222)S(0.222)PK;DCLCQLCAQPMS(0.659)S(0.193)S(0.148)PK	214	S(0.659)	FALSE	FALSE	FALSE	FALSE	0.843641	-0.173007	-1.12741	1	4	19.6065	19.2445	19.472	19.8781	19.5493	19.3611	19.4017	19.3225	19.3248	19.4753	-1.48417	0.16573	FALSE
11023	O14639	ABLIM1	ABLIM KIAA0059 LIMAB1	Actin-binding LIM protein 1	DCLCQLCAQPMpSSSPKETTFSSNCAGCGR	DCLCQLCAQPMS(0.941)S(0.057)S(0.002)PKETTFSSNCAGCGR	215	S(0.057)	FALSE	FALSE	FALSE	FALSE	0.843641	-0.214857	-1.16059	1	4	19.9754	19.3659	19.6987	20.1277	19.8347	19.636	19.7228	19.4254	19.5637	19.5802	-1.54453	0.15061	FALSE
23951	O14639	ABLIM1	ABLIM KIAA0059 LIMAB1	Actin-binding LIM protein 1	VTFNGRDCLCQLCAQPMSpSSPK	VTFNGRDCLCQLCAQPMS(0.224)S(0.686)S(0.09)PK;VTFNGRDCLCQLCAQPMS(0.08)S(0.557)S(0.363)PK	215	S(0.557)	FALSE	FALSE	FALSE	FALSE	0.843641	-0.306701	-1.23688	1	8	19.5687	19.3842	19.4612	20.1132	19.9123	19.3491	19.4731	19.2996	19.3471	19.4372	-2.15703	0.0538828	FALSE
18051	O14639	ABLIM1	ABLIM KIAA0059 LIMAB1	Actin-binding LIM protein 1	VTFNGRDCLCQLCAQPMpSSSPK	VTFNGRDCLCQLCAQPMS(0.372)S(0.372)S(0.256)PK	215	S(0.372)	FALSE	FALSE	FALSE	FALSE	0.843641	-0.249491	-1.18879	1	6	18.4078	18.2079	18.2871	18.4882	18.2949	18.1179	18.1709	17.9984	17.9635	18.1877	-2.68274	0.0212349	FALSE
11024	O14639	ABLIM1	ABLIM KIAA0059 LIMAB1	Actin-binding LIM protein 1	DCLCQLCAQPMSSpSPK	DCLCQLCAQPMS(0.01)S(0.195)S(0.795)PK	215	S(0.195)	FALSE	FALSE	FALSE	FALSE	0.843641	-0.150707	-1.11011	1	4	18.5299	18.5583	18.4878	18.7281	18.5592	18.4447	18.4937	18.3368	18.3692	18.4654	-1.77113	0.104093	FALSE
23951	O14639	ABLIM1	ABLIM KIAA0059 LIMAB1	Actin-binding LIM protein 1	VTFNGRDCLCQLCAQPMSpSSPK	VTFNGRDCLCQLCAQPMS(0.224)S(0.686)S(0.09)PK;VTFNGRDCLCQLCAQPMS(0.08)S(0.557)S(0.363)PK	215	S(0.686)	FALSE	FALSE	FALSE	FALSE	0.843641	-0.306701	-1.23688	1	8	19.5687	19.3842	19.4612	20.1132	19.9123	19.3491	19.4731	19.2996	19.3471	19.4372	-2.15703	0.0538828	FALSE
7532	O14639	ABLIM1	ABLIM KIAA0059 LIMAB1	Actin-binding LIM protein 1	DCLCQLCAQPMpSSSPKETTFSSNCAGCGR	DCLCQLCAQPMS(0.333)S(0.333)S(0.333)PKET(0.001)TFSSNCAGCGR	215	S(0.333)	FALSE	FALSE	FALSE	FALSE	0.843641	-0.203068	-1.15114	1	3	19.5367	19.3275	19.0857	19.8098	19.408	19.2921	19.4308	19.1522	19.1662	19.111	-1.50567	0.160202	FALSE
7534	O14639	ABLIM1	ABLIM KIAA0059 LIMAB1	Actin-binding LIM protein 1	DCLCQLCAQPMSSpSPKETTFSSNCAGCGR	DCLCQLCAQPMS(0.168)S(0.124)S(0.707)PKET(0.001)T(0.001)FSSNCAGCGR	215	S(0.124)	FALSE	FALSE	FALSE	FALSE	0.843641	-0.154259	-1.11285	1	3	20.2958	20.1102	20.0462	20.529	20.0748	20.0829	20.3079	20.0239	19.8804	19.9896	-1.2607	0.233397	FALSE
11025	O14639	ABLIM1	ABLIM KIAA0059 LIMAB1	Actin-binding LIM protein 1	DCLCQLCAQPMSSpSPKETTFSSNCAGCGR	DCLCQLCAQPMS(0.156)S(0.12)S(0.723)PKET(0.001)TFSSNCAGCGR	215	S(0.12)	FALSE	FALSE	FALSE	FALSE	0.843641	-0.229913	-1.17276	1	4	19.1302	18.6147	18.9396	19.2544	18.9535	18.8506	18.9065	18.5554	18.6818	18.7485	-1.78236	0.102165	FALSE
11026	O14639	ABLIM1	ABLIM KIAA0059 LIMAB1	Actin-binding LIM protein 1	DCLCQLCAQPMSpSSPKETTFSSNCAGCGR	DCLCQLCAQPMS(0.071)S(0.778)S(0.151)PKETTFSSNCAGCGR	215	S(0.778)	TRUE	FALSE	FALSE	FALSE	0.843641	-0.229605	-1.17251	1	4	20.4221	19.7727	20.0892	20.5191	20.2676	20.0472	20.0566	19.9144	19.9171	19.9873	-1.67817	0.121349	FALSE
18052	O14639	ABLIM1	ABLIM KIAA0059 LIMAB1	Actin-binding LIM protein 1	VTFNGRDCLCQLCAQPMSpSSPK	VTFNGRDCLCQLCAQPMS(0.08)S(0.525)S(0.395)PK	215	S(0.525)	FALSE	FALSE	FALSE	FALSE	0.843641	-0.242178	-1.18278	1	6	16.5862	16.4996	16.5789	16.7087	16.5995	16.1837	16.6749	16.241	16.2906	16.3716	-2.24889	0.045885	FALSE
18050	O14639	ABLIM1	ABLIM KIAA0059 LIMAB1	Actin-binding LIM protein 1	VTFNGRDCLCQLCAQPMSpSSPK	VTFNGRDCLCQLCAQPMS(0.257)S(0.385)S(0.358)PK	215	S(0.385)	FALSE	FALSE	FALSE	FALSE	0.843641	-0.261497	-1.19872	1	6	18.2923	18.2682	18.0428	18.2937	18.0561	17.7518	18.1872	17.8801	17.9924	17.8342	-2.39505	0.0354566	FALSE
7530	O14639	ABLIM1	ABLIM KIAA0059 LIMAB1	Actin-binding LIM protein 1	DCLCQLCAQPMpSSSPK	DCLCQLCAQPMS(0.397)S(0.397)S(0.206)PK	215	S(0.397)	FALSE	FALSE	FALSE	FALSE	0.843641	-0.160555	-1.11772	1	3	17.3366	17.4154	17.1742	17.7697	17.3685	17.3729	17.3628	17.1614	17.2345	17.13	-1.34899	0.204345	FALSE
13724	O14639	ABLIM1	ABLIM KIAA0059 LIMAB1	Actin-binding LIM protein 1	DCLCQLCAQPMpSSSPK	DCLCQLCAQPMS(0.333)S(0.333)S(0.333)PK;DCLCQLCAQPMS(0.555)S(0.222)S(0.222)PK;DCLCQLCAQPMS(0.659)S(0.193)S(0.148)PK	215	S(0.333)	FALSE	FALSE	FALSE	FALSE	0.843641	-0.173007	-1.12741	1	4	19.6065	19.2445	19.472	19.8781	19.5493	19.3611	19.4017	19.3225	19.3248	19.4753	-1.48417	0.16573	FALSE
13724	O14639	ABLIM1	ABLIM KIAA0059 LIMAB1	Actin-binding LIM protein 1	DCLCQLCAQPMpSSSPK	DCLCQLCAQPMS(0.333)S(0.333)S(0.333)PK;DCLCQLCAQPMS(0.555)S(0.222)S(0.222)PK;DCLCQLCAQPMS(0.659)S(0.193)S(0.148)PK	215	S(0.222)	FALSE	FALSE	FALSE	FALSE	0.843641	-0.173007	-1.12741	1	4	19.6065	19.2445	19.472	19.8781	19.5493	19.3611	19.4017	19.3225	19.3248	19.4753	-1.48417	0.16573	FALSE
13724	O14639	ABLIM1	ABLIM KIAA0059 LIMAB1	Actin-binding LIM protein 1	DCLCQLCAQPMpSSSPK	DCLCQLCAQPMS(0.333)S(0.333)S(0.333)PK;DCLCQLCAQPMS(0.555)S(0.222)S(0.222)PK;DCLCQLCAQPMS(0.659)S(0.193)S(0.148)PK	215	S(0.193)	FALSE	FALSE	FALSE	FALSE	0.843641	-0.173007	-1.12741	1	4	19.6065	19.2445	19.472	19.8781	19.5493	19.3611	19.4017	19.3225	19.3248	19.4753	-1.48417	0.16573	FALSE
11023	O14639	ABLIM1	ABLIM KIAA0059 LIMAB1	Actin-binding LIM protein 1	DCLCQLCAQPMpSSSPKETTFSSNCAGCGR	DCLCQLCAQPMS(0.941)S(0.057)S(0.002)PKETTFSSNCAGCGR	216	S(0.002)	FALSE	FALSE	FALSE	FALSE	0.843641	-0.214857	-1.16059	1	4	19.9754	19.3659	19.6987	20.1277	19.8347	19.636	19.7228	19.4254	19.5637	19.5802	-1.54453	0.15061	FALSE
23951	O14639	ABLIM1	ABLIM KIAA0059 LIMAB1	Actin-binding LIM protein 1	VTFNGRDCLCQLCAQPMSpSSPK	VTFNGRDCLCQLCAQPMS(0.224)S(0.686)S(0.09)PK;VTFNGRDCLCQLCAQPMS(0.08)S(0.557)S(0.363)PK	216	S(0.363)	FALSE	FALSE	FALSE	FALSE	0.843641	-0.306701	-1.23688	1	8	19.5687	19.3842	19.4612	20.1132	19.9123	19.3491	19.4731	19.2996	19.3471	19.4372	-2.15703	0.0538828	FALSE
18051	O14639	ABLIM1	ABLIM KIAA0059 LIMAB1	Actin-binding LIM protein 1	VTFNGRDCLCQLCAQPMpSSSPK	VTFNGRDCLCQLCAQPMS(0.372)S(0.372)S(0.256)PK	216	S(0.256)	FALSE	FALSE	FALSE	FALSE	0.843641	-0.249491	-1.18879	1	6	18.4078	18.2079	18.2871	18.4882	18.2949	18.1179	18.1709	17.9984	17.9635	18.1877	-2.68274	0.0212349	FALSE
11024	O14639	ABLIM1	ABLIM KIAA0059 LIMAB1	Actin-binding LIM protein 1	DCLCQLCAQPMSSpSPK	DCLCQLCAQPMS(0.01)S(0.195)S(0.795)PK	216	S(0.795)	TRUE	FALSE	FALSE	FALSE	0.843641	-0.150707	-1.11011	1	4	18.5299	18.5583	18.4878	18.7281	18.5592	18.4447	18.4937	18.3368	18.3692	18.4654	-1.77113	0.104093	FALSE
23951	O14639	ABLIM1	ABLIM KIAA0059 LIMAB1	Actin-binding LIM protein 1	VTFNGRDCLCQLCAQPMSpSSPK	VTFNGRDCLCQLCAQPMS(0.224)S(0.686)S(0.09)PK;VTFNGRDCLCQLCAQPMS(0.08)S(0.557)S(0.363)PK	216	S(0.09)	FALSE	FALSE	FALSE	FALSE	0.843641	-0.306701	-1.23688	1	8	19.5687	19.3842	19.4612	20.1132	19.9123	19.3491	19.4731	19.2996	19.3471	19.4372	-2.15703	0.0538828	FALSE
7532	O14639	ABLIM1	ABLIM KIAA0059 LIMAB1	Actin-binding LIM protein 1	DCLCQLCAQPMpSSSPKETTFSSNCAGCGR	DCLCQLCAQPMS(0.333)S(0.333)S(0.333)PKET(0.001)TFSSNCAGCGR	216	S(0.333)	FALSE	FALSE	FALSE	FALSE	0.843641	-0.203068	-1.15114	1	3	19.5367	19.3275	19.0857	19.8098	19.408	19.2921	19.4308	19.1522	19.1662	19.111	-1.50567	0.160202	FALSE
7534	O14639	ABLIM1	ABLIM KIAA0059 LIMAB1	Actin-binding LIM protein 1	DCLCQLCAQPMSSpSPKETTFSSNCAGCGR	DCLCQLCAQPMS(0.168)S(0.124)S(0.707)PKET(0.001)T(0.001)FSSNCAGCGR	216	S(0.707)	FALSE	FALSE	FALSE	FALSE	0.843641	-0.154259	-1.11285	1	3	20.2958	20.1102	20.0462	20.529	20.0748	20.0829	20.3079	20.0239	19.8804	19.9896	-1.2607	0.233397	FALSE
11025	O14639	ABLIM1	ABLIM KIAA0059 LIMAB1	Actin-binding LIM protein 1	DCLCQLCAQPMSSpSPKETTFSSNCAGCGR	DCLCQLCAQPMS(0.156)S(0.12)S(0.723)PKET(0.001)TFSSNCAGCGR	216	S(0.723)	FALSE	FALSE	FALSE	FALSE	0.843641	-0.229913	-1.17276	1	4	19.1302	18.6147	18.9396	19.2544	18.9535	18.8506	18.9065	18.5554	18.6818	18.7485	-1.78236	0.102165	FALSE
11026	O14639	ABLIM1	ABLIM KIAA0059 LIMAB1	Actin-binding LIM protein 1	DCLCQLCAQPMSpSSPKETTFSSNCAGCGR	DCLCQLCAQPMS(0.071)S(0.778)S(0.151)PKETTFSSNCAGCGR	216	S(0.151)	FALSE	FALSE	FALSE	FALSE	0.843641	-0.229605	-1.17251	1	4	20.4221	19.7727	20.0892	20.5191	20.2676	20.0472	20.0566	19.9144	19.9171	19.9873	-1.67817	0.121349	FALSE
18052	O14639	ABLIM1	ABLIM KIAA0059 LIMAB1	Actin-binding LIM protein 1	VTFNGRDCLCQLCAQPMSpSSPK	VTFNGRDCLCQLCAQPMS(0.08)S(0.525)S(0.395)PK	216	S(0.395)	FALSE	FALSE	FALSE	FALSE	0.843641	-0.242178	-1.18278	1	6	16.5862	16.4996	16.5789	16.7087	16.5995	16.1837	16.6749	16.241	16.2906	16.3716	-2.24889	0.045885	FALSE
18050	O14639	ABLIM1	ABLIM KIAA0059 LIMAB1	Actin-binding LIM protein 1	VTFNGRDCLCQLCAQPMSpSSPK	VTFNGRDCLCQLCAQPMS(0.257)S(0.385)S(0.358)PK	216	S(0.358)	FALSE	FALSE	FALSE	FALSE	0.843641	-0.261497	-1.19872	1	6	18.2923	18.2682	18.0428	18.2937	18.0561	17.7518	18.1872	17.8801	17.9924	17.8342	-2.39505	0.0354566	FALSE
7530	O14639	ABLIM1	ABLIM KIAA0059 LIMAB1	Actin-binding LIM protein 1	DCLCQLCAQPMpSSSPK	DCLCQLCAQPMS(0.397)S(0.397)S(0.206)PK	216	S(0.206)	FALSE	FALSE	FALSE	FALSE	0.843641	-0.160555	-1.11772	1	3	17.3366	17.4154	17.1742	17.7697	17.3685	17.3729	17.3628	17.1614	17.2345	17.13	-1.34899	0.204345	FALSE
13724	O14639	ABLIM1	ABLIM KIAA0059 LIMAB1	Actin-binding LIM protein 1	DCLCQLCAQPMpSSSPK	DCLCQLCAQPMS(0.333)S(0.333)S(0.333)PK;DCLCQLCAQPMS(0.555)S(0.222)S(0.222)PK;DCLCQLCAQPMS(0.659)S(0.193)S(0.148)PK	216	S(0.333)	FALSE	FALSE	FALSE	FALSE	0.843641	-0.173007	-1.12741	1	4	19.6065	19.2445	19.472	19.8781	19.5493	19.3611	19.4017	19.3225	19.3248	19.4753	-1.48417	0.16573	FALSE
13724	O14639	ABLIM1	ABLIM KIAA0059 LIMAB1	Actin-binding LIM protein 1	DCLCQLCAQPMpSSSPK	DCLCQLCAQPMS(0.333)S(0.333)S(0.333)PK;DCLCQLCAQPMS(0.555)S(0.222)S(0.222)PK;DCLCQLCAQPMS(0.659)S(0.193)S(0.148)PK	216	S(0.222)	FALSE	FALSE	FALSE	FALSE	0.843641	-0.173007	-1.12741	1	4	19.6065	19.2445	19.472	19.8781	19.5493	19.3611	19.4017	19.3225	19.3248	19.4753	-1.48417	0.16573	FALSE
13724	O14639	ABLIM1	ABLIM KIAA0059 LIMAB1	Actin-binding LIM protein 1	DCLCQLCAQPMpSSSPK	DCLCQLCAQPMS(0.333)S(0.333)S(0.333)PK;DCLCQLCAQPMS(0.555)S(0.222)S(0.222)PK;DCLCQLCAQPMS(0.659)S(0.193)S(0.148)PK	216	S(0.148)	FALSE	FALSE	FALSE	FALSE	0.843641	-0.173007	-1.12741	1	4	19.6065	19.2445	19.472	19.8781	19.5493	19.3611	19.4017	19.3225	19.3248	19.4753	-1.48417	0.16573	FALSE
7532	O14639	ABLIM1	ABLIM KIAA0059 LIMAB1	Actin-binding LIM protein 1	DCLCQLCAQPMpSSSPKETTFSSNCAGCGR	DCLCQLCAQPMS(0.333)S(0.333)S(0.333)PKET(0.001)TFSSNCAGCGR	220	T(0.001)	FALSE	FALSE	FALSE	FALSE	0.843641	-0.203068	-1.15114	1	3	19.5367	19.3275	19.0857	19.8098	19.408	19.2921	19.4308	19.1522	19.1662	19.111	-1.50567	0.160202	FALSE
7534	O14639	ABLIM1	ABLIM KIAA0059 LIMAB1	Actin-binding LIM protein 1	DCLCQLCAQPMSSpSPKETTFSSNCAGCGR	DCLCQLCAQPMS(0.168)S(0.124)S(0.707)PKET(0.001)T(0.001)FSSNCAGCGR	220	T(0.001)	FALSE	FALSE	FALSE	FALSE	0.843641	-0.154259	-1.11285	1	3	20.2958	20.1102	20.0462	20.529	20.0748	20.0829	20.3079	20.0239	19.8804	19.9896	-1.2607	0.233397	FALSE
11025	O14639	ABLIM1	ABLIM KIAA0059 LIMAB1	Actin-binding LIM protein 1	DCLCQLCAQPMSSpSPKETTFSSNCAGCGR	DCLCQLCAQPMS(0.156)S(0.12)S(0.723)PKET(0.001)TFSSNCAGCGR	220	T(0.001)	FALSE	FALSE	FALSE	FALSE	0.843641	-0.229913	-1.17276	1	4	19.1302	18.6147	18.9396	19.2544	18.9535	18.8506	18.9065	18.5554	18.6818	18.7485	-1.78236	0.102165	FALSE
7534	O14639	ABLIM1	ABLIM KIAA0059 LIMAB1	Actin-binding LIM protein 1	DCLCQLCAQPMSSpSPKETTFSSNCAGCGR	DCLCQLCAQPMS(0.168)S(0.124)S(0.707)PKET(0.001)T(0.001)FSSNCAGCGR	221	T(0.001)	FALSE	FALSE	FALSE	FALSE	0.843641	-0.154259	-1.11285	1	3	20.2958	20.1102	20.0462	20.529	20.0748	20.0829	20.3079	20.0239	19.8804	19.9896	-1.2607	0.233397	FALSE
11876	O14639	ABLIM1	ABLIM KIAA0059 LIMAB1	Actin-binding LIM protein 1	LRPTRpTSSESIYSR	LRPT(0.331)RT(0.333)S(0.333)S(0.002)ESIYSR	349	T(0.331)	FALSE	FALSE	FALSE	FALSE	0.843641	-0.19029	-1.14099	1	4	19.2672	19.1681	19.0049	19.1611	19.3339	18.9801	18.971	19.0129	19.0696	18.9501	-2.13363	0.0561238	FALSE
17947	O14639	ABLIM1	ABLIM KIAA0059 LIMAB1	Actin-binding LIM protein 1	TSSESIYSRPGSSIPGpSPGHTIYAK	T(0.08)S(0.08)S(0.08)ES(0.08)IY(0.01)S(0.08)RPGS(0.071)S(0.071)IPGS(0.438)PGHT(0.009)IYAK	351	T(0.08)	FALSE	FALSE	FALSE	FALSE	0.843641	0.504396	1.41853	1	6	20.4271	20.0184	20.0076	18.6548	18.4767	20.181	20.2219	19.8622	20.0085	19.833	1.43202	0.179866	FALSE
9476	O14639	ABLIM1	ABLIM KIAA0059 LIMAB1	Actin-binding LIM protein 1	TSSESIYSRPGSpSIPGpSPGHTIYAK	T(0.219)S(0.219)S(0.219)ES(0.22)IY(0.201)S(0.22)RPGS(0.227)S(0.23)IPGS(0.236)PGHT(0.009)IYAK	351	T(0.219)	FALSE	FALSE	FALSE	FALSE	0.843641	0.590974	1.50626	2	3	19.4284	19.248	19.3675	17.6968	17.6842	19.1658	19.4521	19.3344	19.3244	19.1031	1.64924	0.127264	FALSE
11876	O14639	ABLIM1	ABLIM KIAA0059 LIMAB1	Actin-binding LIM protein 1	LRPTRpTSSESIYSR	LRPT(0.331)RT(0.333)S(0.333)S(0.002)ESIYSR	351	T(0.333)	FALSE	FALSE	FALSE	FALSE	0.843641	-0.19029	-1.14099	1	4	19.2672	19.1681	19.0049	19.1611	19.3339	18.9801	18.971	19.0129	19.0696	18.9501	-2.13363	0.0561238	FALSE
59275	O14639	ABLIM1	ABLIM KIAA0059 LIMAB1	Actin-binding LIM protein 1	TSSESIYSRPGSpSIPGSPGHpTIYAK	T(0.08)S(0.085)S(0.085)ES(0.102)IY(0.014)S(0.141)RPGS(0.238)S(0.254)IPGS(0.3)PGHT(0.693)IY(0.008)AK	351	T(0.08)	FALSE	FALSE	FALSE	FALSE	0.843641	0.282096	1.21596	2	20	20.7939	20.6696	20.8419	20.2312	20.0487	20.6481	20.9625	20.7607	20.8426	20.7819	1.76125	0.105815	FALSE
17947	O14639	ABLIM1	ABLIM KIAA0059 LIMAB1	Actin-binding LIM protein 1	TSSESIYSRPGSSIPGpSPGHTIYAK	T(0.08)S(0.08)S(0.08)ES(0.08)IY(0.01)S(0.08)RPGS(0.071)S(0.071)IPGS(0.438)PGHT(0.009)IYAK	352	S(0.08)	FALSE	FALSE	FALSE	FALSE	0.843641	0.504396	1.41853	1	6	20.4271	20.0184	20.0076	18.6548	18.4767	20.181	20.2219	19.8622	20.0085	19.833	1.43202	0.179866	FALSE
11876	O14639	ABLIM1	ABLIM KIAA0059 LIMAB1	Actin-binding LIM protein 1	LRPTRpTSSESIYSR	LRPT(0.331)RT(0.333)S(0.333)S(0.002)ESIYSR	352	S(0.333)	FALSE	FALSE	FALSE	FALSE	0.843641	-0.19029	-1.14099	1	4	19.2672	19.1681	19.0049	19.1611	19.3339	18.9801	18.971	19.0129	19.0696	18.9501	-2.13363	0.0561238	FALSE
9476	O14639	ABLIM1	ABLIM KIAA0059 LIMAB1	Actin-binding LIM protein 1	TSSESIYSRPGSpSIPGpSPGHTIYAK	T(0.219)S(0.219)S(0.219)ES(0.22)IY(0.201)S(0.22)RPGS(0.227)S(0.23)IPGS(0.236)PGHT(0.009)IYAK	352	S(0.219)	FALSE	FALSE	FALSE	FALSE	0.843641	0.590974	1.50626	2	3	19.4284	19.248	19.3675	17.6968	17.6842	19.1658	19.4521	19.3344	19.3244	19.1031	1.64924	0.127264	FALSE
59275	O14639	ABLIM1	ABLIM KIAA0059 LIMAB1	Actin-binding LIM protein 1	TSSESIYSRPGSpSIPGSPGHpTIYAK	T(0.08)S(0.085)S(0.085)ES(0.102)IY(0.014)S(0.141)RPGS(0.238)S(0.254)IPGS(0.3)PGHT(0.693)IY(0.008)AK	352	S(0.085)	FALSE	FALSE	FALSE	FALSE	0.843641	0.282096	1.21596	2	20	20.7939	20.6696	20.8419	20.2312	20.0487	20.6481	20.9625	20.7607	20.8426	20.7819	1.76125	0.105815	FALSE
17947	O14639	ABLIM1	ABLIM KIAA0059 LIMAB1	Actin-binding LIM protein 1	TSSESIYSRPGSSIPGpSPGHTIYAK	T(0.08)S(0.08)S(0.08)ES(0.08)IY(0.01)S(0.08)RPGS(0.071)S(0.071)IPGS(0.438)PGHT(0.009)IYAK	353	S(0.08)	FALSE	FALSE	FALSE	FALSE	0.843641	0.504396	1.41853	1	6	20.4271	20.0184	20.0076	18.6548	18.4767	20.181	20.2219	19.8622	20.0085	19.833	1.43202	0.179866	FALSE
11876	O14639	ABLIM1	ABLIM KIAA0059 LIMAB1	Actin-binding LIM protein 1	LRPTRpTSSESIYSR	LRPT(0.331)RT(0.333)S(0.333)S(0.002)ESIYSR	353	S(0.002)	FALSE	FALSE	FALSE	FALSE	0.843641	-0.19029	-1.14099	1	4	19.2672	19.1681	19.0049	19.1611	19.3339	18.9801	18.971	19.0129	19.0696	18.9501	-2.13363	0.0561238	FALSE
9476	O14639	ABLIM1	ABLIM KIAA0059 LIMAB1	Actin-binding LIM protein 1	TSSESIYSRPGSpSIPGpSPGHTIYAK	T(0.219)S(0.219)S(0.219)ES(0.22)IY(0.201)S(0.22)RPGS(0.227)S(0.23)IPGS(0.236)PGHT(0.009)IYAK	353	S(0.219)	FALSE	FALSE	FALSE	FALSE	0.843641	0.590974	1.50626	2	3	19.4284	19.248	19.3675	17.6968	17.6842	19.1658	19.4521	19.3344	19.3244	19.1031	1.64924	0.127264	FALSE
59275	O14639	ABLIM1	ABLIM KIAA0059 LIMAB1	Actin-binding LIM protein 1	TSSESIYSRPGSpSIPGSPGHpTIYAK	T(0.08)S(0.085)S(0.085)ES(0.102)IY(0.014)S(0.141)RPGS(0.238)S(0.254)IPGS(0.3)PGHT(0.693)IY(0.008)AK	353	S(0.085)	FALSE	FALSE	FALSE	FALSE	0.843641	0.282096	1.21596	2	20	20.7939	20.6696	20.8419	20.2312	20.0487	20.6481	20.9625	20.7607	20.8426	20.7819	1.76125	0.105815	FALSE
17947	O14639	ABLIM1	ABLIM KIAA0059 LIMAB1	Actin-binding LIM protein 1	TSSESIYSRPGSSIPGpSPGHTIYAK	T(0.08)S(0.08)S(0.08)ES(0.08)IY(0.01)S(0.08)RPGS(0.071)S(0.071)IPGS(0.438)PGHT(0.009)IYAK	355	S(0.08)	FALSE	FALSE	FALSE	FALSE	0.843641	0.504396	1.41853	1	6	20.4271	20.0184	20.0076	18.6548	18.4767	20.181	20.2219	19.8622	20.0085	19.833	1.43202	0.179866	FALSE
9476	O14639	ABLIM1	ABLIM KIAA0059 LIMAB1	Actin-binding LIM protein 1	TSSESIYSRPGSpSIPGpSPGHTIYAK	T(0.219)S(0.219)S(0.219)ES(0.22)IY(0.201)S(0.22)RPGS(0.227)S(0.23)IPGS(0.236)PGHT(0.009)IYAK	355	S(0.22)	FALSE	FALSE	FALSE	FALSE	0.843641	0.590974	1.50626	2	3	19.4284	19.248	19.3675	17.6968	17.6842	19.1658	19.4521	19.3344	19.3244	19.1031	1.64924	0.127264	FALSE
59275	O14639	ABLIM1	ABLIM KIAA0059 LIMAB1	Actin-binding LIM protein 1	TSSESIYSRPGSpSIPGSPGHpTIYAK	T(0.08)S(0.085)S(0.085)ES(0.102)IY(0.014)S(0.141)RPGS(0.238)S(0.254)IPGS(0.3)PGHT(0.693)IY(0.008)AK	355	S(0.102)	FALSE	FALSE	FALSE	FALSE	0.843641	0.282096	1.21596	2	20	20.7939	20.6696	20.8419	20.2312	20.0487	20.6481	20.9625	20.7607	20.8426	20.7819	1.76125	0.105815	FALSE
17947	O14639	ABLIM1	ABLIM KIAA0059 LIMAB1	Actin-binding LIM protein 1	TSSESIYSRPGSSIPGpSPGHTIYAK	T(0.08)S(0.08)S(0.08)ES(0.08)IY(0.01)S(0.08)RPGS(0.071)S(0.071)IPGS(0.438)PGHT(0.009)IYAK	357	Y(0.01)	FALSE	FALSE	FALSE	FALSE	0.843641	0.504396	1.41853	1	6	20.4271	20.0184	20.0076	18.6548	18.4767	20.181	20.2219	19.8622	20.0085	19.833	1.43202	0.179866	FALSE
9476	O14639	ABLIM1	ABLIM KIAA0059 LIMAB1	Actin-binding LIM protein 1	TSSESIYSRPGSpSIPGpSPGHTIYAK	T(0.219)S(0.219)S(0.219)ES(0.22)IY(0.201)S(0.22)RPGS(0.227)S(0.23)IPGS(0.236)PGHT(0.009)IYAK	357	Y(0.201)	FALSE	FALSE	FALSE	FALSE	0.843641	0.590974	1.50626	2	3	19.4284	19.248	19.3675	17.6968	17.6842	19.1658	19.4521	19.3344	19.3244	19.1031	1.64924	0.127264	FALSE
59275	O14639	ABLIM1	ABLIM KIAA0059 LIMAB1	Actin-binding LIM protein 1	TSSESIYSRPGSpSIPGSPGHpTIYAK	T(0.08)S(0.085)S(0.085)ES(0.102)IY(0.014)S(0.141)RPGS(0.238)S(0.254)IPGS(0.3)PGHT(0.693)IY(0.008)AK	357	Y(0.014)	FALSE	FALSE	FALSE	FALSE	0.843641	0.282096	1.21596	2	20	20.7939	20.6696	20.8419	20.2312	20.0487	20.6481	20.9625	20.7607	20.8426	20.7819	1.76125	0.105815	FALSE
17947	O14639	ABLIM1	ABLIM KIAA0059 LIMAB1	Actin-binding LIM protein 1	TSSESIYSRPGSSIPGpSPGHTIYAK	T(0.08)S(0.08)S(0.08)ES(0.08)IY(0.01)S(0.08)RPGS(0.071)S(0.071)IPGS(0.438)PGHT(0.009)IYAK	358	S(0.08)	FALSE	FALSE	FALSE	FALSE	0.843641	0.504396	1.41853	1	6	20.4271	20.0184	20.0076	18.6548	18.4767	20.181	20.2219	19.8622	20.0085	19.833	1.43202	0.179866	FALSE
9476	O14639	ABLIM1	ABLIM KIAA0059 LIMAB1	Actin-binding LIM protein 1	TSSESIYSRPGSpSIPGpSPGHTIYAK	T(0.219)S(0.219)S(0.219)ES(0.22)IY(0.201)S(0.22)RPGS(0.227)S(0.23)IPGS(0.236)PGHT(0.009)IYAK	358	S(0.22)	FALSE	FALSE	FALSE	FALSE	0.843641	0.590974	1.50626	2	3	19.4284	19.248	19.3675	17.6968	17.6842	19.1658	19.4521	19.3344	19.3244	19.1031	1.64924	0.127264	FALSE
59275	O14639	ABLIM1	ABLIM KIAA0059 LIMAB1	Actin-binding LIM protein 1	TSSESIYSRPGSpSIPGSPGHpTIYAK	T(0.08)S(0.085)S(0.085)ES(0.102)IY(0.014)S(0.141)RPGS(0.238)S(0.254)IPGS(0.3)PGHT(0.693)IY(0.008)AK	358	S(0.141)	FALSE	FALSE	FALSE	FALSE	0.843641	0.282096	1.21596	2	20	20.7939	20.6696	20.8419	20.2312	20.0487	20.6481	20.9625	20.7607	20.8426	20.7819	1.76125	0.105815	FALSE
17947	O14639	ABLIM1	ABLIM KIAA0059 LIMAB1	Actin-binding LIM protein 1	TSSESIYSRPGSSIPGpSPGHTIYAK	T(0.08)S(0.08)S(0.08)ES(0.08)IY(0.01)S(0.08)RPGS(0.071)S(0.071)IPGS(0.438)PGHT(0.009)IYAK	362	S(0.071)	FALSE	FALSE	FALSE	FALSE	0.843641	0.504396	1.41853	1	6	20.4271	20.0184	20.0076	18.6548	18.4767	20.181	20.2219	19.8622	20.0085	19.833	1.43202	0.179866	FALSE
9476	O14639	ABLIM1	ABLIM KIAA0059 LIMAB1	Actin-binding LIM protein 1	TSSESIYSRPGSpSIPGpSPGHTIYAK	T(0.219)S(0.219)S(0.219)ES(0.22)IY(0.201)S(0.22)RPGS(0.227)S(0.23)IPGS(0.236)PGHT(0.009)IYAK	362	S(0.227)	FALSE	FALSE	FALSE	FALSE	0.843641	0.590974	1.50626	2	3	19.4284	19.248	19.3675	17.6968	17.6842	19.1658	19.4521	19.3344	19.3244	19.1031	1.64924	0.127264	FALSE
59275	O14639	ABLIM1	ABLIM KIAA0059 LIMAB1	Actin-binding LIM protein 1	TSSESIYSRPGSpSIPGSPGHpTIYAK	T(0.08)S(0.085)S(0.085)ES(0.102)IY(0.014)S(0.141)RPGS(0.238)S(0.254)IPGS(0.3)PGHT(0.693)IY(0.008)AK	362	S(0.238)	FALSE	FALSE	FALSE	FALSE	0.843641	0.282096	1.21596	2	20	20.7939	20.6696	20.8419	20.2312	20.0487	20.6481	20.9625	20.7607	20.8426	20.7819	1.76125	0.105815	FALSE
17947	O14639	ABLIM1	ABLIM KIAA0059 LIMAB1	Actin-binding LIM protein 1	TSSESIYSRPGSSIPGpSPGHTIYAK	T(0.08)S(0.08)S(0.08)ES(0.08)IY(0.01)S(0.08)RPGS(0.071)S(0.071)IPGS(0.438)PGHT(0.009)IYAK	363	S(0.071)	FALSE	FALSE	FALSE	FALSE	0.843641	0.504396	1.41853	1	6	20.4271	20.0184	20.0076	18.6548	18.4767	20.181	20.2219	19.8622	20.0085	19.833	1.43202	0.179866	FALSE
9476	O14639	ABLIM1	ABLIM KIAA0059 LIMAB1	Actin-binding LIM protein 1	TSSESIYSRPGSpSIPGpSPGHTIYAK	T(0.219)S(0.219)S(0.219)ES(0.22)IY(0.201)S(0.22)RPGS(0.227)S(0.23)IPGS(0.236)PGHT(0.009)IYAK	363	S(0.23)	FALSE	FALSE	FALSE	FALSE	0.843641	0.590974	1.50626	2	3	19.4284	19.248	19.3675	17.6968	17.6842	19.1658	19.4521	19.3344	19.3244	19.1031	1.64924	0.127264	FALSE
59275	O14639	ABLIM1	ABLIM KIAA0059 LIMAB1	Actin-binding LIM protein 1	TSSESIYSRPGSpSIPGSPGHpTIYAK	T(0.08)S(0.085)S(0.085)ES(0.102)IY(0.014)S(0.141)RPGS(0.238)S(0.254)IPGS(0.3)PGHT(0.693)IY(0.008)AK	363	S(0.254)	FALSE	FALSE	FALSE	FALSE	0.843641	0.282096	1.21596	2	20	20.7939	20.6696	20.8419	20.2312	20.0487	20.6481	20.9625	20.7607	20.8426	20.7819	1.76125	0.105815	FALSE
17947	O14639	ABLIM1	ABLIM KIAA0059 LIMAB1	Actin-binding LIM protein 1	TSSESIYSRPGSSIPGpSPGHTIYAK	T(0.08)S(0.08)S(0.08)ES(0.08)IY(0.01)S(0.08)RPGS(0.071)S(0.071)IPGS(0.438)PGHT(0.009)IYAK	367	S(0.438)	FALSE	FALSE	FALSE	FALSE	0.843641	0.504396	1.41853	1	6	20.4271	20.0184	20.0076	18.6548	18.4767	20.181	20.2219	19.8622	20.0085	19.833	1.43202	0.179866	FALSE
9476	O14639	ABLIM1	ABLIM KIAA0059 LIMAB1	Actin-binding LIM protein 1	TSSESIYSRPGSpSIPGpSPGHTIYAK	T(0.219)S(0.219)S(0.219)ES(0.22)IY(0.201)S(0.22)RPGS(0.227)S(0.23)IPGS(0.236)PGHT(0.009)IYAK	367	S(0.236)	FALSE	FALSE	FALSE	FALSE	0.843641	0.590974	1.50626	2	3	19.4284	19.248	19.3675	17.6968	17.6842	19.1658	19.4521	19.3344	19.3244	19.1031	1.64924	0.127264	FALSE
59275	O14639	ABLIM1	ABLIM KIAA0059 LIMAB1	Actin-binding LIM protein 1	TSSESIYSRPGSpSIPGSPGHpTIYAK	T(0.08)S(0.085)S(0.085)ES(0.102)IY(0.014)S(0.141)RPGS(0.238)S(0.254)IPGS(0.3)PGHT(0.693)IY(0.008)AK	367	S(0.3)	FALSE	FALSE	FALSE	FALSE	0.843641	0.282096	1.21596	2	20	20.7939	20.6696	20.8419	20.2312	20.0487	20.6481	20.9625	20.7607	20.8426	20.7819	1.76125	0.105815	FALSE
17947	O14639	ABLIM1	ABLIM KIAA0059 LIMAB1	Actin-binding LIM protein 1	TSSESIYSRPGSSIPGpSPGHTIYAK	T(0.08)S(0.08)S(0.08)ES(0.08)IY(0.01)S(0.08)RPGS(0.071)S(0.071)IPGS(0.438)PGHT(0.009)IYAK	371	T(0.009)	FALSE	FALSE	FALSE	FALSE	0.843641	0.504396	1.41853	1	6	20.4271	20.0184	20.0076	18.6548	18.4767	20.181	20.2219	19.8622	20.0085	19.833	1.43202	0.179866	FALSE
9476	O14639	ABLIM1	ABLIM KIAA0059 LIMAB1	Actin-binding LIM protein 1	TSSESIYSRPGSpSIPGpSPGHTIYAK	T(0.219)S(0.219)S(0.219)ES(0.22)IY(0.201)S(0.22)RPGS(0.227)S(0.23)IPGS(0.236)PGHT(0.009)IYAK	371	T(0.009)	FALSE	FALSE	FALSE	FALSE	0.843641	0.590974	1.50626	2	3	19.4284	19.248	19.3675	17.6968	17.6842	19.1658	19.4521	19.3344	19.3244	19.1031	1.64924	0.127264	FALSE
59275	O14639	ABLIM1	ABLIM KIAA0059 LIMAB1	Actin-binding LIM protein 1	TSSESIYSRPGSpSIPGSPGHpTIYAK	T(0.08)S(0.085)S(0.085)ES(0.102)IY(0.014)S(0.141)RPGS(0.238)S(0.254)IPGS(0.3)PGHT(0.693)IY(0.008)AK	371	T(0.693)	FALSE	FALSE	FALSE	FALSE	0.843641	0.282096	1.21596	2	20	20.7939	20.6696	20.8419	20.2312	20.0487	20.6481	20.9625	20.7607	20.8426	20.7819	1.76125	0.105815	FALSE
59275	O14639	ABLIM1	ABLIM KIAA0059 LIMAB1	Actin-binding LIM protein 1	TSSESIYSRPGSpSIPGSPGHpTIYAK	T(0.08)S(0.085)S(0.085)ES(0.102)IY(0.014)S(0.141)RPGS(0.238)S(0.254)IPGS(0.3)PGHT(0.693)IY(0.008)AK	373	Y(0.008)	FALSE	FALSE	FALSE	FALSE	0.843641	0.282096	1.21596	2	20	20.7939	20.6696	20.8419	20.2312	20.0487	20.6481	20.9625	20.7607	20.8426	20.7819	1.76125	0.105815	FALSE
31015	O14639	ABLIM1	ABLIM KIAA0059 LIMAB1	Actin-binding LIM protein 1	QSLGEpSPRTLpSPTPSAEGYQDVR	QS(0.002)LGES(0.954)PRT(0.076)LS(0.736)PT(0.131)PS(0.09)AEGY(0.011)QDVR	422	S(0.002)	FALSE	FALSE	FALSE	FALSE	0.843641	-0.15958	-1.11696	2	11	20.471	20.6368	20.3625	20.5773	20.3201	20.2094	20.6436	20.2517	20.3197	20.1455	-1.37124	0.197515	FALSE
30995	O14639	ABLIM1	ABLIM KIAA0059 LIMAB1	Actin-binding LIM protein 1	QpSLGESPR	QS(0.782)LGES(0.218)PR	422	S(0.782)	TRUE	FALSE	FALSE	FALSE	0.843641	-0.268266	-1.20436	1	11	21.0339	20.7165	20.7803	21.8259	21.6571	20.9361	21.0164	20.8441	20.7499	21.1259	-1.24968	0.237246	FALSE
23787	O14639	ABLIM1	ABLIM KIAA0059 LIMAB1	Actin-binding LIM protein 1	QERQpSLGESPR	QERQS(1)LGESPR;QERQS(0.999)LGES(0.001)PR	422	S(1)	TRUE	TRUE	FALSE	FALSE	0.843641	-0.370869	-1.29313	1	8	19.2116	19.0508	19.0634	20.1117	19.9334	18.9786	19.0939	19.0624	19.2106	19.171	-1.76696	0.104815	FALSE
23787	O14639	ABLIM1	ABLIM KIAA0059 LIMAB1	Actin-binding LIM protein 1	QERQpSLGESPR	QERQS(1)LGESPR;QERQS(0.999)LGES(0.001)PR	422	S(0.999)	TRUE	TRUE	FALSE	FALSE	0.843641	-0.370869	-1.29313	1	8	19.2116	19.0508	19.0634	20.1117	19.9334	18.9786	19.0939	19.0624	19.2106	19.171	-1.76696	0.104815	FALSE
31017	O14639	ABLIM1	ABLIM KIAA0059 LIMAB1	Actin-binding LIM protein 1	QSLGESPRpTLSPTPSAEGpYQDVRDR	QS(0.001)LGES(0.158)PRT(0.819)LS(0.118)PT(0.344)PS(0.248)AEGY(0.313)QDVRDR	422	S(0.001)	FALSE	FALSE	FALSE	FALSE	0.843641	-0.249535	-1.18882	2	11	17.9052	17.845	17.5623	17.9827	17.6576	17.6706	17.7569	17.5892	17.4933	17.1951	-1.93504	0.0789964	FALSE
25551	O14639	ABLIM1	ABLIM KIAA0059 LIMAB1	Actin-binding LIM protein 1	QERQpSLGESPR	QERQS(1)LGESPR	422	S(1)	TRUE	TRUE	FALSE	FALSE	0.843641	-0.387001	-1.30767	1	9	19.3815	19.3631	19.1026	20.0308	19.9114	19.1529	19.0842	19.1792	19.0989	19.3393	-2.25243	0.0456009	FALSE
31015	O14639	ABLIM1	ABLIM KIAA0059 LIMAB1	Actin-binding LIM protein 1	QSLGEpSPRTLpSPTPSAEGYQDVR	QS(0.002)LGES(0.954)PRT(0.076)LS(0.736)PT(0.131)PS(0.09)AEGY(0.011)QDVR	426	S(0.954)	TRUE	FALSE	FALSE	FALSE	0.843641	-0.15958	-1.11696	2	11	20.471	20.6368	20.3625	20.5773	20.3201	20.2094	20.6436	20.2517	20.3197	20.1455	-1.37124	0.197515	FALSE
30995	O14639	ABLIM1	ABLIM KIAA0059 LIMAB1	Actin-binding LIM protein 1	QpSLGESPR	QS(0.782)LGES(0.218)PR	426	S(0.218)	FALSE	FALSE	FALSE	FALSE	0.843641	-0.268266	-1.20436	1	11	21.0339	20.7165	20.7803	21.8259	21.6571	20.9361	21.0164	20.8441	20.7499	21.1259	-1.24968	0.237246	FALSE
23787	O14639	ABLIM1	ABLIM KIAA0059 LIMAB1	Actin-binding LIM protein 1	QERQpSLGESPR	QERQS(1)LGESPR;QERQS(0.999)LGES(0.001)PR	426	S(0.001)	FALSE	FALSE	FALSE	FALSE	0.843641	-0.370869	-1.29313	1	8	19.2116	19.0508	19.0634	20.1117	19.9334	18.9786	19.0939	19.0624	19.2106	19.171	-1.76696	0.104815	FALSE
31017	O14639	ABLIM1	ABLIM KIAA0059 LIMAB1	Actin-binding LIM protein 1	QSLGESPRpTLSPTPSAEGpYQDVRDR	QS(0.001)LGES(0.158)PRT(0.819)LS(0.118)PT(0.344)PS(0.248)AEGY(0.313)QDVRDR	426	S(0.158)	FALSE	FALSE	FALSE	FALSE	0.843641	-0.249535	-1.18882	2	11	17.9052	17.845	17.5623	17.9827	17.6576	17.6706	17.7569	17.5892	17.4933	17.1951	-1.93504	0.0789964	FALSE
31017	O14639	ABLIM1	ABLIM KIAA0059 LIMAB1	Actin-binding LIM protein 1	QSLGESPRpTLSPTPSAEGpYQDVRDR	QS(0.001)LGES(0.158)PRT(0.819)LS(0.118)PT(0.344)PS(0.248)AEGY(0.313)QDVRDR	429	T(0.819)	TRUE	FALSE	FALSE	FALSE	0.843641	-0.249535	-1.18882	2	11	17.9052	17.845	17.5623	17.9827	17.6576	17.6706	17.7569	17.5892	17.4933	17.1951	-1.93504	0.0789964	FALSE
40946	O14639	ABLIM1	ABLIM KIAA0059 LIMAB1	Actin-binding LIM protein 1	TLpSPTPSAEGYQDVR	T(0.323)LS(0.538)PT(0.139)PSAEGYQDVR;TLS(1)PTPSAEGYQDVR	429	T(0.323)	FALSE	FALSE	FALSE	FALSE	0.843641	-0.138418	-1.1007	1	14	21.0199	20.8326	20.9931	21.1876	21.0712	20.8622	21.0641	20.7335	20.7721	20.9803	-1.34454	0.205734	FALSE
31015	O14639	ABLIM1	ABLIM KIAA0059 LIMAB1	Actin-binding LIM protein 1	QSLGEpSPRTLpSPTPSAEGYQDVR	QS(0.002)LGES(0.954)PRT(0.076)LS(0.736)PT(0.131)PS(0.09)AEGY(0.011)QDVR	429	T(0.076)	FALSE	FALSE	FALSE	FALSE	0.843641	-0.15958	-1.11696	2	11	20.471	20.6368	20.3625	20.5773	20.3201	20.2094	20.6436	20.2517	20.3197	20.1455	-1.37124	0.197515	FALSE
31017	O14639	ABLIM1	ABLIM KIAA0059 LIMAB1	Actin-binding LIM protein 1	QSLGESPRpTLSPTPSAEGpYQDVRDR	QS(0.001)LGES(0.158)PRT(0.819)LS(0.118)PT(0.344)PS(0.248)AEGY(0.313)QDVRDR	431	S(0.118)	FALSE	FALSE	FALSE	FALSE	0.843641	-0.249535	-1.18882	2	11	17.9052	17.845	17.5623	17.9827	17.6576	17.6706	17.7569	17.5892	17.4933	17.1951	-1.93504	0.0789964	FALSE
40946	O14639	ABLIM1	ABLIM KIAA0059 LIMAB1	Actin-binding LIM protein 1	TLpSPTPSAEGYQDVR	T(0.323)LS(0.538)PT(0.139)PSAEGYQDVR;TLS(1)PTPSAEGYQDVR	431	S(0.538)	FALSE	FALSE	FALSE	FALSE	0.843641	-0.138418	-1.1007	1	14	21.0199	20.8326	20.9931	21.1876	21.0712	20.8622	21.0641	20.7335	20.7721	20.9803	-1.34454	0.205734	FALSE
40946	O14639	ABLIM1	ABLIM KIAA0059 LIMAB1	Actin-binding LIM protein 1	TLpSPTPSAEGYQDVR	T(0.323)LS(0.538)PT(0.139)PSAEGYQDVR;TLS(1)PTPSAEGYQDVR	431	S(1)	TRUE	TRUE	FALSE	FALSE	0.843641	-0.138418	-1.1007	1	14	21.0199	20.8326	20.9931	21.1876	21.0712	20.8622	21.0641	20.7335	20.7721	20.9803	-1.34454	0.205734	FALSE
31015	O14639	ABLIM1	ABLIM KIAA0059 LIMAB1	Actin-binding LIM protein 1	QSLGEpSPRTLpSPTPSAEGYQDVR	QS(0.002)LGES(0.954)PRT(0.076)LS(0.736)PT(0.131)PS(0.09)AEGY(0.011)QDVR	431	S(0.736)	FALSE	FALSE	FALSE	FALSE	0.843641	-0.15958	-1.11696	2	11	20.471	20.6368	20.3625	20.5773	20.3201	20.2094	20.6436	20.2517	20.3197	20.1455	-1.37124	0.197515	FALSE
31017	O14639	ABLIM1	ABLIM KIAA0059 LIMAB1	Actin-binding LIM protein 1	QSLGESPRpTLSPTPSAEGpYQDVRDR	QS(0.001)LGES(0.158)PRT(0.819)LS(0.118)PT(0.344)PS(0.248)AEGY(0.313)QDVRDR	433	T(0.344)	FALSE	FALSE	FALSE	FALSE	0.843641	-0.249535	-1.18882	2	11	17.9052	17.845	17.5623	17.9827	17.6576	17.6706	17.7569	17.5892	17.4933	17.1951	-1.93504	0.0789964	FALSE
40946	O14639	ABLIM1	ABLIM KIAA0059 LIMAB1	Actin-binding LIM protein 1	TLpSPTPSAEGYQDVR	T(0.323)LS(0.538)PT(0.139)PSAEGYQDVR;TLS(1)PTPSAEGYQDVR	433	T(0.139)	FALSE	FALSE	FALSE	FALSE	0.843641	-0.138418	-1.1007	1	14	21.0199	20.8326	20.9931	21.1876	21.0712	20.8622	21.0641	20.7335	20.7721	20.9803	-1.34454	0.205734	FALSE
31015	O14639	ABLIM1	ABLIM KIAA0059 LIMAB1	Actin-binding LIM protein 1	QSLGEpSPRTLpSPTPSAEGYQDVR	QS(0.002)LGES(0.954)PRT(0.076)LS(0.736)PT(0.131)PS(0.09)AEGY(0.011)QDVR	433	T(0.131)	FALSE	FALSE	FALSE	FALSE	0.843641	-0.15958	-1.11696	2	11	20.471	20.6368	20.3625	20.5773	20.3201	20.2094	20.6436	20.2517	20.3197	20.1455	-1.37124	0.197515	FALSE
31017	O14639	ABLIM1	ABLIM KIAA0059 LIMAB1	Actin-binding LIM protein 1	QSLGESPRpTLSPTPSAEGpYQDVRDR	QS(0.001)LGES(0.158)PRT(0.819)LS(0.118)PT(0.344)PS(0.248)AEGY(0.313)QDVRDR	435	S(0.248)	FALSE	FALSE	FALSE	FALSE	0.843641	-0.249535	-1.18882	2	11	17.9052	17.845	17.5623	17.9827	17.6576	17.6706	17.7569	17.5892	17.4933	17.1951	-1.93504	0.0789964	FALSE
31015	O14639	ABLIM1	ABLIM KIAA0059 LIMAB1	Actin-binding LIM protein 1	QSLGEpSPRTLpSPTPSAEGYQDVR	QS(0.002)LGES(0.954)PRT(0.076)LS(0.736)PT(0.131)PS(0.09)AEGY(0.011)QDVR	435	S(0.09)	FALSE	FALSE	FALSE	FALSE	0.843641	-0.15958	-1.11696	2	11	20.471	20.6368	20.3625	20.5773	20.3201	20.2094	20.6436	20.2517	20.3197	20.1455	-1.37124	0.197515	FALSE
31017	O14639	ABLIM1	ABLIM KIAA0059 LIMAB1	Actin-binding LIM protein 1	QSLGESPRpTLSPTPSAEGpYQDVRDR	QS(0.001)LGES(0.158)PRT(0.819)LS(0.118)PT(0.344)PS(0.248)AEGY(0.313)QDVRDR	439	Y(0.313)	FALSE	FALSE	FALSE	FALSE	0.843641	-0.249535	-1.18882	2	11	17.9052	17.845	17.5623	17.9827	17.6576	17.6706	17.7569	17.5892	17.4933	17.1951	-1.93504	0.0789964	FALSE
31015	O14639	ABLIM1	ABLIM KIAA0059 LIMAB1	Actin-binding LIM protein 1	QSLGEpSPRTLpSPTPSAEGYQDVR	QS(0.002)LGES(0.954)PRT(0.076)LS(0.736)PT(0.131)PS(0.09)AEGY(0.011)QDVR	439	Y(0.011)	FALSE	FALSE	FALSE	FALSE	0.843641	-0.15958	-1.11696	2	11	20.471	20.6368	20.3625	20.5773	20.3201	20.2094	20.6436	20.2517	20.3197	20.1455	-1.37124	0.197515	FALSE
31364	O14639	ABLIM1	ABLIM KIAA0059 LIMAB1	Actin-binding LIM protein 1	STSQGpSINpSPVYSR	S(0.001)T(0.001)S(0.036)QGS(0.962)INS(1)PVYSR	450	S(0.001)	FALSE	FALSE	FALSE	FALSE	0.843641	-0.334398	-1.26085	2	11	17.6607	17.624	17.6151	18.2832	18.428	17.6557	17.696	17.5734	17.6192	17.3947	-1.91579	0.0816245	FALSE
31364	O14639	ABLIM1	ABLIM KIAA0059 LIMAB1	Actin-binding LIM protein 1	STSQGpSINpSPVYSR	S(0.001)T(0.001)S(0.036)QGS(0.962)INS(1)PVYSR	451	T(0.001)	FALSE	FALSE	FALSE	FALSE	0.843641	-0.334398	-1.26085	2	11	17.6607	17.624	17.6151	18.2832	18.428	17.6557	17.696	17.5734	17.6192	17.3947	-1.91579	0.0816245	FALSE
31364	O14639	ABLIM1	ABLIM KIAA0059 LIMAB1	Actin-binding LIM protein 1	STSQGpSINpSPVYSR	S(0.001)T(0.001)S(0.036)QGS(0.962)INS(1)PVYSR	452	S(0.036)	FALSE	FALSE	FALSE	FALSE	0.843641	-0.334398	-1.26085	2	11	17.6607	17.624	17.6151	18.2832	18.428	17.6557	17.696	17.5734	17.6192	17.3947	-1.91579	0.0816245	FALSE
46049	O14639	ABLIM1	ABLIM KIAA0059 LIMAB1	Actin-binding LIM protein 1	STSQGpSINSPVYSR	STSQGS(1)INSPVYSR	455	S(1)	TRUE	TRUE	FALSE	FALSE	0.843641	-0.125991	-1.09126	1	16	18.396	18.5354	18.2772	18.6099	18.493	18.4796	18.2796	18.4045	18.3492	18.1686	-1.26901	0.230527	FALSE
31364	O14639	ABLIM1	ABLIM KIAA0059 LIMAB1	Actin-binding LIM protein 1	STSQGpSINpSPVYSR	S(0.001)T(0.001)S(0.036)QGS(0.962)INS(1)PVYSR	455	S(0.962)	TRUE	FALSE	FALSE	FALSE	0.843641	-0.334398	-1.26085	2	11	17.6607	17.624	17.6151	18.2832	18.428	17.6557	17.696	17.5734	17.6192	17.3947	-1.91579	0.0816245	FALSE
31364	O14639	ABLIM1	ABLIM KIAA0059 LIMAB1	Actin-binding LIM protein 1	STSQGpSINpSPVYSR	S(0.001)T(0.001)S(0.036)QGS(0.962)INS(1)PVYSR	458	S(1)	TRUE	TRUE	FALSE	FALSE	0.843641	-0.334398	-1.26085	2	11	17.6607	17.624	17.6151	18.2832	18.428	17.6557	17.696	17.5734	17.6192	17.3947	-1.91579	0.0816245	FALSE
12239	O14639	ABLIM1	ABLIM KIAA0059 LIMAB1	Actin-binding LIM protein 1	QHAALAAQSKpSSEDIIK	QHAALAAQS(0.001)KS(0.932)S(0.067)EDIIK	538	S(0.001)	FALSE	FALSE	FALSE	FALSE	0.843641	-0.333902	-1.26042	1	4	21.2803	21.1155	20.9984	21.9774	21.8764	21.2637	21.1281	20.9631	21.2675	20.9561	-1.71469	0.114285	FALSE
12239	O14639	ABLIM1	ABLIM KIAA0059 LIMAB1	Actin-binding LIM protein 1	QHAALAAQSKpSSEDIIK	QHAALAAQS(0.001)KS(0.932)S(0.067)EDIIK	540	S(0.932)	TRUE	FALSE	FALSE	FALSE	0.843641	-0.333902	-1.26042	1	4	21.2803	21.1155	20.9984	21.9774	21.8764	21.2637	21.1281	20.9631	21.2675	20.9561	-1.71469	0.114285	FALSE
12239	O14639	ABLIM1	ABLIM KIAA0059 LIMAB1	Actin-binding LIM protein 1	QHAALAAQSKpSSEDIIK	QHAALAAQS(0.001)KS(0.932)S(0.067)EDIIK	541	S(0.067)	FALSE	FALSE	FALSE	FALSE	0.843641	-0.333902	-1.26042	1	4	21.2803	21.1155	20.9984	21.9774	21.8764	21.2637	21.1281	20.9631	21.2675	20.9561	-1.71469	0.114285	FALSE
59457	O14639	ABLIM1	ABLIM KIAA0059 LIMAB1	Actin-binding LIM protein 1	YDSPINpSASHIPSSK	YDS(0.269)PINS(0.713)AS(0.018)HIPSSK	640	S(0.269)	FALSE	FALSE	FALSE	FALSE	0.843641	0.239767	1.1808	1	20	20.8465	20.5711	20.269	19.9299	19.8624	20.5589	20.5897	20.5207	20.5461	20.4623	1.3591	0.201218	FALSE
59457	O14639	ABLIM1	ABLIM KIAA0059 LIMAB1	Actin-binding LIM protein 1	YDSPINpSASHIPSSK	YDS(0.269)PINS(0.713)AS(0.018)HIPSSK	644	S(0.713)	FALSE	FALSE	FALSE	FALSE	0.843641	0.239767	1.1808	1	20	20.8465	20.5711	20.269	19.9299	19.8624	20.5589	20.5897	20.5207	20.5461	20.4623	1.3591	0.201218	FALSE
59457	O14639	ABLIM1	ABLIM KIAA0059 LIMAB1	Actin-binding LIM protein 1	YDSPINpSASHIPSSK	YDS(0.269)PINS(0.713)AS(0.018)HIPSSK	646	S(0.018)	FALSE	FALSE	FALSE	FALSE	0.843641	0.239767	1.1808	1	20	20.8465	20.5711	20.269	19.9299	19.8624	20.5589	20.5897	20.5207	20.5461	20.4623	1.3591	0.201218	FALSE
55721	O14639	ABLIM1	ABLIM KIAA0059 LIMAB1	Actin-binding LIM protein 1	TApSLPGYGR	T(0.004)AS(0.996)LPGYGR	653	T(0.004)	FALSE	FALSE	FALSE	FALSE	0.843641	-0.210723	-1.15727	1	19	21.1297	20.8988	21.0262	21.4837	21.3253	21.0674	21.0051	20.8415	20.9177	20.9784	-1.75781	0.106421	FALSE
55721	O14639	ABLIM1	ABLIM KIAA0059 LIMAB1	Actin-binding LIM protein 1	TApSLPGYGR	T(0.004)AS(0.996)LPGYGR	655	S(0.996)	TRUE	TRUE	FALSE	FALSE	0.843641	-0.210723	-1.15727	1	19	21.1297	20.8988	21.0262	21.4837	21.3253	21.0674	21.0051	20.8415	20.9177	20.9784	-1.75781	0.106421	FALSE
6573	O14639	ABLIM1	ABLIM KIAA0059 LIMAB1	Actin-binding LIM protein 1	MDRGVpSMPNMLEPK	MDRGVS(1)MPNMLEPK	706	S(1)	TRUE	TRUE	FALSE	FALSE	0.843641	-0.567554	-1.48201	1	2	19.242	19.0959	18.7988	19.9446	19.8998	18.8021	18.8332	18.6515	18.8048	19.0519	-2.66066	0.0220906	FALSE
6582	O14639	ABLIM1	ABLIM KIAA0059 LIMAB1	Actin-binding LIM protein 1	MDRGVpSMPNMLEPK	MDRGVS(1)MPNMLEPK	706	S(1)	TRUE	TRUE	FALSE	FALSE	0.843641	-0.48101	-1.39572	1	2	19.2847	19.3179	18.971	20.0296	19.8935	19.0099	18.9788	18.8854	19.1987	19.0189	-2.53357	0.0277185	FALSE
15614	O14639	ABLIM1	ABLIM KIAA0059 LIMAB1	Actin-binding LIM protein 1	MDRGVpSMPNMLEPK	MDRGVS(1)MPNMLEPK	706	S(1)	TRUE	TRUE	FALSE	FALSE	0.843641	-0.281796	-1.21571	1	5	17.8239	17.7653	17.7351	18.2773	18.1355	17.7327	17.6355	17.6077	17.7538	17.5984	-2.31953	0.0405212	FALSE
15819	O14639	ABLIM1	ABLIM KIAA0059 LIMAB1	Actin-binding LIM protein 1	MDRGVpSMPNMLEPK	MDRGVS(1)MPNMLEPK	706	S(1)	TRUE	TRUE	FALSE	FALSE	0.843641	-0.485181	-1.39976	1	5	19.8196	19.6656	19.7017	20.6374	20.4272	19.59	19.6387	19.3608	19.5979	19.6383	-2.53378	0.0277081	FALSE
6457	O14639	ABLIM1	ABLIM KIAA0059 LIMAB1	Actin-binding LIM protein 1	GVpSMPNMLEPK	GVS(1)MPNMLEPK	706	S(1)	TRUE	TRUE	FALSE	FALSE	0.843641	0.154017	1.11266	1	2	19.1146	19.3019	18.958	18.864	18.7783	19.2171	19.2566	19.0737	19.1157	19.1237	1.37654	0.195915	FALSE
4467	O14639	ABLIM1	ABLIM KIAA0059 LIMAB1	Actin-binding LIM protein 1	GVpSMPNMLEPK	GVS(1)MPNMLEPK	706	S(1)	TRUE	TRUE	FALSE	FALSE	0.843641	0.213138	1.15921	1	2	16.3956	16.3549	16.5014	16.0967	15.8173	16.3816	16.4404	16.3659	16.5271	16.5165	1.62389	0.132568	FALSE
15609	O14639	ABLIM1	ABLIM KIAA0059 LIMAB1	Actin-binding LIM protein 1	MDRGVpSMPNMLEPK	MDRGVS(1)MPNMLEPK	706	S(1)	TRUE	TRUE	FALSE	FALSE	0.843641	-0.267135	-1.20342	1	5	17.6872	17.5521	17.5755	18.285	18.1997	17.632	17.6382	17.5212	17.5944	17.578	-1.72877	0.111662	FALSE
7033	O14639	ABLIM1	ABLIM KIAA0059 LIMAB1	Actin-binding LIM protein 1	MDRGVpSMPNMLEPK	MDRGVS(1)MPNMLEPK	706	S(1)	TRUE	TRUE	FALSE	FALSE	0.843641	-0.319193	-1.24763	1	2	18.5394	18.5416	18.4517	19.1869	19.0208	18.4804	18.5037	18.3863	18.4791	18.295	-2.12983	0.0564951	FALSE
6458	O14639	ABLIM1	ABLIM KIAA0059 LIMAB1	Actin-binding LIM protein 1	GVpSMPNMLEPK	GVS(1)MPNMLEPK	706	S(1)	TRUE	TRUE	FALSE	FALSE	0.843641	0.176662	1.13027	1	2	20.5956	20.6628	20.4078	20.2304	20.031	20.6121	20.668	20.4231	20.595	20.5128	1.37384	0.196729	FALSE
15615	O14639	ABLIM1	ABLIM KIAA0059 LIMAB1	Actin-binding LIM protein 1	MDRGVpSMPNMLEPK	MDRGVS(1)MPNMLEPK	706	S(1)	TRUE	TRUE	FALSE	FALSE	0.843641	-0.415452	-1.33372	1	5	18.0904	17.7931	17.9653	18.6357	18.4877	17.79	17.7351	17.7407	17.8748	17.7543	-2.67274	0.0216184	FALSE
41447	O14641	DVL2		Segment polarity protein dishevelled homolog DVL-2	APESKpSGSGSESEPpSSR	APES(0.414)KS(0.493)GS(0.097)GS(0.089)ES(0.191)EPS(0.461)S(0.255)R	614	S(0.414)	FALSE	FALSE	FALSE	FALSE	0.843641	0.182828	1.13511	2	15	21.6411	21.4713	21.5106	21.3974	20.9664	21.6203	21.5096	21.4781	21.5184	21.7746	1.40019	0.188913	FALSE
41447	O14641	DVL2		Segment polarity protein dishevelled homolog DVL-2	APESKpSGSGSESEPpSSR	APES(0.414)KS(0.493)GS(0.097)GS(0.089)ES(0.191)EPS(0.461)S(0.255)R	616	S(0.493)	FALSE	FALSE	FALSE	FALSE	0.843641	0.182828	1.13511	2	15	21.6411	21.4713	21.5106	21.3974	20.9664	21.6203	21.5096	21.4781	21.5184	21.7746	1.40019	0.188913	FALSE
41447	O14641	DVL2		Segment polarity protein dishevelled homolog DVL-2	APESKpSGSGSESEPpSSR	APES(0.414)KS(0.493)GS(0.097)GS(0.089)ES(0.191)EPS(0.461)S(0.255)R	618	S(0.097)	FALSE	FALSE	FALSE	FALSE	0.843641	0.182828	1.13511	2	15	21.6411	21.4713	21.5106	21.3974	20.9664	21.6203	21.5096	21.4781	21.5184	21.7746	1.40019	0.188913	FALSE
41447	O14641	DVL2		Segment polarity protein dishevelled homolog DVL-2	APESKpSGSGSESEPpSSR	APES(0.414)KS(0.493)GS(0.097)GS(0.089)ES(0.191)EPS(0.461)S(0.255)R	620	S(0.089)	FALSE	FALSE	FALSE	FALSE	0.843641	0.182828	1.13511	2	15	21.6411	21.4713	21.5106	21.3974	20.9664	21.6203	21.5096	21.4781	21.5184	21.7746	1.40019	0.188913	FALSE
41447	O14641	DVL2		Segment polarity protein dishevelled homolog DVL-2	APESKpSGSGSESEPpSSR	APES(0.414)KS(0.493)GS(0.097)GS(0.089)ES(0.191)EPS(0.461)S(0.255)R	622	S(0.191)	FALSE	FALSE	FALSE	FALSE	0.843641	0.182828	1.13511	2	15	21.6411	21.4713	21.5106	21.3974	20.9664	21.6203	21.5096	21.4781	21.5184	21.7746	1.40019	0.188913	FALSE
41447	O14641	DVL2		Segment polarity protein dishevelled homolog DVL-2	APESKpSGSGSESEPpSSR	APES(0.414)KS(0.493)GS(0.097)GS(0.089)ES(0.191)EPS(0.461)S(0.255)R	625	S(0.461)	FALSE	FALSE	FALSE	FALSE	0.843641	0.182828	1.13511	2	15	21.6411	21.4713	21.5106	21.3974	20.9664	21.6203	21.5096	21.4781	21.5184	21.7746	1.40019	0.188913	FALSE
41447	O14641	DVL2		Segment polarity protein dishevelled homolog DVL-2	APESKpSGSGSESEPpSSR	APES(0.414)KS(0.493)GS(0.097)GS(0.089)ES(0.191)EPS(0.461)S(0.255)R	626	S(0.255)	FALSE	FALSE	FALSE	FALSE	0.843641	0.182828	1.13511	2	15	21.6411	21.4713	21.5106	21.3974	20.9664	21.6203	21.5096	21.4781	21.5184	21.7746	1.40019	0.188913	FALSE
17415	O14646	CHD1		Chromodomain-helicase-DNA-binding protein 1	QIDpSpSEEDDDEEDYDNDKR	QIDS(0.976)S(0.976)EEDDDEEDY(0.049)DNDKR	215	S(0.976)	TRUE	FALSE	FALSE	FALSE	0.843641	0.616761	1.53343	2	6	18.8277	18.7584	19.6701	19.5743	20.8584	20.0935	19.676	20.1134	20.2951	20.5945	1.73843	0.109938	FALSE
[truncated: 221,932+ more rows]
