# Supplementary material for: CDKL5 kinase controls transcription‐coupled responses to DNA damage
Source: EMBO J. 2021 Oct 4;40(23):e108271. doi: 10.15252/embj.2021108271 (PMC8634139; doi:10.15252/embj.2021108271)
Supplement: Supplementary file 4 — Movie EV1 [file EMBJ-40-e108271-s013.zip]

Archive with 2 entries (2 files):
- Movie EV1/Movie EV1 legend.docx
- Movie EV1/Movie EV1.avi
