# Supplementary material for: CDKL5 kinase controls transcription‐coupled responses to DNA damage
Source: EMBO J. 2021 Oct 4;40(23):e108271. doi: 10.15252/embj.2021108271 (PMC8634139; doi:10.15252/embj.2021108271)
Supplement: Supplementary file 6 — Source Data for Expanded View [file EMBJ-40-e108271-s003.zip]

Archive with 8 entries (8 files):
- EMBOJ-2021-108271R1-Figure_EV5_Source_Data-sd.zip
- __MACOSX/._EMBOJ-2021-108271R1-Figure_EV5_Source_Data-sd.zip
- EMBOJ-2021-108271R1-Figure_EV4_Source_Data-sd.zip
- __MACOSX/._EMBOJ-2021-108271R1-Figure_EV4_Source_Data-sd.zip
- EMBOJ-2021-108271R1-Figure_EV3_Source_Data-sd.zip
- __MACOSX/._EMBOJ-2021-108271R1-Figure_EV3_Source_Data-sd.zip
- EMBOJ-2021-108271R1-Figure_EV2_Source_Data-sd.zip
- __MACOSX/._EMBOJ-2021-108271R1-Figure_EV2_Source_Data-sd.zip
