# Supplementary material for: CDKL5 kinase controls transcription‐coupled responses to DNA damage
Source: EMBO J. 2021 Oct 4;40(23):e108271. doi: 10.15252/embj.2021108271 (PMC8634139; doi:10.15252/embj.2021108271)
Supplement: Supplementary file 7 — Source Data for Figure 1 [file EMBJ-40-e108271-s011.zip › Figure 1/Source data_FIG 1D_3A_CDKL5 SPINNING DISK RECRUITEMENT ANALYSIS.xlsx]

## Sheet: CDKL5 MOCK
DataTable: T (sec.)/micropoint
Names:	TK 2-01_ROI11_Ch0_White.txt_ micropoint_ROI1	TK 2-01_ROI1_Ch0_White.txt_ micropoint_ROI1	TK 2-01_ROI2_Ch0_White.txt_ micropoint_ROI1	TK 2-01_ROI3_Ch0_White.txt_ micropoint_ROI1	TK 2-01_ROI4_Ch0_White.txt_ micropoint_ROI1	TK 2-01_ROI5_Ch0_White.txt_ micropoint_ROI1	TK 2-01_ROI6_Ch0_White.txt_ micropoint_ROI1	TK 2-01_ROI8_Ch0_White.txt_ micropoint_ROI1	TK 4-01_ROI10_Ch0_White.txt_ micropoint_ROI1	TK 4-01_ROI11_Ch0_White.txt_ micropoint_ROI1	TK 4-01_ROI1_Ch0_White.txt_ micropoint_ROI1	TK 4-01_ROI2_Ch0_White.txt_ micropoint_ROI1	TK 4-01_ROI3_Ch0_White.txt_ micropoint_ROI1	TK 4-01_ROI4_Ch0_White.txt_ micropoint_ROI1	TK 4-01_ROI5_Ch0_White.txt_ micropoint_ROI1	TK 4-01_ROI6_Ch0_White.txt_ micropoint_ROI1	TK 4-01_ROI7_Ch0_White.txt_ micropoint_ROI1	TK 4-01_ROI8_Ch0_White.txt_ micropoint_ROI1	TK 5-01_ROI10_Ch0_White.txt_ micropoint_ROI1	TK 5-01_ROI11_Ch0_White.txt_ micropoint_ROI1	TK 5-01_ROI12_Ch0_White.txt_ micropoint_ROI1	TK 5-01_ROI13_Ch0_White.txt_ micropoint_ROI1	TK 5-01_ROI1_Ch0_White.txt_ micropoint_ROI1	TK 5-01_ROI2_Ch0_White.txt_ micropoint_ROI1	TK 5-01_ROI3_Ch0_White.txt_ micropoint_ROI1	TK 5-01_ROI4_Ch0_White.txt_ micropoint_ROI1	TK 5-01_ROI5_Ch0_White.txt_ micropoint_ROI1	TK 5-01_ROI7_Ch0_White.txt_ micropoint_ROI1	TK 5-01_ROI8_Ch0_White.txt_ micropoint_ROI1	TK 5-01_ROI9_Ch0_White.txt_ micropoint_ROI1	TK 9-01_ROI1.txt_ micropoint_ROI1	TK 9-01_ROI2.txt_ micropoint_ROI1	TK 9-01_ROI3.txt_ micropoint_ROI1	TK 9-01_ROI4.txt_ micropoint_ROI1	TK 9-01_ROI5.txt_ micropoint_ROI1	TK 9-01_ROI6.txt_ micropoint_ROI1	TK 9-01_ROI9.txt_ micropoint_ROI1	TK 9-01_ROI9_Ch0_White.txt_ micropoint_ROI1	1632020CDKL5 mocl a-01_ROI1.txt_ micropoint_ROI1	1632020CDKL5 mocl a-01_ROI10.txt_ micropoint_ROI1	1632020CDKL5 mocl a-01_ROI11.txt_ micropoint_ROI1	1632020CDKL5 mocl a-01_ROI11_Ch0_White.txt_ micropoint_ROI1	1632020CDKL5 mocl a-01_ROI3.txt_ micropoint_ROI1	1632020CDKL5 mocl a-01_ROI4.txt_ micropoint_ROI1	1632020CDKL5 mocl a-01_ROI6.txt_ micropoint_ROI1	1632020CDKL5 mocl a-01_ROI7.txt_ micropoint_ROI1	1632020CDKL5 mocl a-01_ROI8.txt_ micropoint_ROI1	1632020CDKL5 mocl a-01_ROI9.txt_ micropoint_ROI1	Mean
Comments:
0	0	0	0	0	0	0	0	0	0	0	0	0	0	0	0	0	0	0	0	0	0	0	0	0	0	0	0	0	0	0	0	0	0	0	0	0	0	0	0	0	0	0	0	0	0	0	0	0	0
5	942.974	5434.54	1108.66	2650.26	1604.79	1805.72	1900.94	2536.31	2030.57	483.179	5519.51	795.681	16201.4	5052.76	6968.17	703.172	3069.73	4385.38	779.558	1996.06	3451.98	1294.28	2322.25	4125.08	13267.1	7782.66	5017.2	846.103	1355.79	5642.65	255.282	1625.93	1480.95	730.564	1440.48	826.538	812.455	812.455	2571.27	475.209	272.929	272.929	6719.55	2892.9	754.833	2722	9116.58	2073.49	3061.06
10	3402.43	9430.66	2429.84	5670.6	5283.31	3882.76	3123.92	4824.21	3930.68	1330.56	13280.6	1289.34	34181.8	15443.6	16903.8	1665.49	7310.58	9948.61	1658.66	3814.03	7257.55	4414.34	6746.75	10476.6	26503	20035.6	11161.3	1708.8	3700.89	10932	433.037	3519.71	3243.55	1486.72	3142.46	1203.65	1837.56	1837.56	6865.63	949.034	3614.95	3614.95	16462.5	5646.98	2299.92	5474.75	19803.6	3597.22	7016.17
15	4803.12	17348	4556.83	8909.97	8133.83	6573.09	5060.35	8531.15	4122.8	2078.24	22464.8	1984.28	54733.7	25893.4	25543.6	3074.69	12054.8	14245.3	2312.24	5670.5	11429.4	6205.68	11389.5	18953.3	45853	32338.6	17782.4	2483.62	5982.04	17286.7	1615.68	4652.32	4606.91	2283.85	4200.04	3027	2498.5	2498.5	11101.1	1769.38	6219.84	6219.84	30260.3	9183.92	3235.83	7505.5	29608.9	6398.35	11347.6
20	4629.58	23410.7	6002.64	12669.4	10830.6	8927.09	7171.26	12823.1	4916.81	3167.7	28880.4	3051.98	73899	35102.5	36207.4	4273.06	15373.6	18511.3	3187.84	7023.93	15773.6	9243.79	14743.6	25960.7	65997.9	41993.1	21114.4	3617.67	8197.05	22573.7	2445.61	6105.62	5924.18	2838.58	6586.56	3571.86	4104.63	4104.63	13928.5	2336.95	11626.6	11626.6	36912.9	11769.5	4251.4	10989.9	42323.7	8024.78	15390.6
25	5939.05	30009.1	7482.31	15938.6	13572.2	16083.5	9432.58	16682.2	5560.27	3669.35	39537.1	3656.45	95845.1	44961.3	47743.4	5190.29	20948.7	24901.9	4184.36	8138.78	20850	10979.9	17975.8	33273.7	81652	52034.8	24124	4074.27	10621.5	29323.2	2936.3	8416.97	7214.65	4587.99	7248.87	4802.27	8574.25	8574.25	17059.1	2517.84	14983.4	14983.4	39787.1	14695	4697.88	11762.4	52248.2	10519.6	19583.2
30	6298.5	37029.9	8919.82	18902.2	15786.8	17169.2	10356.8	20486.8	7355.84	4317.8	45160.1	4097.55	117699	52608.1	54614.2	6157.14	24984.9	26928.8	4541.49	10014.1	25271.6	14097.9	21532.2	40068.2	94965.1	72046.2	25050.7	5061.71	13267.4	35120.3	3810.94	9037.96	8747.45	5575.45	8062.29	5218.86	9789.69	9789.69	18986.1	2747.55	17429.6	17429.6	45865.4	18284.3	5520.67	26757.8	58864.4	12305.2	23419.5
35	6191.6	42316.6	9701.87	21003.4	17486.5	19515	11841.1	23472.5	7768.46	6488.37	50915.8	4740.91	135822	61182.3	62813.5	7225.21	28555	29720.4	4284.31	10435.8	29240.2	16317.3	24604.4	46937.5	107920	78469.6	28457.7	5713.61	14802	39849.9	3603.56	10622.4	10645.9	5653.27	8565	5880.08	11081.9	11081.9	22189.9	3545.59	27455.2	27455.2	53153.3	21853	5006.27	28856.4	64989.1	12626	26834.5
40	6894.49	47547.1	10812.5	23770.4	20440.8	21093.2	13249.1	28703.1	9137.53	6702.71	56287.9	5043.07	155417	60547.5	71693.6	8007.78	30784.8	31772.9	5263.74	11760.5	32678.7	15762.3	26529.6	51398.4	122655	88323.4	29262.6	6573.53	16588.2	43635.9	5079.72	11662.8	11942.7	6433.34	8655.58	6191.61	12322.4	12322.4	24253.5	4738.89	26464.8	26464.8	57735.1	20649	4820.19	32929	70282.4	15226.2	29510.7
45	6362.55	51838.9	12719	26304.4	21343.1	22704.6	14227.5	31050.5	9288.16	8152.5	61693.5	5174.29	168008	70622.9	77271.6	8805.33	34176	32659.9	5424.98	12776.2	35120	17464.2	27854.9	54341.3	127180	87704.8	29486	6557.54	18409.1	49966.4	4828.28	13001.9	12920.5	6028.52	8654.5	6292.11	12906.2	12906.2	24936.2	4669.16	29408.8	29408.8	63938.1	25574.2	4489.71	35831.4	78187.4	15404	31751.5
50	6489.13	57513.2	12368.2	27122.5	22607.1	24492.7	15068.9	33993.9	9963.84	8820.27	65837.1	5545.66	175731	73661.2	84982.4	8653.66	36935.1	32534.8	5916.47	13649	36232.8	18966	29709.6	58355.7	134618	96841.2	28196.7	6978.89	20200.6	54471.9	5135.34	13511	13431.7	6276.49	9089.29	7278.77	13920.7	13920.7	24629.8	4990.88	35327.4	35327.4	63632.5	24488.5	5484.31	37944.8	82690.6	16845.1	33758
55	6417.61	59280.4	12658.1	29939	23144.5	25478.6	14469	37098.2	10719.2	9091.16	69114.4	5326.02	184126	76462.4	86321.3	9134.96	39447.9	33901.8	5653.33	13476.9	37508.6	20151.4	31273.2	61671.3	141121	103399	29855.4	6990.15	20410.4	57187.8	5029.43	14300.6	14442.5	6757.18	9344.96	7180.55	14910.1	14910.1	25725.7	5230.94	35845.3	35845.3	68261.9	26675.8	5497.73	40523.6	85628	18060.9	35312.5
60	6273.8	63825.2	12517.1	32590.5	23889.5	25698.3	15483.4	41305.1	12301.3	9643.98	71820.8	5449.49	190715	75029.6	93122.7	9543.28	41173	33849.4	6263.4	13598.5	41327.5	20969	32480.8	65996.5	149926	104110	27808.1	7471.49	21651.5	60109.9	4681.47	15318.9	15581.5	6118.26	8319.25	7489.28	15671.8	15671.8	27239	5878.21	40720.9	40720.9	74097.1	27597.3	4948.04	41313.2	88874.4	15803.5	36916.4
65	5732.19	66849.2	13279	33685	25861.8	26832.4	15465.5	40672.2	11636.1	10555	74354	5432.54	199452	78515.4	96675.9	9588.07	43287.8	34112.6	5539.11	13870.4	41402.4	21255.2	32841.8	66593.7	152467	105269	25810.7	7469.3	21373.3	62441.8	5695.92	15049.8	16832.8	5905.19	8577.35	7172.87	15961.7	15961.7	27742.7	5630.24	36414.9	36414.9	74344.1	28021	5073.08	44069	94888.3	18346.1	37717.1
70	5392.58	70214.5	12871	35018.4	26158.6	26847.5	15029.6	42246	11834.1	10308.5	76931.9	5832.48	204319	80306.9	98257.2	9293.72	44942.7	34646.6	5561.77	13506.8	42727.5	21389.7	34096.5	66386.7	153510	104301	26356.6	8172.01	21113.1	64890.4	4708.18	16664.2	16959.8	4554.91	8484.94	7265.89	18066.4	18066.4	29340.4	6308.79	45094.8	45094.8	77264.2	25450.4	4922.67	46229.6	102164	19198.5	38923
75	5408.23	71943.6	13603.3	34465.6	26743.2	26577.8	16285.1	44840.3	12498.6	11039.7	79699.1	5823.63	208178	78366.9	99702.1	9290.98	46114.5	33854.2	5114.03	13324.7	43701.8	22009.8	35364.8	70549.3	158671	106216	24771.1	8087.3	21562.4	65332.3	4511.97	16459.5	16713	4156.66	8242.06	7843.95	18324.2	18324.2	28890.2	6592.26	46625.4	46625.4	78350.2	28292.8	5125.44	48184.1	106506	21371	39797.5
80	3946.16	74250.9	13734	34677.7	26032.9	29742.3	15132.9	48269.5	14087.7	11401.3	81463.2	5742.47	208625	79379.8	101939	8725.55	47954.2	29824.2	6240.31	14209	43574.4	22730.8	35947.2	72550.5	160267	108076	23819.5	6398.58	21917.1	68825	4345.19	16896.3	18458	3213.26	7419.31	7806.1	18101.2	18101.2	27923.5	6092.78	51925.9	51925.9	78805.8	28179.2	3967.08	48679.8	108100	21712	40440.4
85	4093.96	72564	13677.9	37465.6	25845.6	27943.4	14640.4	48730.1	13990.4	11320.8	80599.4	5586.57	210881	75725.2	102189	8317.41	49292.8	29786.3	5416.63	13892.5	42990.7	21529.6	35386.2	71596.2	158243	112068	22073.3	7612.46	21654.8	67685.2	4870.83	17198.5	17382.2	3165.82	6558.5	8309.8	18315.8	18315.8	30846.1	6605.68	53734.1	53734.1	80807.6	28992.7	4341.94	49978.7	114056	22762	40682.8
90	4191.79	75387.9	14427.1	39391	25481.2	28612.8	14854.2	50051.5	13344.4	11622	82801.5	5708.39	210165	73138.9	101463	7548.09	51596	27449.1	5748.19	12907.7	42322.8	21936.7	34117.4	71345.5	160882	113676	20769.3	7726.27	21373.1	67420.7	4440.68	17391.1	18168.9	3612.07	5946.33	7983.16	18644.5	18644.5	30297.1	6734.16	56626.4	56626.4	83133.6	27292.6	3678.5	51016.4	118847	21764.3	41006.4
95	3631.51	74883.1	13616.9	37252.3	24670.4	28223.4	14268.8	48797.2	13207.6	11991.6	85955.7	4829.42	209663	71971.8	101036	7778.45	51827.1	28109	5427.36	12962.3	43404.9	21067.5	33306.4	72401.5	162477	114835	19594.8	7067.57	22309.5	67430.1	3926.7	16805.4	17243.5	2774.84	4821.6	7516.79	18086.4	18086.4	32259.8	7449.13	58449.8	58449.8	82705.9	28867.4	2676.73	52501.1	123934	22943.4	41114.5
100	3416.81	77184.6	14137.4	38115.6	24194.2	28231.4	12909.8	50383.1	12439	12072.8	82945.7	4944.15	210806	31313.8	100977	5518.62	51668.7	25864.2	5129.2	13001.7	42042.3	21061.5	31342.9	72254.1	161080	113764	17725.9	7950.43	21254.9	67151.6	3389.39	17448.7	18105.2	2604.48	4254.56	6972.25	18906.5	18906.5	31467.1	7231.01	57705.9	57705.9	81505.5	26265.1	3254.75	52095.6	122756	23145.9	39887.5
105	3261.61	77085.6	13079.6	39922.6	22645.9	26653	12252.1	50742.1	12473.6	11772.5	84196.8	4806.74	207535	68317.7	102919	7215.6	53493.2	24059.7	5093.67	12350.5	40452.6	19346.9	32239.4	73811.6	163067	117271	14876	7436.12	20926.2	66525.4	3170.02	17714.6	17557	2566.08	4355.56	6976.12	18738	18738	31837.2	7805.82	60247.5	60247.5	79106.8	25327.6	2591.9	53438.3	122332	23210.3	40662.3
110	3107.83	77660.9	13321	39422.4	22635.5	24702.1	12377.4	49428.4	12211.4	12760.3	84701.3	4508.3	206763	43267.8	97432.5	6859.84	54172.1	21773.6	4580.49	12232.4	39607.4	18478.3	29512.5	73365.1	167043	114807	13715.3	7174.6	17701.4	66086.3	3086.04	17325.4	16527.5	1855.23	3810.9	7229.95	17514.2	17514.2	31801.5	8027.31	62315.8	62315.8	77389.1	23520.7	2432.1	52000.1	122133	24668.4	39643.2
115	2571.26	77079.3	12919.1	38430.8	21969.5	25081.2	11363.7	48055.3	11322.8	12314.6	84265.7	4431.53	200434	40038.4	95000.5	5959.51	54945.1	19851.9	4558.18	12213.1	38164	17388.2	28375.5	73994.5	168554	118383	14906.9	6872.53	19455.6	66343.6	3098.05	17003.2	16887.5	1481.04	3170.4	6719.69	18250.2	18250.2	31144.6	7053.34	63990.1	63990.1	74839.4	22703.3	2149.65	52653.4	122042	23949.2	39262.9
120	2180.35	76736.4	12105.3	37521.9	19727	24011.6	10942	46118.8	12186.6	12669.8	87156.1	4028.16	194982	41613.9	95294.6	5427.24	55960.3	19356.9	4593.96	11114.7	35713.1	16619.6	24226.9	71228.6	163935	118280	12779	5429.26	18183.3	63822.4	2430.82	16399.6	15207.6	1694.57	3012.19	6649.95	18381.9	18381.9	30377.7	7198.58	61088.8	61088.8	74198.8	21596.2	1872.88	51083.1	120925	23116	38305.2
125	2309.96	75049.1	12165.1	36596	19181.6	21340.8	10276.5	45818.5	10904.5	12475.2	84612.9	4107.67	190325	39348	93604.2	4761.03	56493.4	18034.4	4493.03	10906	36054.7	15579.3	22700.2	70899.2	162429	114433	12144.6	6053.08	17214.2	61399.6	1294.78	16983.1	15694.2	1173.64	3149.65	6409.42	16976.1	16976.1	29681.8	7319.09	60920.4	60920.4	71581.5	20472.8	1563.27	49254.6	120302	23946.1	37423.5
130	2314.69	76017.9	11363.6	36602.4	18302	21340.9	10081.9	44776.1	9901.96	12159.1	81084.6	3380.28	181410	35723.7	89231.4	3809.52	56769.7	15780.5	4134.48	10316.4	33598.3	14555.6	20009.8	69470.1	162403	114930	10276.9	5520.46	17104.8	62086.4	1691.34	15411.8	15501.8	830.271	3074.4	5806.03	16541.2	16541.2	28792.8	6875.93	60312.1	60312.1	71057.1	18122.5	1427.44	49427.4	118424	22796.6	36404.2
135	1238.85	73969.2	11405.9	35356.6	15949.8	19151.7	9492.77	43225.9	9323.59	12802.8	79828.7	2934.31	176984	35639	88537.6	4049.18	57544.3	13824.6	4113.43	9413.69	31235.6	13586.3	17448.4	67220.7	155013	113090	10230.3	4932.52	14682.8	60800.7	802.947	15888.8	14410.5	980.743	3115.62	6104.94	17065	17065	27618	6705.22	51517.3	51517.3	69136.9	15637.7	1410.81	49154.8	114595	23869	34992.1
140	1955.35	71835.4	10727.6	33173.6	15241.3	17931.1	7771.71	42830	8112.19	12229.8	79396.2	2517.42	177227	30520.2	85191.3	3434.11	57654.8	12281	3033.83	9594.07	30317.1	11122.4	15891	64385.9	157235	110011	7674.48	4406.4	14651.1	57080.1	1635.18	15145.1	13630.8	993.671	2376.17	6050.91	16160.5	16160.5	27750.2	6968.51	56330.2	56330.2	64484.1	14046.4	1063.33	47806.1	115927	21858.6	34169.8
145	1695.76	69569.1	9908.54	33110.2	13187.8	15999.6	7493	39656.4	9454.67	12482.1	79241.3	2523.97	165847	28904.4	81108.6	3253.16	57912.9	10985.9	2888.74	8003.38	26977.4	9606.39	13597.5	62378	152903	111565	8847.55	4513.79	13513.5	55522.9	1630.47	15164.6	12644.8	1037.56	2427.96	5585.02	16262	16262	25974.1	6228.77	50145.5	50145.5	60711.5	11015.5	823.896	44865.9	110334	20397	32589.8
150	1429.9	68116.1	9806.14	31264.3	11143.7	14775.7	6142.96	38394.2	8146.41	12390.2	76557.8	2037.36	159845	25796.7	77433.7	2470.67	57751.8	9695.39	2995.38	7347.2	25154.5	8703.99	12164.1	60458	143583	108649	6493.59	3767.34	11148.7	53074.6	918.085	14956.1	12482	294.907	1867.67	4806.22	16214.1	16214.1	25488	5699.72	56754	56754	55390.5	9909.16	211.229	44005.4	108531	20255	31406
155	1194.71	65006.9	9014.56	31457.3	8386.87	13331.2	5680.62	35839.4	6564.88	11564.5	74732.5	1676.35	151639	24176.5	72865.8	2246.65	58548.1	8877.08	2687.52	6555.55	22775	8644.35	10806.4	57203.6	143431	107820	5902.73	3322.45	9168.55	51071.5	295.074	13353.7	12412	310.45	1631.98	4847.91	15432.4	15432.4	23937.6	6728.16	47034.8	47034.8	51498	9031.74	427.521	41062.5	107063	19483.6	29775.2
160	1853.69	65615.1	8173.48	30473.9	7735.4	11967.5	5289.41	34255.6	7537.45	11271.3	71931.7	1955.18	143861	23208.2	69349.6	1954.37	58447.3	8457.66	2388.3	6734.27	20341.3	7329.32	9310	54053.7	140231	104388	5368.31	3461.04	9006.36	50189.4	1065.62	13213.4	11212.3	586.514	2106.56	4628.39	15283.7	15283.7	23238.7	5684.49	47576.7	47576.7	46825.8	7963.36	499.021	39695	102544	18848	28749.4
165	1078.33	62556.8	7790.06	26890.6	6156.69	11116.7	4751.32	31544.5	7492.31	11328.6	69384.4	1397.73	137232	21120.9	66806.4	1292.66	57861	7457.67	2251.5	6536.28	18752.1	5936.27	7368.25	51222	135231	101771	4672.81	2926.1	8135.67	47563.4	701.34	12029.7	10542.5	565.264	2116.21	4089.82	15466.8	15466.8	22764.4	5758.28	45151.6	45151.6	8971.57	6489.29	436.375	37706.3	99001.1	19087.1	26606.7
170	1683.78	61591.5	6470.56	26786.4	4779.04	9127.63	4282.29	29789.2	6902.04	11011.1	65262.3	1530.69	129039	18684.7	61133.9	1096.86	57291.3	5316.84	1781.9	6035.35	16051.3	5975.09	6153.87	48088.6	132614	100139	5118.74	2987.64	7208.36	43784.7	916.229	11990.9	10394.3	332.493	2241.15	3875.01	15103.2	15103.2	21310.2	5110.57	42725.8	42725.8	8583.72	5753.23	359.792	34139.2	94274.4	18052.4	25223.1
175	1209.07	59983.9	5790.68	25082.9	4113.5	8009.83	4089.24	26260	7282.41	10731.8	60530.8	1553.58	119553	16780.1	56853.8	904.853	56980.8	4660.09	1848.04	4924.13	15099.9	5249.3	5296.62	44099.1	128307	96358.1	3717.87	2607.82	5675.62	40900.7	387.58	12034.9	7146.67	329.736	1925.02	3765.28	14088.1	14088.1	20077.5	4651.68	41329.6	41329.6	37377.5	4218.57	321.896	33088.8	86771.2	16957.2	24257.2
180	1136.98	55527.4	5495.71	23547.8	4149.9	7895.07	3526.23	24894.6	6718.16	10417.6	60732.4	1019.84	113789	14241.4	52065.1	793.086	56370.5	3660.12	1334.57	4402.35	12700	3977.53	4781.13	40333.6	122614	95357.5	3778.41	2791.34	5172.83	38848.8	733.176	10363.2	7607.98	595.586	1374.52	3641.23	13923.7	13923.7	18424.5	4959.76	33893.1	33893.1	8536.8	4604.14	235.708	31636.9	82084.9	17152.2	22284.5
185	1858.76	53553.5	5576.03	20143.6	3276.81	6421.83	2702.06	22430	6647.59	10368.2	58142.9	1055.31	109167	12051.2	46260.2	550.552	56438.9	3143.84	1367.18	3771.87	11190.7	3955.49	4024.63	39552.9	121291	99089.8	3205.57	2278.93	4389.93	35658.8	535.862	9751.92	7814.99	-96.0429	1255.58	2985.05	12042.5	12042.5	17665.7	4486.78	31664.3	31664.3	2831.48	3809.3	302.812	29206.9	78783.1	16925.8	21109.1
190	1774.9	50935.8	4558.46	18676.4	2384.52	5426.66	2558.71	19241.4	5997.67	9801.51	51400.2	576.707	94224.9	10545.8	44227	241.491	55855.8	2779.02	895.548	4079.31	9074.44	3556.08	2906.62	36185.8	111824	91119.2	2941.43	2617.92	3806.38	34498.1	391.904	9711.12	7327.99	119.443	1765.25	3197.88	11325	11325	17484.4	4294.77	28793.7	28793.7	2832.69	2594.34	143.625	27871.4	73251.6	16639.6	19428.6
195	1566.17	46054.5	4205.54	17812.7	2067.9	4478.63	2237.7	18589.1	6106.82	9043.08	48891.1	531.216	88788.3	8974.03	40518.9	54.1983	54232.1	1355.15	1187.62	3711.81	7548.74	3028.92	2741.87	32549.8	107104	64756.7	2341.91	2196.43	3543.39	31813.3	571.362	9172.65	5475	42.1571	1845.73	2508.43	12191	12191	15545.6	3924.59	26654.2	26654.2	8548.58	2593.46	171.229	21728.2	71294.7	15159	17798
200	1525.43	44317.8	3464.84	15692.2	2090.85	3380.74	1973.24	16148.5	6044.79	9087.59	46345.6	664.905	82877.7	8078.17	35624.6	319.578	52684.4	1710.47	554.606	3113.6	7476.85	3967.16	2219.88	31502.8	106783	88014.2	2097.98	2361.97	3014.18	27992.8	591.957	8116.2	5608.6	296.843	1751.52	2559.86	12445	12445	15023	3518.98	25361.9	25361.9	2658.8	1623.98	-68.125	21496.3	63477.8	14405.8	17245.9
205	1570.95	42633.1	3408.81	14509.2	1752.58	2900.91	1819.26	14121.1	5521.14	8823.93	40628.1	478.422	75981.8	5948.99	31146.2	130.431	50543.4	283.079	992.683	2268.11	4562.18	2828.72	1773	29093	99256	85914.7	1158.9	2310.43	2333.14	25792.3	423.968	7492.06	5554	250.514	1399.98	2294.91	9508.85	9508.85	13570.4	3466.89	21882.5	21882.5	4393.34	1395.37	-121.646	18882.9	57949.9	14724.1	15728
210	1297.01	40604.9	3398.43	13740.3	739.25	2525.42	1426.79	12617.5	5055.26	8278.07	37908.3	362.931	66695.9	3859.28	28083.8	83.3362	49656.3	637.921	673.76	2686.4	3145.6	2532.76	2141.38	24402.2	97102.5	83675.3	1839.5	2251.43	2364.7	24032.6	282.277	7211.54	5707.05	-77.9143	1645.56	2758.88	9906.18	9906.18	12916.4	3055.97	18358.9	18358.9	8103.64	434.18	65.5208	17020.8	53230.2	12353.4	14688.7
215	1491.88	38628.1	2498.61	13257.8	1542.29	2174.04	1716.94	12134.1	5494.69	7899.05	36037.6	444.905	62293.6	2674.81	23193.8	-100.5	47431.5	1042.56	532.144	2065.01	1846.59	2557.99	1055.13	21786.1	92829.7	83295.4	2678.47	2042.23	1967.74	22098.7	547.053	6622.26	5074.87	-465.964	1956.25	2091.26	9824.59	9824.59	11446.4	2444.94	15765.4	15765.4	5927.63	1303.09	-0.958333	15802	47525.6	11104.5	13691
220	1323.96	35511.6	2554.5	10466.2	446.75	1380.95	1098.14	10651.4	5938.28	7275.71	32601	290.069	54671	2201.26	22175.8	-308.276	47853.4	-172.857	521.692	2178.6	325.16	1975.73	708.5	20276.7	88006.9	79793.9	2335.12	2383.72	1835.05	20167.5	338.92	5949.93	4383.95	-100.986	1555.1	2147.37	8519.98	8519.98	11825.2	2759.78	13925.7	13925.7	5055.63	318.977	-351.167	14832.2	40323.3	12147.9	12553
225	1186.43	32028.9	2656.99	10652.4	551.292	998.069	1550.9	9085.02	4957.06	7592.68	29950.8	278.853	48935.7	3072.51	17896.5	193.491	44994.7	311.564	514.952	1645.31	738.84	2328.73	537	18237.9	79521	75735.4	2087.88	1929.27	1243.27	18612.8	272.91	5688.54	4277.91	-126.914	1754.25	1828.39	8566.69	8566.69	11565.1	2127.26	11628.7	11628.7	5838.32	183.953	-401.375	13509.7	37734.8	12493	11607.6
230	1171.17	31130.7	2224.37	7938.83	-208.687	1435.14	524.66	8211.42	5518.61	6992.21	24929.5	402.233	41665	1945.1	15224.6	-448.095	43366.2	364.571	323.856	1584.45	386.872	2595.22	833.125	14615.1	77249.9	72446.7	2103.52	1791.87	794.628	17999.9	127.09	5138.91	4533.37	-386.05	2281.56	1444.48	8678.03	8678.03	11193.9	1998.04	11832	11832	5192.4	287.383	-3.04167	14091.6	38813.9	12001.3	10892.7
235	1245.74	27565.8	1731.86	8165.71	21.4375	644.363	458.128	7213.48	5739.59	6349.77	22976.4	113.379	38736.9	550.814	14117.1	-289.457	42932.2	205.593	372.144	1639.18	508.897	1505.24	165.25	13482.9	75667	68805.5	1547.47	1983.73	993.872	16473	525.303	3891.17	3969.59	333.764	1352.1	1447.33	8450.64	8450.64	10661.8	1844.59	9343.21	9343.21	6164.62	106.883	15.5208	12214.3	28292.3	11034.1	9980.5
240	1692.42	26172.5	1738.11	7216.16	534.563	505.513	-17.0962	5751.46	4958.94	6014.49	19622.5	158.767	34194.1	1429.02	14295	-128.922	41556.4	319.4	327.538	1813.22	-355.135	1968.54	532.125	10674.8	70320	64107.1	1522.16	1873.29	485.169	14722.7	210.399	4452.63	3983.35	381.114	1992.06	1261.3	8970.62	8970.62	9121.54	1825.45	8357.23	8357.23	5556.6	-477.148	366.625	11036.7	29344.2	9863.61	9324.56
245	1341.67	18562.8	1393.8	5763.59	187.5	325.375	324	5767.94	5315.8	6029.08	18122.1	241.526	32093	2547.21	12443.1	8.98276	39604.7	638.086	342.51	1246.81	-667.186	1813.46	-29.875	10559.2	61921.4	59951.5	1581.54	1953.71	737.824	12785.7	182.489	4728.5	3029.75	253.636	2064.23	1341.23	7615.12	7615.12	8491.1	1463.14	6576.02	6576.02	6488.47	-454.367	-122.083	9396.83	22012.5	8511.76	8305.76
250	1038.79	15602.8	1919.86	4592.6	230.146	244.638	484.25	4947.85	4733.05	5763.16	16107.1	75.2414	29019.9	2908.84	10782.4	89.5862	39092.7	464.229	310.385	2033.89	-811.801	2151.33	524.375	8311.29	61842.6	56942.6	771.813	1920.76	956.432	12478.3	-91.5957	3332.52	3522.55	75.0071	2096.35	981.568	7754.2	7754.2	7685.21	1675.79	4485.75	4485.75	5944.8	-379.023	-35.5	9343.75	20744.5	8601.59	7781.39
255	1259.95	13993.9	1531.19	5329.71	256.396	463.887	252.744	4436.58	4631.94	4906.39	14793.5	433.147	28690.3	1978.72	8184.93	154.379	36555.2	404.564	326.885	1647.05	-1806.19	1680.77	578.75	7582.8	55522.6	50998.8	1931.8	1775.6	355.088	10852.8	189.75	3778.37	3944.28	61.9357	1971.92	1009.23	7142.57	7142.57	6853.31	697.723	3325.57	3325.57	5818.74	-890.258	-14.7292	7810.92	13576.4	7397.21	6934.27
260	1471.08	14246.7	1057.03	4387.51	562.292	594.331	247.205	3702.44	5250.51	4860.65	12189	-42.2241	26399.7	403.622	8934.84	-60.0862	35334.5	556.643	180.298	1375.51	-1503.19	606.331	139.25	6755.43	48097.4	49133.2	1796.05	1945.45	-83.277	8767	-193.574	2566.64	3655.13	300.143	2160.17	1298.48	7757.01	7757.01	6922.17	818.649	2532.12	2532.12	6016.89	-1313.17	-252.708	6899.58	18876.8	7797.46	6529.92
265	1251.04	13372.2	961.829	3678.99	287.604	50.0625	326.994	3764.54	4408.89	3490.49	12871.4	173.026	26210.1	564.34	7162.26	-241.75	34162.1	529.593	296.183	1183.19	-1860.37	1998.8	190.75	4725.62	48186.7	45382.7	1161.59	1897.63	940.595	9329.78	524.059	3314.53	3512.12	129.321	1723.21	943.364	6625.36	6625.36	6071.46	1129.53	689.625	689.625	5595.27	-256.313	127.75	6941.75	12600.6	6736.18	6045.41
270	1133.31	13892.3	685.614	3708.01	531.271	254.313	527.788	3677.71	3797.13	3498.53	10633.5	32.8448	26363.3	90.9872	7084.93	170.629	32280.5	1099.53	239.875	872.427	-2597.78	1419.65	141.625	5329.08	40642.3	43082.2	1064.91	1736.87	681.25	8047.57	244.303	2588.13	3046.45	-207.686	1944.02	790.955	6604.08	6604.08	5261.5	718.02	465.982	465.982	4878.01	-1026.77	329.5	6632.5	9836.26	6171.5	5530.6
275	833.788	11410.2	847.921	2894.26	414.562	271.463	361.526	3356.27	4205.4	3616.13	9773.15	-146.483	23489.3	-225.686	5020.04	186.853	29859.1	217.421	191.144	1112.05	-2173.42	1541.09	382.75	4152.11	41568.5	42091.4	1083.88	1376.82	727.905	6012.05	138.33	2069.16	3462.1	295.1	1940.35	673.477	6653.55	6653.55	5201.12	507.27	112.482	112.482	6662.37	-669.031	158.396	6574	10813.2	6185.13	5249.89
280	1359.87	10894.2	1129.51	3036.51	200.646	-232.406	900.91	3162.56	3981.95	3304.76	9569.73	215.267	24033	-1154.88	5540.43	109.853	29080.1	-225.4	358.404	1390.86	-1803.51	1807.22	685.625	3896.23	34590.3	23169.2	1199.41	1697.98	225.236	6309.96	230.378	2008.71	3131.61	58.4429	1732.73	660.962	5584.84	5584.84	4935.83	273.493	-780.286	-780.286	4202.9	-398.086	3.16667	5428.5	11132.6	5649.44	4522.78
285	1488.72	10406.5	1259.89	2231.53	234.292	260.969	357.192	3133.17	3795.71	2814.45	8782.77	56.4741	22347.8	-525.327	5505.13	-108.233	27042.3	408.5	208.49	1438.98	-2474.28	1519.14	122.375	3595.49	31716.6	22204.8	1000.83	1466.03	593.615	6721.76	620.463	2477.71	3560.74	310.093	1392.85	681.955	6246.28	6246.28	4877.1	435.095	-2105.36	-2105.36	6864.75	-834.055	425.146	6372.83	10294.9	4443.28	4329.39
290	1256.85	10153.6	1053.79	1640.21	307.771	-100.631	153.808	2304.6	4381.21	2962.95	8764.94	289.44	19878.4	59.6538	5183.91	-115.741	25599.7	-21.1429	320.596	978.766	-2493.92	1363.74	227.625	2581.46	27789.3	21057.5	1444.09	1598.73	355.507	5772.62	628.218	1969.5	3373.7	422.386	2066.48	691.303	5786.85	5786.85	4211.83	625.993	-1073.09	-1073.09	4577.61	-494.297	-360.875	5038.5	9475.98	4368.44	3974.41
295	1424.28	10205.5	734.636	1994.23	170.896	386.3	578.449	2207.42	4468.24	2397.77	7408.78	118.362	20279.2	-916.635	4482.53	-104.397	23796.4	302.114	316.029	1243.28	-1873.31	886.736	103.25	2472.87	29491.2	19475.2	1020.34	1602.36	285.439	5510.29	839.207	2467.49	3313.49	207.429	1859.52	584.689	5417.54	5417.54	4324.92	279.088	-1265.05	-1265.05	6165.58	-1396.1	73.7917	5921.08	10354.6	3165.23	3894.43
300	1510.24	9030.55	956.571	2170.6	-119.438	-91.0875	279.526	1820.06	3868.01	2144.2	7662.64	216.259	21094	-866.077	4328.17	-22.3276	22576	441.4	301.548	962.839	-2127.33	2060.57	146.375	2454.85	28773.5	18363.3	1601.58	1415.49	521.534	5634.83	475.649	1930.29	2954.76	522.471	1499.23	723.03	6352.45	6352.45	3620.4	290.439	320.875	320.875	7388.67	-734.711	51.0417	4148.67	9815.48	3737.97	3893.3
305	1235.05	8210.14	1173.51	2097.52	238.333	403.45	-140.788	1955.17	2838.22	2083.75	7203.25	171.095	20302.6	197	3921.07	42.4569	20288.6	-894.921	328.375	1262.43	-2384.08	1674.36	691.875	2288.64	28385.9	17952.7	1265.38	1438.22	658.547	6419.73	853.431	2405.92	3314.86	135.6	2204.37	253.674	6266.34	6266.34	2685.79	527.946	1105.05	1105.05	6168.14	-1087.84	-285.271	3926.67	8470.03	2591.69	3712.82
310	1800.1	8009.91	942.143	1533.55	309.604	349.906	153.314	1114.31	2584.09	1711.14	6791.49	-75.8276	18407.8	-601.667	4583.76	-21.75	19228	-373.029	30.6538	735.476	-1671.76	1902.25	353.75	1229.49	27960.9	15999.8	1505.17	1770.27	629.682	5200.71	206.867	1748.65	2799.96	306.314	1996.4	398.735	6796.92	6796.92	2871.88	323.743	129.286	129.286	6160.7	-1231.29	163.521	5150.5	8770	2732.95	3507.18
315	1537.44	8332.88	1048.11	1591.47	269.333	294.637	33.8526	1357.77	2681.64	1457.99	6316.93	105.276	20753	-471.974	3181.72	-34.2414	17794.2	-201.214	-36.3462	1131.07	-2322.76	1519.39	124.25	1214.97	26427.6	18169.1	1691.67	2143.16	-195.345	5286.7	548.165	2217.01	3069.29	530.093	1800.04	70.5379	6199.28	6199.28	2919.29	-7.97973	133.411	133.411	5815.06	-1736.19	355.667	4556.17	8567.81	2567.19	3440.41
320	997.308	8276.27	775	1802.34	442.125	241.519	163.212	1176.92	2901.36	1718.1	7138.38	1.65517	20466.8	533.218	4648.78	-135.397	15013.2	-250.721	279.106	585.54	-2456.07	1793.89	265.875	1207.06	22859.7	18388.2	1862.93	1796.16	219.297	5997.74	445.628	978.214	2893.48	483.193	1848.44	145.394	5864.62	5864.62	2371.67	227.872	1300.73	1300.73	4000.61	-1427.33	172.208	4298.5	8098.02	1935.4	3323.16
325	1068.74	6568.3	1038.81	1876.39	142.667	215.656	53.4615	1407.94	2614.08	1193.51	6523.41	99.4914	22098.9	333.391	4955.34	-261.026	14615.4	-44.3857	337.712	1151.5	-2487.85	1899.15	361.25	1342.3	22154.4	18702.9	1570.14	1888.57	156.182	5564.15	-24.1649	1558.54	2846.74	605.093	1864.35	161.705	5652.37	5652.37	2271.4	271.243	-6.48214	-6.48214	6033.63	-1166.23	-137.604	4157.33	10551.9	1702.01	3315.17
330	1348.55	7723.38	1075.33	1338.36	224.396	-124.663	219.603	1522.71	2270.21	886.161	5767.7	40.4052	20346.3	705.538	4629.49	38.2069	13256.2	-353.993	-64.6923	904.976	-2723.48	1654.29	562.25	1855.05	25673.3	18527.7	1398.41	1930.96	15.8176	5804.35	379.761	1193.11	3805.31	624.986	2438.81	322.53	6286.5	6286.5	2504.1	42.8581	533.857	533.857	5384.11	-2034.46	246.521	3432.5	9515.3	2302.85	3338.58
335	1234.25	6237.57	839.093	838.194	546.354	-78.2438	56.5577	2221.04	2793.32	1149.48	5617.35	-48.9138	19682.5	-446.404	4895.02	-139.5	11861.4	-379.971	169.346	1152.36	-2904.41	1734.03	468.375	1472.3	21869.4	16909.6	918.93	1823.82	356.345	6159.14	280.463	1260.09	3635.81	172.9	1856.42	203.311	4973.71	4973.71	2639.08	414.622	770.964	770.964	5548.52	-1443.29	182.854	3812.67	8565.9	1104.27	3056.9
340	1135.97	6046.13	899.171	1677.52	198.771	365.431	579.41	1517.38	3624.6	1272.8	6155.27	130.707	19931	-13.2244	4284.57	-287.871	11046.4	-441.471	98.9327	913.419	-3008.52	1553.76	168.875	-386.432	21316.9	14699.4	321.031	1918.63	78.0405	5946.87	561.628	1012.01	3834.87	453.714	2045.31	90.6591	5782.13	5782.13	1499.73	284.865	1119.07	1119.07	7214.67	-1297.45	-59.8333	3455.58	7508.6	2253.47	3008.41
345	1247.85	5481.02	826.657	923.694	1.70833	-134.469	414.256	1948.83	2779.46	808.423	5820.67	-59.8017	20604	-54.8333	4109.18	-274.612	9782.07	-572.2	342.154	880.169	-2795.31	1604.07	-107.5	484	24777.4	15710.6	1512.19	1665.13	281.223	6756.68	801.926	910.906	3426.87	624.236	1719.17	-72.7273	5374.76	5374.76	1540.12	413.851	896.429	896.429	5528.88	-709.203	656.521	3906.67	7227.88	1160.44	3009.18
350	679.417	4486.02	1076.46	1219.79	626.042	72.825	628.25	2258.52	2912.78	771.119	5898.91	231.905	17981.7	266.385	4027.21	-37.25	8270.92	-182.264	40.4904	689.29	-2949.2	2186.31	397.75	621.757	19372.6	16197.9	691.547	1990.53	340.628	6698.96	381.936	1666.12	3367.18	745.1	1679.15	332.53	6258.04	6258.04	1671.23	245.601	1264.25	1264.25	4848.32	-1566.37	613.271	2710.17	7223.81	1783.55	2879.45
355	1068.7	5595.57	888.014	846.063	195.979	161.95	767.173	1245.48	3445.95	1203.64	5957.92	-17.0259	19151	-422.942	3614.44	-21.9138	6680.51	-191.529	67.5769	534.879	-3606.09	1468.07	828.875	-194.074	18199.6	15928.5	1497.8	1897.96	404.845	6112.78	48.3777	2150.06	3723.12	697.214	1414.54	294.561	5792.44	5792.44	1281.58	366.601	1020.41	1020.41	5080.41	-2058.56	368.125	3213.5	5518.56	824.899	2705.38
360	1462.13	4637.5	1013.41	1041.6	-164.646	-234.238	536.192	1799.31	3397.32	1126.73	5105.73	274.06	21938.3	-1053.89	3286.59	-116.914	6225.28	-705.514	23.875	893.661	-2703.24	2476.93	327.75	553.331	14124.3	13335.4	1046.82	1847.98	736.054	5355.78	233.314	1119.42	3180.48	433.179	1893.25	-44.447	5070.01	5070.01	1119.15	-32.2365	1300.55	1300.55	4158.93	-1517.29	476.687	2715.5	6195.03	1252.96	2531.51
365	1226.28	5705.57	903.257	1594.76	352.917	-61.9875	286.859	1018.02	3644.12	489.125	6181.63	37.1121	21063.1	-537.365	3514.02	28.7241	6085.92	-1280.17	-29.7596	466.218	-3687.01	1543.82	-76.25	1332.84	14524.9	11872.4	1004.13	1649.76	27.4122	5655.59	-224.713	1141.46	3193.42	356.657	1930.38	-408.591	5621.72	5621.72	319.75	-6.35811	2020.11	2020.11	4745.22	-1826.18	428.771	2737.08	6860.03	610.362	2493.27
370	1511.87	4989.86	1225.51	967.725	178.292	811.419	667.968	1612.81	2996.24	677.018	5963.44	-144.483	22080.4	-1307.06	3144.05	-284.672	4938.31	-1076.17	172.837	459.75	-2365.87	2129.59	214.625	734.378	12823.8	12619.7	1473.32	2141.29	-35.1149	4994.66	345.851	1111.88	3069.38	443.029	1195.75	148.144	5785.12	5785.12	1024.23	540.534	1582.89	1582.89	3538.93	-1915.99	466.562	2601.33	6478.06	78.8883	2462.04
375	954.263	4571.39	1108.85	1270.84	-126.229	199.381	73.3333	1413.02	3162.78	619.024	6539.68	174.991	20952.8	-36.2115	2847.72	-206.052	4018.11	-633.636	224.894	792.169	-3310.5	2059.58	502.25	-296.818	14918.6	12805.8	1201.8	2203.17	272.48	4985.36	576.271	364.022	3286.29	768.993	1830.81	142.697	5501	5501	832.875	-281.446	1459.16	1459.16	1052.29	-1875.93	432.75	3149.25	4999.58	758.441	2358.75
380	1656.21	4544.29	938.45	728.288	168.312	192	129.558	2376.67	3348.54	581.708	6053.81	-89.1724	20503	-288.679	3759.01	-368.862	3501.99	-878.393	65.5481	812.669	-2684.29	2578.49	501.125	251.736	13498.6	12987.2	689.852	1852.16	473.446	4696.52	641.511	794.335	3423.73	266.407	1439.85	-91.6288	6677.22	6677.22	573.313	235.568	2087.57	2087.57	1405.12	-1823.24	635.521	3080.08	5903.07	164.048	2432.44
385	1272.31	4515.11	1050.75	1053.7	236.563	-22.325	306.071	1644.79	2737.86	791.173	5949.11	13.0603	18436.1	-1929.88	2298.92	-256.802	2524.21	-1102.05	173.558	399.46	-3275.37	2502.12	559.125	890.297	14324.4	12523.2	403.086	1879.6	574	5631.03	849.691	1137.77	3559.2	1051.92	2010.38	39.5682	6367.88	6367.88	571.729	376.953	916.75	916.75	3338.16	-1878.84	711.958	3043.5	7318.84	964.516	2370.16
390	1377.19	3773.23	920.314	572.581	-80.0625	-11.15	613.494	654.917	2764.56	504.851	5638.58	-23.2069	19167.8	-2453.15	3192.4	-46.1724	2051.38	-1430.49	220.356	678.613	-2871.04	2485.09	378.375	2002.15	13808.2	11643.9	904.703	2035.05	90.473	6393.39	633.356	990.754	3127.23	717.793	2109.27	210.22	6853.97	6853.97	1238.06	122.682	241.571	241.571	2462.47	-2093.98	655.438	2622.5	6457.36	-47.5479	2257.36
395	1176.22	3154.98	888.764	690.881	157.521	-29.1812	301.449	1479.48	3096.31	361.06	5664.36	-105.871	18222.7	-3568.29	2229.76	-291.155	2498.6	-695.993	343.769	804	-2826.62	1991.7	499	1709.97	15967.7	11800.5	-53.1328	2168.1	192.622	6799.65	866.505	1359.17	2939.26	566.586	1919.75	-118.129	6643.01	6643.01	1304.25	148.453	2487.48	2487.48	3779.62	-2453.76	655.854	2912.08	8900.71	615.973	2422.63
400	1277.9	3307.63	984.521	685.275	309.292	-162.863	170.66	1997.52	3097.56	585.244	5365.97	68.5259	16777.2	-2727.76	3292.19	-34.2672	1471.07	-998.471	490.635	633.927	-2342.62	2116.98	721.75	1398.29	14613.7	11987.2	226.086	2132.03	676.324	6218.29	157.856	1266.29	2832.97	688.057	2201.15	25.4773	6548.6	6548.6	489.062	469.899	2168.82	2168.82	4597.79	-1821.38	549.667	2274.75	8748.51	436.569	2389.4
405	1346.85	2981.5	927.993	709.8	86.5208	-381.281	675.077	1685.52	3066.19	115.542	5352.37	-12.4569	16960.3	-3245.6	3226.01	-372.698	1745.69	-1725.82	155	485.831	-2120.19	2331.33	640.625	1245.7	14576.3	12161.4	429.93	1932.3	479.351	5546.05	327.883	974.871	3343.61	416.936	1417.02	-81.197	7317.03	7317.03	-25.1667	239.385	2069.57	2069.57	3737.48	-2478.97	293.917	2917	9094.75	213.218	2295.19
410	1484.21	4605.52	1202.22	909.756	71.75	582.712	924.673	1393.23	3075.46	300.03	5497.33	-48.2241	19663.5	-3171.12	4276.06	-261.776	2032.98	-1235.68	304.202	650.508	-2984.22	1586.83	502.25	361.453	14108.8	8616.99	775.055	1984.77	714.581	5718.59	94.7447	1817.12	3098.78	820.836	1601.52	72.6818	7147.51	7147.51	-126.792	342.865	31.0179	31.0179	1767.38	-2309.91	608.333	2382.33	9180.22	634.25	2249.66
415	1401.88	3548.79	906.857	639.637	929.729	390.75	791.449	1686.54	3176.41	189.125	5132.72	-23.0431	17252.6	-2775.05	3523.56	-486.353	1280.89	-1893.46	211.952	440.613	-2513.62	1564.97	720.5	1363.29	14576.4	9168.1	1284.2	2386.21	270.473	5656.41	767.144	1301.2	2521	758.514	1626.92	11.0606	7109.11	7109.11	646.25	213.216	-353.375	-353.375	3148.99	-2289.78	263.896	2453.75	9471.79	-514.957	2181.1
420	1121.06	3319.09	1364.5	549.894	67.3125	474.362	541.353	1110.81	2903.11	436.625	5207.98	342.078	16548.7	-2821.89	4039.42	-559.931	875.706	-497.179	376.375	506.089	-2833.19	1841.56	778.75	804.264	12998.5	10413.4	1181.22	2466.44	-21.25	6757.93	471.59	1308.66	3998.34	646.929	1735.6	67.5	6387.93	6387.93	977.042	552.392	1361.14	1361.14	4894.87	-2107.52	495.229	2701.5	8504.33	273.016	2298.14
425	1432.12	3254.34	1430.66	-145.15	211.687	98.45	104.218	1951.56	2538.94	490.077	4802.13	75.9397	17618.6	-2057.53	3884.99	-422.103	873.356	-1784.94	290.519	431.298	-2839.97	1677.09	903.25	1016.16	11656	11351.6	567.656	2323.16	701.919	4924.23	569.037	1090.95	2910.14	1182.46	1981.02	-3.60606	6665.9	6665.9	769.833	640.345	392	392	5321.15	-2527.52	902.604	2775.08	9406.76	146.596	2221.68
430	953.827	2647.36	1399.74	90.3062	258.438	109.638	425.635	734.938	2519.65	312.423	4626.42	145.233	17246.7	-2473.08	3227.13	-432.664	494.794	-860.85	434.913	72.8065	-3185.1	2559.49	506.5	955.203	12450.2	11464.5	1167.88	2119.2	937.831	5210.41	304.479	1697.41	3366.76	661.514	2136.25	2.80303	7610.04	7610.04	1336.75	546.419	833.714	833.714	5458.7	-2402.85	835.083	2064.58	8908.97	-217.846	2243.87
435	1492.15	2518.09	1359.68	-28.725	184.458	635.825	1098.58	1281.46	2580.19	169.143	4192.35	195.595	15514.6	-3081.33	3978.74	-361.543	93.4313	-1489.11	217.923	175.597	-2913.34	2324.56	225	966.493	12862.7	12497.3	914.523	2300	644.412	5356.27	108.309	1421.7	3455.27	641.693	2378.56	-464.091	7295.77	7295.77	982.458	671.561	1008.13	1008.13	6209.01	-1891.69	781.958	2497.17	8984.56	335.261	2263.01
440	1399.47	3799.14	1437.16	-224.75	204.542	435.556	791.442	1550.04	2232.23	256.738	4428.17	121.181	13035.8	-2868.9	4079.07	-33.6207	-310.269	-501.064	188.856	226.081	-3286.17	2715.83	388.375	1351.01	11764.3	11392.9	530.445	1846.92	1124.3	5291.07	546.027	1771.31	2949.6	507.643	2011.6	-366.424	6745.07	6745.07	1582	335.473	513.821	513.821	5188.04	-2641.74	731.104	2220	9200.56	389.926	2131.43
445	1326.56	3246.98	1416.26	-501.313	308.042	919.788	625.205	1857.31	2480.24	66.1786	4976.58	-94.3621	14372.2	-4123.15	4699.54	-31.5086	-462.087	-1365.04	288.558	396.411	-2690.51	1944.15	769.375	1025.78	14772.5	10847.2	1314.95	2117.65	698.52	4983.12	389.234	1196.75	3381.7	750.364	1994.29	-264.394	6811.73	6811.73	1236.1	346.453	1194	1194	5345	-2232.75	679.979	2896	11505.2	124.309	2282.18
450	1211.41	3757.68	1175.21	-754.769	92.2083	615.325	177.724	2340.71	3193.29	113.887	4888.05	52.3103	14897.2	-4787.93	3186.17	-345.19	-73.225	-195.736	254.413	126.992	-2260.28	2372.48	804	1668.92	13636.9	13155.6	1031.77	2316.64	562.676	5503.61	416.824	1843.14	2990.82	643.8	2401.83	-183.758	7062.75	7062.75	1288.71	746.48	781.357	781.357	5820.99	-2197.94	829.208	2805.08	10097.9	256.58	2336.79
455	1581.05	3265.09	1124.52	-196.463	317.104	411.694	347.064	1270.25	2689.84	101.524	4730.22	161.509	13599.6	-2474.68	3150.62	-339.414	-248.875	-1149.42	135.952	-386.121	-2758.6	2558.21	364	1561.93	8440.16	11836.1	573.188	2328.22	1055.8	5411.56	-1.98404	858.603	3009.03	609.279	1926.33	-260.811	6512.46	6512.46	1489.6	522.385	-748.393	-748.393	6668.33	-2473.44	657.646	2945.5	11525.7	-109.819	2049.09
460	1115.44	2226.16	1556.67	-633.012	48.9583	812.913	448.968	1906.29	3261.06	12.2143	4451.99	8.58621	14524.9	-2132.69	3038.51	-176.853	-306.812	-651.571	309.663	201.379	-2917.22	2233.24	880.125	1790.49	10014.1	12103	1298.59	2055.84	1164.51	6211.51	47.6117	1994.64	3056.9	686.636	2067.56	-275.53	7100.38	7100.38	1708.17	257.993	-529.661	-529.661	5991.01	-2386.55	679.333	2652.5	9825.4	210.941	2177.4
465	1249.72	2056.02	1589.76	168.269	550.458	908.288	883	1476.58	2348.34	75.0893	5440.04	27.6379	13393.3	-2883.95	3469.89	-134.06	-786.35	-391.721	168.606	467.484	-2878.36	2020.38	813.375	1615.28	11238.6	10144.6	1224.23	2342.15	785.115	5974.37	416.09	698.746	2833.77	724.079	2273.48	-137.689	6199.05	6199.05	1432.54	551.642	-1757.14	-1757.14	4933.21	-1975.92	852.229	2879.42	8481.12	-262.686	1998.75
470	1618.62	4042.43	1744.96	-570.3	702.792	513.637	794.186	1398.67	2491.59	-30.125	5352.51	-50.431	10871.1	-3009.29	2771.57	-392.638	-863.275	-964.343	333.096	-286.694	-2519.63	2805.47	1707.88	1846.54	7508.13	9138.63	1263.62	2069.41	482.365	5958.76	151.457	1538.13	2279.09	288.864	2200	-368.962	7326.53	7326.53	1602.75	841.973	266.839	266.839	5924.35	-2626.56	783.583	2857.75	10338.1	-327.601	2029.14
475	1363.81	3655.38	1332.05	30.0375	-148.458	744.463	8.9359	1944.21	2172.44	33.9464	4864.7	364.698	10020.5	-2757.63	2900.91	-375.207	-1050.17	-728.029	178.942	199.782	-1675.31	2570.61	1222.75	2106.33	8803.12	9949.2	854.18	2022.99	515.426	5419.48	137.298	1347.5	3000.63	496.157	2775.79	-383.735	6766.71	6766.71	979.417	764.216	167.839	167.839	3251.34	-2273.96	692.229	2884.17	9170.66	-560.915	1931.12
480	1192.75	2911.71	1242.82	572.213	135.625	644.613	380.135	1646.35	2769.99	139.089	5445.02	176.905	10516.6	-1648.73	3717.86	-102.664	-881.944	345.779	453.5	243.815	-2605.73	2313.41	1089.88	1701.69	11027.5	8763.2	444.102	2133.58	875.169	5920.39	95.6702	1256.56	3656.6	752.307	2982.33	-105.455	6626.1	6626.1	1594.65	554.378	296.554	296.554	2169.64	-1918.36	724.271	3046.58	9749.84	138.766	2085.58
485	966.141	3333.96	1569.94	-15.3	615.312	621.275	939.449	2169.04	2678.94	-52.75	4650.89	43.8793	9718.46	-2447.11	3160.01	-202.966	-997.206	-500.379	172.808	474.798	-1427.4	2502.61	1734.75	1356.44	9755.84	7655.4	1074.75	2195.33	1141.24	5885.86	-43.1915	1065.82	3068.04	994.164	2672.83	-599.818	6922.68	6922.68	1057.44	220.385	594.375	594.375	2252.07	-1870.01	894.229	2223.67	10071.3	178.787	1999.87
490	1395.27	2406.36	1615.98	-522.925	305.917	223.35	1340.46	1614.83	3412.79	-119.881	4594.69	143.129	11313.1	-2017.53	3138.37	-161.836	-803.762	-193.007	-7.29808	561.218	-1777.77	2094.36	963.5	2135.12	10594.8	8050.49	1083	2279.62	911.399	5765.02	616.995	1535.75	3227.25	863.6	1969.02	-674.008	7024.08	7024.08	1668.69	472.703	55.625	55.625	1962.4	-1844.04	827.646	2365.92	10723.6	-115.947	2043.7
495	1274.81	2508.91	1151.79	452.65	528.667	278.412	694.314	1277.06	2871.99	-537.292	3443.78	25.319	12472.2	-2833.78	2468.77	30.0776	-987.506	-51.8214	213.096	594.306	-1267.03	2035.29	788.875	1914.15	12404.9	8789.03	1002.8	2176.21	914.709	5773.26	264.25	1797.51	3227.65	906.571	3224.21	-391.424	6594.34	6594.34	899.667	17.8716	-35.0714	-35.0714	2763.44	-1261.03	1087.25	3663.17	9769.62	130.894	2075.54
500	1306.42	3516.46	1512	-686.2	394.083	327.4	634.41	2276.65	3470.74	324.113	4686.76	-74.2759	12058.3	-2877.43	1537.15	-97.7845	-621.531	-279.8	250.394	536.379	-1554.33	1576.84	511.75	2189.77	12478.4	8545.14	2023.25	1923.33	894.75	5315.44	7.29787	893.375	4179.86	743.286	2905.27	-566.083	6254.28	6254.28	1311.92	291.23	597.75	597.75	6021.61	-1805.96	993.708	3036	10467.6	63.3404	2173.86
505	1173.42	2466.66	1454.88	-430.556	523.354	217.019	710.609	1887.65	3242.41	-56.1786	4388.69	-44.319	11389.5	-2302.28	2605.94	-59.0172	-1092.14	-723.65	344.394	413.903	-1191.37	2451.61	1111.25	1172.76	8802.55	6327.33	1156.86	1909.13	815.838	6132.28	140.314	1446.93	3751.33	940	2538.02	-272.515	6940.86	6940.86	1949.42	120.27	236.089	236.089	5436.53	-2085.05	754.958	2341.33	9281.69	-513.484	1978.8
510	1502.12	2706.7	1612.9	-259.944	296.833	832.306	892.545	926.625	3350.05	-98.7798	2921.29	191.31	11388.5	-2671.78	2696.35	-223.328	-1282.09	-285.971	264.683	642.952	-2357.11	2598.22	1266.38	1399.53	12928.5	6776.2	936.945	2068.51	471.453	5901.29	603.33	1238.49	3447.72	862.507	2881.12	-443.439	5879.13	5879.13	1023.08	267.574	-26.6964	-26.6964	7149.51	-2041.1	848.375	2423.5	9300.58	-562.824	2002.01
515	1041.92	3156.23	1135.38	197.856	388.854	490.537	315.712	1532.98	3019.56	105.381	3230.31	61.9828	10576.4	-3214.62	3477.32	-38.8448	-1459.12	-749.314	-5.32692	677.694	-1431.63	2016.28	1218.13	1046.08	11406.9	5953.18	1005.38	2010.18	552.52	6437.24	629.872	1105.9	3741.18	919.4	2915.04	-354.652	6697.56	6697.56	1639.71	230.439	-353.554	-353.554	3792.34	-1694.86	819.875	3037.92	9984.19	-135.713	1947.37
520	1231.72	3386.25	1356.2	-757.219	430.583	557.075	1192.44	2326.52	2912.04	91.8452	4031.93	13.5086	11503	-1590.35	3166.48	-458.75	-891.025	-1141.55	-214.894	456.798	-1701.97	2772.29	894.125	2580.78	12864.7	5126.46	2083.8	2387.68	386.081	5959.2	-324.33	1319.8	3517.12	725.143	2766.46	-631.053	7190.02	7190.02	1789.73	527.331	495.179	495.179	3117.44	-1931.95	774.292	2594.67	10503.9	-727.936	2090.56
525	1393.56	3787.48	1320.21	164.694	597.437	742.381	1227.76	1863.71	3066.91	-241.268	4061.34	123.397	9851.58	-2853.72	3007.64	9	-908.638	191.879	-115.163	568.411	-2264.65	1715.96	491.125	1394.28	15308.7	6203.99	1450.52	2136.81	317.709	6340.04	487	1251.02	3055.56	974.621	2403.77	-548.144	7420.69	7420.69	1979.85	367.858	110.232	110.232	5090.09	-2360.55	762.5	2734	10496.6	-280.995	2133.92
530	1229.87	4049.63	1151.06	-329.138	475.396	742.294	817.288	1965.6	3239.61	-215.673	4502.7	85.0259	10386.2	-1380.01	1788.66	-384.379	-1495.36	-201.057	83.3558	491.29	-2004.85	1827.24	916.625	1493.26	12040.4	6274.88	732.43	1941.71	547.23	6583.8	405.995	989.018	3033.04	681.007	2515.52	-768.75	7001.51	7001.51	2032.96	-70.973	473.554	473.554	3760.84	-2141.74	901.167	2767.17	9136.16	178.09	1994.27
535	1587.65	3542.07	1417.3	-239.219	147.208	838.319	982.545	1754.75	2602.57	140.417	3008.51	10.2845	12778.2	-585.615	2683.46	-315.853	-1643.26	-575.129	29.7308	1009.66	-2209.59	2354.33	722.875	1675.5	13259.1	5754.98	1147.54	2394.46	187.446	6676.85	411.447	2018.59	2340.36	697.271	2766.75	-779.553	6182.23	6182.23	2067.96	130.514	1425.89	1425.89	6557.38	-2179.87	1375.15	3603.83	9702.44	177.723	2192.57
540	1334.98	3760.18	1628.41	-999.487	503.813	537.325	972	1946.98	2270.66	96.9405	3903.9	14.3534	13044.3	-1215.85	2148.09	-196.552	-1033.15	-1037.86	70.7404	640.024	-2486.09	3220.6	564.5	1879.12	14000.4	4967.15	943.719	2279.96	544.277	5722.35	231.91	1936.51	2946.72	730.443	2531.79	-439.795	6660.83	6660.83	2470.65	423.878	638.964	638.964	4231.59	-1585.16	964.667	3124.5	9948.77	92.8245	2129.89
545	1410.86	3269.98	1689.45	-356.45	-77.4167	725.619	632.699	3328.6	2818.72	205.06	3346.02	89.1207	12673.2	-2014.62	1424.18	-105.086	-911.944	-646.05	81.5096	807.758	-2513.74	3299.21	913.125	1004.3	13504.7	5172.68	1537.97	2329.65	85.6486	6118.4	242.489	1816.86	3207.64	820.15	3164.98	-486.159	6488.16	6488.16	2372.27	243.108	128.107	128.107	5669.04	-2183.11	1185.37	2813.5	10738.5	104.585	2141.35
550	1109.05	4058	1512.36	-323.225	-106.354	791.781	939.865	2920.35	2755.23	9.32143	3568.17	90.9397	11350.4	-2520.65	2061.11	-59.7241	-1593.66	-310.279	-65.6731	238.363	-1280.62	4107.97	529.25	1450.51	13841.9	4646.71	1997.23	1971.23	159.831	6265.76	32.6755	1724.03	2985.11	1037.76	2292.9	-414.318	7409.98	7409.98	2300.06	133.892	315.518	315.518	7668.99	-1731.52	1655.98	2492.5	9935.65	-594.5	2189.28
555	1205.9	3803.59	1205.89	-498.944	313.375	699.869	785.5	2297.96	2461.41	-161.732	3094.89	57.1638	13136.7	-2057.28	1324.71	-548.043	-1491.72	255.393	-66.2692	653.411	-2408.29	4197.11	539	1073.3	14978.9	5508.95	2204.42	2297.99	925.986	6655.65	127.723	1128.87	3164.69	737.279	2562.37	-381.311	7073.44	7073.44	2831.94	-25.9527	1625.32	1625.32	6631.66	-1407.92	1231.87	3501.58	9779.37	-552.713	2274.41
560	1240.9	3741.32	1956.09	-322.369	46.5417	847.487	950.981	2691.52	2657.19	64.7798	3742.19	68.1983	11670.6	-1087.88	1591.51	-110.491	-1267.46	500.657	216.942	1119.15	-1508.61	4193.96	1079	1233.82	7504.62	5230.6	1340.89	2486.99	272.831	6264.36	408.543	2447.45	2713.46	430.029	2497.87	-716.864	6838.36	6838.36	1991.35	517.128	907	907	7001.62	-1414.12	1315.06	2118.58	8845.23	-607.277	2113.65
565	1939.09	4130.46	1536.96	-1518.34	301.063	648.706	1392.87	2437.1	2691.46	145.577	3885.33	291.741	11811.3	-3433.44	2187.51	-175.31	-1897.21	-516.036	-101.433	509.75	-2603.84	3782.06	1189.12	1735.82	9740.12	4115.31	1895.19	2216.24	193.189	6305.51	619.899	1246.08	3019.59	739.564	2214.5	-444.394	6835.93	6835.93	2540.4	128.061	283.536	283.536	3937.99	-1251.87	1044.02	2301.58	8512.78	-718.569	1936.76
570	1693.94	3048.55	1542.6	-645.75	139.313	912.556	1038.32	2873.4	2221.19	-159.149	4148.65	-214.078	14017.2	-1071.56	1515.18	-354.31	-1453.29	560.121	-124.433	584.581	-2323.94	4051.2	913.25	1805.53	6707.99	3838.5	1605.59	2109.85	220.878	6431.93	746.66	1784.48	3135.62	1109.02	3104.73	-763.841	6650.21	6650.21	2574.1	75.6486	467.893	467.893	4720.79	-1409.82	1372.73	3411.83	9083.78	131.872	2061.41
575	1365.41	3492.77	1876.48	-591.413	639.521	558.313	1417.64	3517.27	2429.28	-184.155	3263.72	101.871	13364.7	-3426.82	1618.87	-211.931	-2082.82	467.721	-146.308	941.46	-2188.37	4267.3	1124.13	782.291	11467.5	5465.14	1292.88	2288.58	584.02	7061.27	281.42	1752.31	2867.81	890.757	2266.33	-564.083	7910.89	7910.89	3791.23	182.493	-210.482	-210.482	3660.27	-2167.09	1392.69	3180.42	9106.51	-738.064	2122.08
580	1423.67	3518.02	1508.16	-629.856	89.8542	813.531	1451.17	3162.04	2186.43	354.113	4319.91	-6.38793	14554.9	-1703.74	1657.2	-305.121	-1527.22	471.257	-429.75	1056.39	-2519.44	3627.16	1383.38	863.311	10089.9	5383.6	1120.66	1983.84	228.649	6411.85	-71.3457	1333.39	3265.73	914.479	1987.71	-908.477	7492.57	7492.57	3336.02	196.811	-1646.96	-1646.96	3831.97	-1927.05	1479.58	2423.5	9501.48	-199.713	2029.02
585	1507.45	2757.04	1466.66	-1033.16	82.875	876.619	993.878	3263.94	3060.05	156.589	3224.79	-52.3448	14951.8	-2639.71	800.739	-54.8793	-1181.37	594.779	18.375	719.831	-2346.22	3405.53	1390.5	827.736	10320.1	5961.96	1197.59	2067.59	643.392	6418.59	960.261	1418.97	2963.1	660.964	2394.94	-879.076	7054.23	7054.23	3319.83	238.554	-631.643	-631.643	4932.89	-1731.46	1318.38	2571.58	8056.92	-224.255	2046.82
590	1036.34	4034.86	1922.86	-1070.67	258.75	589.15	1166.53	2779.42	3403.31	280.119	4178.83	384.526	14742.3	-2211.4	1235.74	135.647	-1363.62	688.907	44.5577	679.573	-1956.24	2154.04	476.75	1591.13	9042.7	6131.11	1624.51	2073.26	-27.3716	4649.18	742.856	1032.65	2913.07	983.679	2193.58	-819.864	6829.15	6829.15	3001.92	80.6824	-724.786	-724.786	2143.25	-2342.63	1443.17	2230.58	8686.02	-231.846	1936.26
[truncated: 292 more columns]

## Sheet: CDKL5 PARGI
DataTable: T (sec.)/micropoint
Names:	TK 2 PARGI-01_ROI1_Ch0_White.txt_ micropoint_ROI1	TK 2 PARGI-01_ROI2_Ch0_White.txt_ micropoint_ROI1	TK 2 PARGI-01_ROI3_Ch0_White.txt_ micropoint_ROI1	TK 2 PARGI-01_ROI4_Ch0_White.txt_ micropoint_ROI1	TK 2 PARGI-01_ROI5_Ch0_White.txt_ micropoint_ROI1	TK 2 PARGI-01_ROI6_Ch0_White.txt_ micropoint_ROI1	TK 2 PARGI-01_ROI7_Ch0_White.txt_ micropoint_ROI1	TK 2 PARGI-01_ROI8_Ch0_White.txt_ micropoint_ROI1	TK 2 PARGI-01_ROI9_Ch0_White.txt_ micropoint_ROI1	TK 4 PARGI-01_ROI10_Ch0_White.txt_ micropoint_ROI1	TK 4 PARGI-01_ROI11_Ch0_White.txt_ micropoint_ROI1	TK 4 PARGI-01_ROI1_Ch0_White.txt_ micropoint_ROI1	TK 4 PARGI-01_ROI2_Ch0_White.txt_ micropoint_ROI1	TK 4 PARGI-01_ROI5_Ch0_White.txt_ micropoint_ROI1	TK 4 PARGI-01_ROI6_Ch0_White.txt_ micropoint_ROI1	TK 4 PARGI-01_ROI7_Ch0_White.txt_ micropoint_ROI1	TK 4 PARGI-01_ROI8_Ch0_White.txt_ micropoint_ROI1	TK 4 PARGI-01_ROI9_Ch0_White.txt_ micropoint_ROI1	TK 3 PARGI-01_ROI11_Ch0_White.txt_ micropoint_ROI1	TK 3 PARGI-01_ROI12_Ch0_White.txt_ micropoint_ROI1	TK 3 PARGI-01_ROI1_Ch0_White.txt_ micropoint_ROI1	TK 3 PARGI-01_ROI2_Ch0_White.txt_ micropoint_ROI1	TK 3 PARGI-01_ROI3_Ch0_White.txt_ micropoint_ROI1	TK 3 PARGI-01_ROI4_Ch0_White.txt_ micropoint_ROI1	TK 3 PARGI-01_ROI5_Ch0_White.txt_ micropoint_ROI1	TK 3 PARGI-01_ROI6_Ch0_White.txt_ micropoint_ROI1	TK 3 PARGI-01_ROI7_Ch0_White.txt_ micropoint_ROI1	TK 3 PARGI-01_ROI8_Ch0_White.txt_ micropoint_ROI1	1632020CDKL5 pargi 2-01_ROI10.txt_ micropoint_ROI1	1632020CDKL5 pargi 2-01_ROI12.txt_ micropoint_ROI1	1632020CDKL5 pargi 2-01_ROI3.txt_ micropoint_ROI1	1632020CDKL5 pargi 2-01_ROI5.txt_ micropoint_ROI1	1632020CDKL5 pargi 2-01_ROI7.txt_ micropoint_ROI1	1632020CDKL5 pargi 2-01_ROI8.txt_ micropoint_ROI1	1632020CDKL5 pargi 2-01_ROI9.txt_ micropoint_ROI1	Mean	StDev	nTK 2 PARGI-01_ROI1_Ch0_White.txt_ micropoint_ROI1	nTK 2 PARGI-01_ROI2_Ch0_White.txt_ micropoint_ROI1	nTK 2 PARGI-01_ROI3_Ch0_White.txt_ micropoint_ROI1	nTK 2 PARGI-01_ROI4_Ch0_White.txt_ micropoint_ROI1	nTK 2 PARGI-01_ROI5_Ch0_White.txt_ micropoint_ROI1	nTK 2 PARGI-01_ROI6_Ch0_White.txt_ micropoint_ROI1	nTK 2 PARGI-01_ROI7_Ch0_White.txt_ micropoint_ROI1	nTK 2 PARGI-01_ROI8_Ch0_White.txt_ micropoint_ROI1	nTK 2 PARGI-01_ROI9_Ch0_White.txt_ micropoint_ROI1	nTK 4 PARGI-01_ROI10_Ch0_White.txt_ micropoint_ROI1	nTK 4 PARGI-01_ROI11_Ch0_White.txt_ micropoint_ROI1	nTK 4 PARGI-01_ROI1_Ch0_White.txt_ micropoint_ROI1
Comments:
0	0	0	0	0	0	0	0	0	0	0	0	0	0	0	0	0	0	0	0	0	0	0	0	0	0	0	0	0	0	0	0	0	0	0	0	0	0	0	0	0	0	0	0	0	0	0	0	0	0
5	3648.33	579.009	3919.64	6458.32	6443.49	4694.57	2401.12	3238.55	8480.46	3841.7	2143.87	15472.5	2965.56	3334.48	2903.97	15284.9	10698.6	6443.31	5085.86	5313.47	13395.4	6901.36	17892.7	8552.51	4112.86	11472.7	21213	35472.7	12473	4395.35	725.058	1039.07	626.61	5204.3	2073.83	7397.2	7119.93	0.0353189	0.0151261	0.0373661	0.0305295	0.0487248	0.0523519	0.0512508	0.0414109	0.0444286	0.0522511	0.0877466	0.0468349
10	9306.58	2555.87	9289.12	13284.2	9558.36	7642.42	4681.95	8328.52	21388.4	5487.01	3830.73	30960	6969.04	5968.01	7224.64	37975.1	20809.2	13185.2	9020.7	11941.7	28745.2	16032.2	27682.9	15625.6	8287.93	20143.8	62018	58241	24437.7	11021.2	1363.6	4732.59	1841.25	7641.05	3933.28	15175.8	14382.4	0.0900954	0.0667699	0.0885535	0.0627965	0.072279	0.085225	0.099934	0.106496	0.112052	0.0746291	0.156788	0.0937147
15	13999.5	3636.89	14840.4	19635.2	15310.6	10527.2	8102.97	14216.4	35216	7744.98	3725.22	49611.2	9599.67	7279.23	10145.2	52886.2	28013.6	18483.3	15519.1	20789.4	41184.5	22934.5	43355.5	20239.7	14086.3	29644	97907.6	125392	29756.5	14711.9	2216.01	7852.75	3225.95	11291.9	5761.5	23681.2	25814.5	0.135527	0.0950108	0.141474	0.0928186	0.115777	0.117394	0.172954	0.181783	0.184495	0.10534	0.15247	0.150171
20	19464.4	4946.24	21722.4	27390.7	21754.8	15213.7	10795.4	19145.6	50673.4	11993.9	4748.01	67207.1	13327.3	9800	13252.3	71704.9	37900.6	28418	19684.2	29823	57410.1	29483.1	59926.9	29651.2	17768.2	41660.5	160216	171572	40220.2	19517.9	4092.23	9598.07	4699.71	14948.4	7533.67	33350.4	37749.2	0.188432	0.129216	0.20708	0.12948	0.164507	0.169656	0.230422	0.244813	0.265475	0.16313	0.194331	0.203434
25	26882	6367.11	28185.2	35319.4	25251.7	19677.9	12974.5	23483.4	62355.9	14124.5	5061.35	83928.2	17105.2	11946.9	17693.7	93918.3	46959.3	34729.5	24898.5	39526.6	74625.8	41831	75309.2	34678.9	23422.7	50827.4	195484	207743	47995.5	25101.9	6282.8	12820.1	6752.82	18323.8	10457.6	41772.7	46056.3	0.26024	0.166335	0.26869	0.16696	0.19095	0.219439	0.276935	0.300279	0.326679	0.192109	0.207156	0.254048
30	32560.8	8107.71	35176.1	41404	29844.2	24251.1	14939.3	25932.8	73815.5	17579	5826.12	103597	20093.1	12547.6	22527.7	107101	55975.6	37185	30098.2	47114.7	86135.7	47394.7	90226	40636.3	27129.3	62300.8	240733	229272	57113	31280	5745.47	15730.9	8070.01	22540.2	12406.5	49211.1	53752.5	0.315216	0.211807	0.335334	0.195723	0.225678	0.270438	0.318872	0.3316	0.386715	0.239093	0.238457	0.313584
35	37995	10119	42183.6	52173.5	34677.9	28788.6	17530.2	31157.2	82805.8	19512.6	7582.74	121480	23339.5	16334.3	25085.7	126760	65199.9	46653.9	34343	54259.3	99338.1	63590.3	109247	47692.6	34015.2	68898.1	263706	233645	67692.2	34962.4	6965.26	17604.7	9076.64	26252.2	14896.1	56444.6	57719.3	0.367823	0.264352	0.402138	0.246633	0.26223	0.321038	0.374173	0.398404	0.433815	0.265391	0.310354	0.367715
40	42781.1	11148.6	47077.3	58893.8	42400.9	34154.8	20173.5	35249	92132.7	23543.8	7790.67	136908	24774	19972.6	28325.3	140481	74140.6	51882.4	38909.3	61644.3	112035	71204	117635	52693.1	38971	79394.7	305565	253201	76926.8	39356	8004.27	21964.6	10932.1	30985.6	17753.2	63685.9	64658.4	0.414157	0.291247	0.448789	0.2784	0.32063	0.380879	0.430593	0.450725	0.482678	0.32022	0.318864	0.414416
45	47599.4	12819.4	52537.7	65676.5	46593	38612.1	23223.5	38284.3	99219.2	26821.3	9292.83	150731	27621.6	21295.9	32697.3	151581	81747.5	58583.4	42214	67159.2	125031	79002.2	136444	58670.3	44874.7	89619.6	346823	275221	86163.7	41908.7	9509.25	24347.2	11377	33003.8	19392.6	70734.2	72062.7	0.460802	0.334895	0.500844	0.310464	0.35233	0.430586	0.495693	0.489536	0.519803	0.364798	0.380346	0.456257
50	50816.9	13408.2	56950.6	74803.1	54788.1	42094.5	24242	41883.2	104765	27787.2	8518.5	166191	30159.3	23529.8	34832.9	159812	89125.9	64099.6	46618.5	72884.7	132688	87861.1	151216	68112.7	48976.5	96342	373826	287230	97443	48345.9	10152.7	25996.3	13306	37214.7	21351.4	76782.1	76879.6	0.49195	0.350279	0.542912	0.353606	0.4143	0.46942	0.517432	0.535554	0.548858	0.377935	0.348654	0.503054
55	55311.3	15861.1	58965.4	81960.6	59385.9	45257.2	26603.7	44030.1	111202	31821.3	10165.5	177322	32609.7	25123.1	38429.5	170432	97654.1	69709.8	49916.2	77611	142109	94683.8	156448	70861.3	51679.8	103518	407697	267143	109132	53666.9	10816.7	28636.4	14578.1	42398.7	22570.2	81580.4	79837.5	0.535459	0.414359	0.562119	0.387441	0.449068	0.504689	0.567843	0.563007	0.582579	0.432803	0.416064	0.536749
60	58374.6	17450.7	61867.2	91484.9	65400.1	49196.7	28836.9	47264.8	115906	34424.4	10331.2	188300	34518	30875.9	40986.7	182114	102155	74088.8	52757.4	79267.6	150093	105678	170893	75940.2	54519.7	109942	426048	321871	115559	57167.8	12040.7	31245.3	15609.3	44293.5	24236.2	88021.1	86780.2	0.565114	0.455886	0.589782	0.432464	0.494547	0.54862	0.615509	0.604369	0.607225	0.468208	0.422846	0.569977
65	59838	18694.6	66902.1	99888	69866.2	52938.3	29173.1	50410.6	123658	36417.5	11253.5	199189	34858.6	30998.9	42717.5	181759	110977	79802.7	54573.2	82620.3	155457	107263	177998	82871	58897.3	115739	458249	316617	127654	59923.3	13075.1	32515	17400.6	48797.1	25847.5	92424	90459.9	0.579282	0.488382	0.63778	0.472187	0.528319	0.590346	0.622685	0.644593	0.647837	0.495317	0.460593	0.602939
70	63124.4	18526.7	68372.5	104743	73240.6	54859.9	30687.6	52229.3	124976	39103.4	11870.1	206577	35955.2	32863.5	46064.2	193376	116053	84345.2	58143.2	85664.7	164588	119578	190821	85886.4	62743	118083	456026	330787	132075	64891.4	13934	32950.4	17810.3	51794.8	26444.2	96262.5	92022.2	0.611097	0.483994	0.651797	0.495137	0.553836	0.611774	0.655012	0.667849	0.654742	0.531848	0.485829	0.625303
75	66310.2	20007	70705.8	113886	78150.4	58383.3	32030.4	53389.6	131179	40218.3	12770.1	213503	36949.7	34793.4	48252.8	196846	123436	87253.8	60404.4	89987.2	171897	124153	199120	89414.7	64615.8	128633	485212	352693	140876	67699.5	13528	34886.3	19120.3	53820.4	28014.6	101204	97547.7	0.641938	0.522668	0.67404	0.538356	0.590963	0.651066	0.683674	0.682686	0.68724	0.547012	0.522666	0.646267
80	68618.2	20868.3	73449.1	114646	82055	60907.9	33990.1	54619.6	132626	42417.2	13423.8	223721	37559.6	36801.5	49728	209160	127192	89060.7	59819.4	91056.8	176157	127645	206249	93691.4	67496.1	127442	494530	364769	150540	69072.8	14256.3	35500.8	20021.5	56973.4	29750.5	104452	100217	0.664282	0.545168	0.700193	0.541951	0.620489	0.679219	0.725502	0.698414	0.69482	0.576919	0.549421	0.677195
85	71983.7	22708.9	73678.4	124695	84467.6	63607.5	35563.8	54778.8	137131	42655.3	14617	229280	37654.3	39772.5	52615.6	212549	132966	94089	62399.1	93159.4	180190	131101	214180	97947.1	69967.6	130440	517433	375658	156391	72340.2	15601.3	36137.2	21499.8	58663.8	30384.1	108237	103965	0.696862	0.593251	0.702378	0.589454	0.638732	0.709324	0.759092	0.70045	0.718419	0.580157	0.598259	0.694023
90	72154.1	23397.1	76556.8	129166	90082.2	63150.1	35869.3	56606.1	138797	45517.3	14849.9	236270	38278.8	41050.4	53084.9	223940	135805	98166.9	63846	96621.7	187848	138846	215633	103125	71681.5	134769	539671	373657	160480	74304.6	15532.3	37093.5	21673.6	62171.9	31820.9	111472	106974	0.698511	0.61123	0.729818	0.610588	0.68119	0.704222	0.765613	0.723815	0.727147	0.619083	0.60779	0.715182
95	73164	24027.5	78129.1	133462	91933.8	68246.5	36442.5	58528.1	143008	48023.2	15771.4	237584	38771.3	42460.9	56151.1	227314	143205	101473	62688.2	98482.3	192979	141067	221205	104820	74440.1	137383	544564	372871	170302	76013.3	16353.9	39307.5	22258.8	62503	31171.4	113889	107755	0.708288	0.627699	0.744807	0.630894	0.695191	0.761055	0.777848	0.74839	0.749212	0.653166	0.645507	0.71916
100	77400.2	25038.8	79801.9	136612	94471.2	70233.2	37792.1	58944.4	145995	49937.3	15803.5	241693	39151.4	42198	55959.1	231186	145404	107307	65709.2	96069.1	192468	146107	225690	109678	76550.2	138121	558885	383336	172164	78022.2	17112.6	38777	22548.6	63853.5	33340.2	116382	110311	0.749299	0.654118	0.760754	0.645786	0.714379	0.78321	0.806654	0.753715	0.764858	0.679199	0.646822	0.731598
105	79077.7	25712.7	82567.8	142831	98228.9	70627.6	36932.2	60270.7	147617	51069.9	16402.2	252465	39659.9	46354.5	57448.1	231790	150878	108844	66236	98336.2	199509	149800	233118	111908	77345.5	143900	569447	390286	176039	79868.7	16900.1	39695.8	22570.8	64779.9	33284.1	119194	112691	0.765538	0.671722	0.787121	0.675187	0.742794	0.787609	0.788299	0.770673	0.773358	0.694604	0.671324	0.764203
110	80974.1	27368.5	82614.7	145159	99841.6	72732.3	38516.2	62072.5	148756	53411.8	16908.3	249788	39577.9	47173.9	58651.1	243333	155832	112579	66040.2	96607.6	200368	154371	237543	118962	79948	147380	591486	400515	184081	83500.9	17393.2	40661.9	23264.3	68925.1	32684.6	122258	116255	0.783897	0.71498	0.787569	0.68619	0.754989	0.81108	0.82211	0.793713	0.779324	0.726457	0.692039	0.756099
115	82642.3	26242.2	82288.9	150514	102400	74015.8	39635.9	62866.9	153079	53825	17134.1	253143	38355.6	46268.4	60244.6	241207	154816	113345	66597.8	96562.4	206654	157210	239177	117999	81100.5	146771	601475	401406	182020	83235.7	18253.4	41817.7	23822.1	70457.8	33084.7	123419	117616	0.800046	0.685556	0.784463	0.711505	0.774332	0.825392	0.846009	0.803871	0.801972	0.732077	0.701279	0.766254
120	81723.3	26651.5	87110.3	152121	103487	76209.6	39991.2	61666.8	146032	55471.2	17588.3	263381	39488.4	49872	60895.7	248559	160801	117631	66394.7	101509	206981	159908	240772	120385	84490.8	150153	618721	409429	186467	85310.1	18300.8	40725.8	24527.9	73083.8	33725.8	125988	120616	0.791149	0.696247	0.830425	0.719103	0.782558	0.849856	0.853592	0.788525	0.765051	0.754467	0.719871	0.797245
125	82037.1	27162.9	86192.2	155438	107266	75483.8	40318	63909.8	151272	56581	18850	268447	40172.9	50545.8	63198.1	249341	163604	118005	65593.2	100219	212099	164195	244859	122961	83128.1	152651	606490	409943	195176	87507.1	17988.9	41716.2	24838.6	74776	35703.8	127362	119623	0.794188	0.709609	0.821673	0.734781	0.811129	0.841763	0.860567	0.817205	0.792503	0.769561	0.771509	0.812579
130	84452.7	30246.5	89115.8	160905	110938	76259.1	40950.9	64400	152384	57146.9	19882	277222	41055.3	53732.4	63542.1	253131	167473	121906	68774.7	99930.3	210939	165119	251207	124444	86204.8	155925	621694	417032	200196	88628.1	19778.1	42387.2	24943	74381.3	35657.8	130057	122224	0.817572	0.790165	0.849543	0.760622	0.838897	0.850409	0.874076	0.823474	0.798332	0.777258	0.813751	0.839141
135	85135.9	31286.2	89604.2	163074	111340	78011.1	40406	64408.1	154157	57457.4	19213.9	276623	42533.3	52878.8	62877.7	257862	167058	121129	69334.8	100566	211345	168897	249887	128033	86045.9	153571	627493	420375	200179	91923	18192.5	42071.6	25408.5	75124	34964.9	130813	123230	0.824187	0.817326	0.854199	0.770877	0.841935	0.869947	0.862447	0.823578	0.80762	0.781481	0.786406	0.837327
140	86618.5	29168.3	89498.5	166402	114933	77880.1	41232.7	64553.2	154946	59310.2	19503.4	282847	39918.9	54438.5	64758.1	257401	172934	124760	69779.6	103086	211644	171391	256787	126897	86273.3	153753	629921	420323	202638	92443.8	19891.3	41678.9	25794.2	77250	36989.2	132218	123874	0.838539	0.761998	0.853192	0.786609	0.86911	0.868485	0.880091	0.825433	0.811752	0.806681	0.798252	0.856169
145	86078.7	29590.5	88788.5	167129	115719	79378.3	40908	67153.2	158384	60707.2	19354.1	285044	40910.4	54917.9	66191.5	256607	172889	126049	67462.6	101194	217560	173087	253848	128186	88959.9	154220	644548	425661	206575	93847.7	20518	42100.1	26338.9	78112.8	36950.7	133571	125995	0.833313	0.773026	0.846424	0.790044	0.875054	0.885192	0.873162	0.858678	0.829767	0.825681	0.792142	0.862819
150	87713.2	29784	89308.4	170758	117492	79593.9	40709.5	68298.6	156816	61440.8	20171.4	287011	39755.7	57657	66050.2	254410	174365	127161	69090.4	103935	221184	176527	258855	130105	91141.6	155820	655751	436962	207338	96172.5	19289.6	42745.5	26508.6	78196.5	36865.4	135285	128230	0.849136	0.778082	0.85138	0.807199	0.888462	0.887597	0.868924	0.873325	0.82155	0.835659	0.825596	0.868773
155	87728.5	32350.4	90972.2	170163	116610	79258.9	41229	66753.5	157609	62825.2	20905.4	291388	40499.2	57107.2	67535.1	259669	176686	129188	68693.7	107320	223824	178304	256861	131335	91363.7	157657	666178	441055	207833	95847.7	19755.9	41801.5	27008.4	78374.5	37313.5	136543	129939	0.849285	0.845129	0.867241	0.804389	0.881793	0.883861	0.880012	0.853569	0.825705	0.854489	0.855637	0.882022
160	90621.5	32500.6	90232.4	174777	118682	81669	41966.8	67021.7	159863	63446.3	19419.9	289030	41776.9	58771.4	67290.1	259417	175912	131370	69692.8	110451	226301	179653	259127	132900	92876	160130	661503	448987	210055	98179.2	20554.5	43252.7	26587.8	79627.7	37229.6	137739	129814	0.877292	0.84905	0.860188	0.826199	0.897456	0.910738	0.895761	0.856997	0.83751	0.862937	0.794835	0.874884
165	89108.2	30506.7	90872.2	176107	121983	81346.4	42436	65662.5	166528	63908.9	20047.4	295255	41958.7	59337	67554.7	267942	178506	134029	70274.9	107742	230499	183061	257557	132916	93558.3	156433	664720	446413	213742	97230.5	18641.5	43186.7	27263.9	81227.5	37845.6	138726	130690	0.862641	0.796963	0.866287	0.832486	0.922422	0.90714	0.905775	0.839618	0.872429	0.869228	0.82052	0.893728
170	91911.5	30940.9	94342.4	180245	122339	81612	43407.3	66425.4	167327	63423.7	20824.1	297918	42153.6	60629.3	68371.1	264489	179493	137024	69807.5	111925	232987	184630	260514	136494	92251.5	162497	669967	448248	212136	97384.2	20033.4	41389.8	27007.2	81399.8	37359.2	139969	131465	0.88978	0.808306	0.899369	0.852048	0.925108	0.910101	0.926507	0.849373	0.876617	0.862629	0.852309	0.901788
175	95518.2	30306	89448.3	182155	119839	82772.6	42342.1	66765.1	164253	64487.3	22096.7	298680	43295.7	60951.4	69958.7	273627	181482	136945	70457.9	112325	234909	183458	262977	137069	93429	162686	680265	441971	212946	98287.9	19489.6	42605.9	26580.9	81729.7	37717.6	140681	132571	0.924696	0.79172	0.852714	0.861078	0.906206	0.923044	0.903772	0.853716	0.86051	0.877095	0.904397	0.904095
180	95037.6	32272.3	90336.8	183746	122066	82957.3	43643.8	68161	166454	65147.1	21695.7	301777	43372.3	61426.1	70520.8	274064	184492	139273	71385.4	114833	233163	183942	263796	137786	93690.7	163665	678071	434292	215076	99508.7	20158.6	42760.1	27281.8	81486.1	36018	141239	131829	0.920043	0.843088	0.861183	0.868597	0.923044	0.925105	0.931556	0.871566	0.872044	0.886069	0.887981	0.913469
185	95333.3	32272	90744.5	187670	123385	83206.8	44162.8	69837.2	165697	65623.8	21550.4	303139	44504.1	59926.9	71267.9	262620	183093	138387	72659.6	115608	232562	188386	270133	137298	92607.3	161095	687239	448457	216547	100946	20377.4	44145.9	27673.4	79875.4	36883.9	142140	133700	0.922906	0.84308	0.86507	0.887148	0.933022	0.927887	0.942633	0.892998	0.868077	0.892553	0.882034	0.917593
190	94921.1	27556.9	91956.3	185674	124453	83232.2	42619.1	69529.9	170861	67022.8	22467.8	304291	43832.4	61929.2	69973.7	265424	180525	142034	69146.9	115905	232173	187652	269993	138495	94308.5	162896	698991	449684	218267	102320	20499.4	43103	28322	83458.1	36015.9	142844	135404	0.918916	0.719902	0.876622	0.877712	0.941096	0.92817	0.909683	0.88907	0.895133	0.911581	0.919585	0.92108
195	96279.1	33031.1	91581.4	190588	125638	85027.4	43295.5	71504.4	167098	67432.4	22179.7	305511	42942.7	60641.8	70611.7	268615	187061	144048	68260.5	115179	232755	188576	268500	141476	94229.6	162203	695770	453302	216935	102797	20689.7	43938.1	27502.1	84425.2	39604.7	143692	135157	0.932062	0.862909	0.873048	0.900942	0.950059	0.948189	0.924122	0.914317	0.875417	0.917152	0.907791	0.924773
200	97366.5	32875.3	91265.6	191760	124604	85474.8	43452.6	69026.4	173343	67354.6	22644.5	304180	44252.6	61851.1	72189	273528	185592	143039	70238.6	114392	236061	189445	272223	139566	94554.9	161734	691059	463883	218330	102297	20385.6	43011	28805.4	83805.8	35182.1	144251	135663	0.942588	0.858839	0.870037	0.906479	0.942242	0.953178	0.927473	0.882631	0.908132	0.916093	0.926818	0.920744
205	98386.9	34171	92014.6	189437	124816	84408.5	43958.2	69042	167611	66111.9	21968.6	308167	43690.2	55856.2	72192.3	272272	187675	143888	71454.1	115539	237638	192398	272682	142916	95281.2	162404	712683	464269	218525	105350	20221.2	44786.1	28144.7	83673.4	36566.1	145149	138423	0.952467	0.892689	0.877178	0.895498	0.943842	0.941288	0.938265	0.88283	0.878104	0.899191	0.899152	0.932813
210	97581.8	34078.8	92469	192507	125197	85487.7	42581.7	66397.3	173597	67745.5	23490	308860	44353.4	62959.2	71832	276916	187960	147191	74010.1	117826	236486	191464	273541	143636	94257.6	160877	711824	466341	221045	107679	20887	43594	28072.5	84056.5	35721	146072	138521	0.944673	0.89028	0.881509	0.910013	0.946724	0.953322	0.908886	0.849014	0.909464	0.921409	0.961421	0.934908
215	99832.4	30892.3	92836.6	194585	127555	85367.2	44522.9	70182.6	166806	68154.7	23677.5	308266	44081	61000	73497.3	281688	190167	147855	72564.1	115940	240761	190871	278476	142938	97001	167896	722676	462429	220275	105743	19893.4	43812	28102.4	85258.6	39729.4	147010	139789	0.96646	0.807036	0.885014	0.919834	0.964555	0.951978	0.950319	0.897415	0.873885	0.926975	0.969095	0.933112
220	98937.7	35034.4	96085.5	184757	126591	85573.9	44239.2	68264.5	170335	68403.5	24109.8	309538	43113.6	63103.9	72832	270577	191487	147447	74634.2	118752	241229	192473	277648	144063	96998.3	163933	718868	459265	220491	106333	20893.2	43389.7	28594.8	86089.7	40204.7	146694	138569	0.957799	0.915245	0.915986	0.873377	0.957262	0.954284	0.944263	0.872889	0.892374	0.93036	0.986791	0.936961
225	98821.1	32032.3	97319.9	188940	127892	85284.8	44823.4	71298.4	177985	71042.4	23232.7	319624	42912.1	63448.2	73101.6	274879	192807	147378	72808.1	116252	240940	197371	281826	143976	97747	165420	704932	460644	214490	106026	21217.9	43017.5	29204.5	87736.4	38239.7	147276	137647	0.95667	0.836818	0.927753	0.893151	0.967102	0.95106	0.956733	0.911683	0.932455	0.966252	0.950889	0.96749
230	100115	36950.4	96379.7	194461	127462	86916.4	43503.7	71639.5	168707	69558.2	23799.5	320455	42958.4	64217.5	72456.2	282471	192753	149299	71318.1	117828	238881	195006	281635	143992	96801.9	166160	708404	477894	214313	108165	22322.8	43456.4	28332.1	87589.8	38081.4	148122	139292	0.969199	0.9653	0.918791	0.91925	0.963848	0.969254	0.928564	0.916045	0.883849	0.946065	0.97409	0.970007
235	98956.5	32384	97676.8	196246	127829	86873.9	44263.6	72395.3	169225	69757.6	23509.4	321495	45080.2	60678.7	73778.6	284617	193110	148237	71540.1	120230	237257	194063	278353	146847	96943.1	165055	737269	455683	212943	109794	20846.6	44029.2	29008.1	88030.7	37354.1	148325	141318	0.957981	0.846006	0.931156	0.927685	0.966625	0.96878	0.944785	0.92571	0.886559	0.948776	0.962214	0.973154
240	95667.4	34550.5	92278.4	197664	126934	85262	44026.2	71183.8	175862	71022.1	23850.8	322208	43765.2	63989.5	72499.2	284841	191936	150437	74143.2	123164	239888	198183	278776	142679	94641.8	168232	696613	460174	224671	109439	21760.4	42802.7	28932.7	89117.8	37265.2	147956	137107	0.92614	0.902603	0.879693	0.93439	0.959858	0.950805	0.939716	0.910218	0.921332	0.965975	0.97619	0.975313
245	98380	34194.1	98042.3	198200	128807	87274.6	44201.4	74588.2	169887	70912.6	23573.7	322718	43740.7	63920	73535.5	286705	193625	150380	72720.3	119874	239696	195606	281284	148240	95076	169449	708904	464301	217944	110180	22307.6	43349.9	28087.4	88705.4	37826.3	148750	138670	0.9524	0.893293	0.93464	0.936924	0.974022	0.973249	0.943456	0.953749	0.890029	0.964485	0.964846	0.976855
250	100014	31208.6	95710.2	197344	129924	86418.2	44327.7	71130	168619	70560.3	24432.6	321047	43033.3	63311.2	73135.3	290002	191843	149275	72111.6	120086	240807	198954	282582	147075	93808.4	172353	714371	470199	221020	109167	22099.2	43778	28283.3	88780.1	40161.3	149056	139997	0.968223	0.815298	0.912408	0.932878	0.982467	0.963698	0.946153	0.90953	0.883385	0.959694	1	0.971799
255	100404	34471.3	94623.7	200042	129186	88187.3	44151.7	71405.4	175905	71543.2	23030.5	323887	44436.4	63689	71688.8	283770	193316	150935	72819.9	123833	241044	197124	282658	146706	92893.8	171234	726268	457841	217552	109698	22087.7	44366.1	28816.2	89930.2	36965.9	149329	140459	0.971991	0.900534	0.902051	0.945633	0.976887	0.983427	0.942396	0.913051	0.921558	0.973062	0.942615	0.980396
260	100086	32180.2	95127.9	200352	128693	87237.9	43495.2	75835.2	178079	70580.9	22718.8	323933	45626.2	64500.1	72504.2	290025	192036	151877	72801.1	124262	244483	198428	279768	147250	93808.7	170620	716677	465383	215536	109732	21711.5	44439.5	27266	90469.2	36721.2	149550	139974	0.968919	0.84068	0.906857	0.947096	0.973161	0.97284	0.928385	0.969695	0.932947	0.959975	0.929855	0.980533
265	98061.3	35448.7	95603.9	203202	130369	87488.5	44782.3	71537.5	180325	70159.5	23722	318468	44855.5	64549.7	72777.4	289385	196660	153405	72992.3	124208	241136	196482	280143	147825	94093.8	171136	743061	462488	223846	109301	21846.7	43830.8	29100.6	91974.9	35904.5	150576	142811	0.949315	0.926068	0.911395	0.960569	0.985832	0.975634	0.955856	0.91474	0.944714	0.954242	0.970916	0.963993
270	99712.8	34949.8	92913.9	205744	129938	88215.9	44343.3	72002.3	181118	72007	23822.4	320021	43611.1	67073.3	73604.7	283401	196105	154978	75707.5	122833	243151	199162	278491	149600	92923.6	170638	732903	458816	223948	109501	21693.9	43897.9	30188	91378.8	38239.8	150475	141135	0.965302	0.913034	0.88575	0.972584	0.982574	0.983746	0.946485	0.920683	0.948868	0.979371	0.975028	0.968693
275	103297	32262.9	93489.4	204669	129245	88073.9	44219.9	72664	183113	72708.3	22754.3	327387	45133	64523.4	72869.5	281822	195400	154292	75729.9	123018	239913	194993	278379	147047	92752.3	169824	740971	461078	220454	110914	21903.6	43067	28120.1	91198.5	40433.3	150506	142382	1	0.842841	0.891237	0.967502	0.97733	0.982162	0.943852	0.929145	0.959317	0.98891	0.93131	0.990991
280	99367.7	31851.9	95569.8	205624	131328	88319.6	43359.2	74015.6	182253	71220.1	22960.4	326064	45412.5	64179.3	72897.6	292336	195130	154454	74761.3	119901	244044	198993	280605	148044	93714.2	169957	740650	462743	219463	111047	23096.2	41648.4	29222.6	91311.2	37405	150941	142953	0.961962	0.832104	0.91107	0.972019	0.993083	0.984902	0.925481	0.946428	0.954814	0.968668	0.939745	0.986984
285	100118	32910.3	97077.9	204462	131639	89136.7	42801.2	72187.9	179892	72019.6	24284	330040	44634	62959.3	73175.5	292713	196590	152819	73896.5	120381	243127	199247	282930	148709	93085.4	172276	748212	456818	217120	111122	22620.9	42682.2	28827.6	92892.2	36855.9	151150	143640	0.969229	0.859754	0.925446	0.966525	0.995433	0.994014	0.91357	0.923057	0.942446	0.979542	0.993921	0.999019
290	101040	32983	97502.5	204185	132051	86836.7	44685.9	70969.8	182657	71783.5	23771	329229	45657.3	64892.4	74226.9	292443	194113	152679	76325	121037	243042	199002	281990	150560	92340	168270	745078	454289	217388	110515	22387.9	42618.5	29696.4	89565.1	35086.7	150883	142985	0.978151	0.861654	0.929494	0.965215	0.998549	0.968365	0.953798	0.907481	0.956927	0.976332	0.972924	0.996566
295	101606	33343.5	95428.7	204091	130800	88214	44132.7	75365.8	180750	71794	22437.9	328945	46163.7	64068.8	73414.5	297497	194704	154892	75433.2	121766	243287	199495	281234	151095	92848.2	169308	744898	462917	216206	111577	22830.6	44469	29213.6	92304.4	35651.6	151491	143513	0.983628	0.87107	0.909724	0.964772	0.989091	0.983724	0.94199	0.963693	0.946939	0.976474	0.918361	0.995705
300	97980.4	32806.9	95995.4	198895	131446	88766.4	43823.5	75529.8	181609	72014.7	22550.1	328307	44719.9	64954.2	73767.2	294000	195145	156623	74859.4	122004	244290	200032	286380	151194	93163.6	169071	718423	464728	214474	112486	21959.7	42777.5	29093.4	91866.8	37909.9	150676	140472	0.948531	0.857052	0.915126	0.940211	0.993978	0.989885	0.935391	0.965789	0.951441	0.979476	0.922953	0.993773
305	97486.8	33087.4	96781.6	198436	132242	88310.4	43354	71917.8	177906	72640.7	23809.2	330364	45227.3	61874.6	75430.9	304711	196054	157113	76535.8	119760	241494	203850	288442	149723	93496.6	171819	740990	463116	219644	111662	21766.9	43988.6	29826.2	91893.2	37432	151777	143582	0.943753	0.86438	0.922621	0.938041	1	0.9848	0.92537	0.919603	0.932037	0.987989	0.974487	1
310	99374.6	35349.7	96132.9	204678	131356	86442.4	43843.3	73376	177860	71082.6	23612.5	325614	46328.2	63921.5	75461.2	296325	194877	155671	77080.4	123785	240488	201159	284968	149857	94130.5	168817	745265	456354	210097	113334	21544.7	42315.6	29244.7	90317	37308	151068	142938	0.962029	0.923482	0.916437	0.967547	0.9933	0.963968	0.935813	0.938249	0.931796	0.966798	0.966435	0.985623
315	103074	32497.9	97093.8	202283	131070	88958.9	44437.9	72894.8	181416	71972	22739.6	327590	43979.9	61960.7	73587.8	291902	194030	158778	76202.9	121897	239501	201228	289291	150176	93937.2	170864	735974	454658	206227	112170	21138.4	41978.6	29618	91151.5	35702.1	150628	141879	0.997841	0.848981	0.925598	0.956225	0.99113	0.992031	0.948505	0.932096	0.950429	0.978895	0.93071	0.991605
320	102566	33600.6	94193.2	197135	130646	88799.6	43885.8	73250.6	179835	73413.5	24231.2	327144	45809.2	61025.4	75175.1	293706	193968	156999	75350.1	119364	237824	199017	288465	151986	95837.6	170372	747093	458208	206816	112690	21492.1	40648.2	30078.6	93961	37141.5	150906	143214	0.992925	0.877787	0.897946	0.931887	0.987931	0.990255	0.936721	0.936646	0.942144	0.998501	0.991759	0.990254
325	102619	33392.1	94681.9	205444	127904	88146.8	44330.4	72856.4	179410	73063.1	24023.7	326823	45213.8	62808.2	74345	291153	192724	159097	76320.3	121243	238335	199926	276033	149010	94466.7	170329	739412	454121	206489	112593	21562.7	42271.2	29325.3	92178.5	36545.3	150234	141709	0.99344	0.87234	0.902605	0.97117	0.967197	0.982975	0.94621	0.931605	0.939918	0.993735	0.983265	0.989284
330	103285	33770.4	94495.4	205735	128866	88841.1	44560	73604.9	183407	72907.1	23553.6	325257	47858.6	61126.4	74833.8	292097	193716	155475	76841.6	120595	236633	201459	280393	150316	93092.5	167443	741765	460853	205133	112409	21672.2	41170.2	29054.9	91662.9	37889.2	150622	142455	0.999886	0.882224	0.900827	0.972545	0.974466	0.990717	0.951111	0.941176	0.96086	0.991613	0.964023	0.984543
335	101931	36414.1	94723.6	204247	126105	87075.2	44065.9	75327.9	184925	71994.8	23067	324333	47239.9	62930.1	74220	297899	192966	157291	72258.4	120855	236869	201179	281832	150718	93584.7	169642	769705	464866	203447	112887	22260.4	41990.6	28524.6	92662.2	37694.9	151650	146324	0.986776	0.951288	0.903003	0.965511	0.953591	0.971025	0.940565	0.963208	0.968813	0.979205	0.944108	0.981746
340	101861	34160	93058.9	199561	125289	86838.4	43949.6	75518.1	183642	73523.7	23592.5	318496	45689.3	62785.4	74164.6	298173	192458	156642	72644.2	125134	238621	197536	283393	150798	95244.6	169511	718735	464685	206721	112411	20035.5	42038.1	29089.7	92373.7	38101.2	149899	139982	0.986096	0.892401	0.887133	0.943356	0.947415	0.968384	0.938083	0.96564	0.962087	1	0.965619	0.964077
345	102196	34507.2	93184.8	199055	126028	85911.7	43776.3	77164.4	183159	72184.5	23185.3	317486	48056.6	58227.2	74306.7	303086	191553	157095	72725.5	125472	237513	195610	284684	149357	95555.2	170521	748695	459871	203188	112796	20414.9	41872.5	28948.1	91011.2	36003.5	150411	143454	0.98934	0.901471	0.888334	0.940965	0.953005	0.95805	0.934384	0.986691	0.95956	0.981785	0.948951	0.961019
350	101977	34273.9	101619	202093	126795	86792.1	43925.1	76398.6	185331	69821.7	22917.5	318636	46406.2	60276.7	74323	295576	192814	159797	75181	124514	240995	195151	285856	149905	92056.4	168692	729815	453655	237752	116214	23406.6	49078.3	30815.8	88649.5	39783	151466	140803	0.987219	0.895376	0.968738	0.955325	0.958806	0.967868	0.937559	0.976899	0.970939	0.949649	0.937988	0.964499
355	99664.5	34051.3	91687.3	202188	124192	89673.5	43922	76742.8	183466	70522.8	24358.8	320468	47450	53615.5	74425.5	300108	194856	158213	74057.9	123758	240247	194542	282096	149270	94817.2	168352	734111	462778	240821	114451	23212	47451.3	30223.5	88401.5	40688.8	151397	142250	0.964835	0.889561	0.874057	0.955775	0.939121	1	0.937493	0.9813	0.961167	0.959185	0.996981	0.970046
360	99542.8	33180.5	92329.6	200983	127557	89522.2	43320.1	78205.2	186272	70567.5	23578	315706	48045.6	59002.5	73601.4	300321	192279	156560	75039.6	126088	241289	194971	286356	148848	93032.2	171017	745698	458558	242044	116565	25282.1	47990.8	29991.8	87172.6	42459.4	152085	143181	0.963658	0.866814	0.880181	0.95008	0.964568	0.998313	0.924647	1	0.975866	0.959793	0.965021	0.955633
365	98967	36820.6	90872.3	202624	126315	87478.4	43148.4	76820.9	183483	70245.6	23321.6	315336	45995.2	56902.1	73976.6	299763	194185	155310	73529.2	123203	239943	194609	284272	148139	90718.3	171476	754082	470404	233559	116096	24265.7	49315	30312.9	88302.3	44196.6	151942	144808	0.958083	0.961907	0.866289	0.957836	0.955174	0.975522	0.92098	0.982298	0.961259	0.955414	0.95453	0.954511
370	100095	33079.4	98148.1	204469	125388	89301.9	42797	76024.7	182925	69690	22713	322347	46236.9	56110.5	73567.9	306040	192277	152832	75121.1	122019	244055	193493	282682	149717	91731.8	169795	753432	452777	231768	113789	23459.8	48537.9	29983.8	89053.8	45067	151729	144072	0.969003	0.864172	0.935648	0.96656	0.948169	0.995856	0.913481	0.972118	0.958331	0.947858	0.929621	0.975734
375	97993.8	35093.6	95847.3	202487	128951	87022.4	42611.3	76526.5	181185	70207.4	23998.6	318643	48459.1	50840.6	75801.5	304904	193752	154691	74609.6	126104	245020	195041	285298	148740	91558.2	168291	755388	459356	230865	114033	24958	48240.6	30198.6	87551.9	43014	151922	144622	0.948662	0.916791	0.913715	0.957188	0.975109	0.970437	0.909518	0.978533	0.949216	0.954895	0.982237	0.964523
380	99426.2	33783.6	95022.9	208291	126922	88292.3	43468.3	77141.1	179178	69675.8	22595.8	316041	48249.7	56639.5	74380.1	302547	193862	155856	75098.6	127404	239936	192836	289173	147899	89349.4	167396	766032	454662	223886	115537	23584.6	47929.7	30033.6	88604.9	42653.9	151811	145413	0.962529	0.882568	0.905856	0.984625	0.95977	0.984597	0.92781	0.986393	0.938704	0.947664	0.924823	0.956645
385	99165	34346.4	95448.5	202500	126064	87946.1	41980	75585.7	179322	70542.7	22895.2	317613	47120.2	55351.1	74790.1	294495	192946	151375	79146.7	122435	244214	189411	291124	149442	90432.4	167184	760295	464650	226690	115085	23778.1	48582.4	29710.2	89336.8	42850.1	151539	145215	0.96	0.897271	0.909913	0.957248	0.953277	0.980737	0.896043	0.966504	0.939459	0.959455	0.937079	0.961405
390	100609	34829.8	95367.1	205484	123869	88619.7	42289.7	74042.4	181403	71381.2	24080.6	316499	47445.9	58627.5	74800.9	299637	191779	153084	75516.3	122625	237335	190826	291708	148470	90535.1	166225	761016	458774	233746	116972	23343.8	49458.6	30507.6	89127.4	41807.7	151767	145014	0.973978	0.9099	0.909137	0.971356	0.936682	0.988249	0.902652	0.94677	0.950358	0.970859	0.985594	0.958032
395	100759	35402.1	98260.8	199583	125061	87998.1	43272.1	74860.9	182707	70285.1	23084.9	318008	48725.7	56634.7	74748.7	296317	195951	152317	74686.3	121964	238964	187082	288831	148214	91229.8	167389	742213	457049	242188	115368	24637.8	48669.8	30761.9	90176.5	46268.6	151419	142464	0.975432	0.924851	0.936723	0.94346	0.945697	0.981317	0.923621	0.957236	0.957192	0.955952	0.94484	0.962601
400	96230.8	35265.4	96528.6	201349	125156	88569.6	42594.8	74838.1	181063	70942	23028.5	320165	47130.3	56276	73223.6	294287	194367	151631	75994.3	122571	233186	186589	288233	146342	91444.6	164853	760843	459657	231916	116349	23863.9	49402.3	30829.3	88374.8	43127	151035	144812	0.931594	0.921281	0.920209	0.951811	0.946413	0.98769	0.909165	0.956944	0.948577	0.964886	0.942533	0.969128
405	99930.8	34538.5	102749	209787	127177	89069.7	41889.8	74520	181211	71095.5	23396.5	314787	47593.3	57749.5	74697.2	291478	194092	152123	76098.7	121188	235325	186458	278691	148096	89232.2	167387	763614	451296	233275	116224	23998.5	48174.5	30243	89869.5	43527.6	151159	144162	0.967413	0.902289	0.979507	0.991697	0.961698	0.993267	0.894118	0.952877	0.949354	0.966974	0.957594	0.95285
410	96481.7	33870.6	103545	208517	125044	88296.7	42874.9	75427.7	181593	71927	23049.8	313914	46402.8	57636	73146.2	292258	196585	152632	74316.5	120552	233235	187174	288872	147671	90862.8	166396	758748	451183	230670	114999	24676.2	48621.7	31176.6	91841.9	41459	151019	143821	0.934023	0.884842	0.987101	0.985693	0.945565	0.984647	0.915143	0.964484	0.951353	0.978282	0.943405	0.950206
415	98856.8	34740.8	94990	208547	124830	88920.2	42664.3	75951.3	185177	72457.9	23589.3	318458	49084	54420.6	73206.5	289605	196082	150768	75610.7	122923	234381	186422	279188	149391	90280.6	168492	751119	455559	226121	115388	24826.6	48300.2	30693.4	89957.7	42661.9	150676	142924	0.957016	0.907574	0.905543	0.985835	0.943946	0.9916	0.910648	0.971179	0.970133	0.985503	0.965485	0.963962
420	99784.8	35491.2	97319.6	207669	126605	87806.3	42594.8	75873	187884	71001.1	23255.5	316532	47272.2	58203.1	74294.8	303246	193001	152819	74253.5	123755	231345	183787	283171	146634	90077.6	167665	751442	448442	226344	114392	23602.6	47870.8	30070.4	91252	46410.1	150890	142806	0.966	0.927179	0.92775	0.981687	0.957372	0.979178	0.909164	0.970177	0.984312	0.96569	0.951823	0.958131
425	99550	35412	94313.3	209063	124894	87971.9	43631.3	75459.1	186970	70856	23475.7	314362	46814.7	57086.8	74470.1	291562	191307	152415	73678.1	122652	234532	182996	288919	144005	91588.9	165010	749094	444473	221850	117060	24273.4	47529.7	30330.3	90431.4	39997.5	149944	142141	0.963727	0.925109	0.899091	0.988274	0.944433	0.981025	0.931289	0.964886	0.979527	0.963716	0.960838	0.951563
430	98809.1	34335.7	93291.9	201258	123061	86886.3	42823.5	75580.4	186931	70701.2	23277.3	314482	47047.6	53012.2	73995.6	294977	191043	153947	75534.2	122319	228936	180172	287306	145739	89021.5	165158	746924	452435	230140	115576	24568.1	47593.8	30076	90773.9	43725.9	149756	142448	0.956554	0.896992	0.889354	0.95138	0.930572	0.968918	0.914047	0.966436	0.979319	0.96161	0.952718	0.951928
435	98920	34584.7	92826.7	208518	121524	85799.6	43849.9	76010.4	185398	70173.5	23124.1	310722	49685	55876.9	73084	289277	191868	152287	72929	120238	227022	176980	283489	146902	90239.5	164984	739185	446605	209033	118565	24968.3	47936.8	30737.4	92012.4	43894.9	148550	140311	0.957628	0.903498	0.884919	0.985699	0.918948	0.956801	0.935955	0.971935	0.971287	0.954433	0.946447	0.940546
440	97602.9	36246.9	94725.5	208534	122730	87354.7	42621.8	75618.4	185980	72162.9	23538.8	316373	48413.1	57991.1	72306.5	289029	190579	154454	71705.8	120175	227756	177262	284313	146694	89138.5	163999	750791	452398	206797	115327	24836.1	48810.9	30567.5	92382	44307.1	149243	142247	0.944877	0.946919	0.903021	0.985776	0.928071	0.974142	0.90974	0.966922	0.974336	0.981492	0.963419	0.95765
445	98980.8	38278.7	94891.5	209429	121487	87966.2	42739.1	75281	187048	69639.6	22341.2	313552	49232.8	57570	72161.4	288829	192378	153574	77828.6	124606	223547	179878	274930	145965	89462.5	164556	746575	448204	221333	117517	24424.7	48650.1	30174.4	91411.2	44842.7	149408	141174	0.958216	1	0.904603	0.990004	0.918667	0.980961	0.912244	0.962608	0.979934	0.947172	0.9144	0.949112
450	98101	34578.4	93031.3	210020	122625	87566.6	43010.3	77617	185022	70311.4	23994.1	311856	49869.2	59351.7	73792.4	292878	190938	152836	74661.1	125363	220877	177170	278624	146222	88440.1	163547	745158	448699	206651	117455	25505.6	48320.9	30604.4	91026.9	41151.6	148768	140967	0.9497	0.903331	0.88687	0.992798	0.927271	0.976505	0.918033	0.992478	0.969319	0.956309	0.982055	0.943977
455	100206	33834.6	94141.3	211543	123865	86184.1	43396.8	77463.2	187201	70811.4	23992.4	311162	48794.4	53752.2	72045.6	288661	191555	153395	79500	125263	222933	179715	279586	146776	88570.7	162157	748083	445194	224156	117678	24750.8	47781.4	30072.6	90628.1	44868.6	149420	141348	0.970073	0.8839	0.897452	1	0.936649	0.961088	0.926282	0.990512	0.980736	0.963109	0.981983	0.941876
460	98534.1	34602.5	93062.7	208726	122286	87309.2	43021.6	76816.9	189224	70853.1	23373.7	302838	49492.8	57273.8	73839.1	286898	190784	150991	78712.4	125043	224139	179887	275836	143786	88527.9	162495	732689	443369	208459	117699	24302.8	48832.4	30534.8	90845.5	43749	147967	138602	0.953892	0.903963	0.887169	0.986683	0.924709	0.973634	0.918275	0.982248	0.991332	0.963677	0.956661	0.916679
465	98393.6	34144	94544.4	205701	124981	87226.8	43321.4	75443.1	180812	71291.8	23098.6	300955	47653.7	55844.9	72406.2	285516	191176	149525	76630.2	125557	225322	180234	283015	138713	88618.4	157694	736584	447116	207764	116552	24138.9	48208.5	29437.3	92546.7	43644.3	147537	139473	0.952532	0.891984	0.901295	0.972382	0.945086	0.972716	0.924673	0.96468	0.947265	0.969643	0.945403	0.910981
470	97904.8	34552.7	93998.6	207095	123344	87654.7	44138.6	76505.3	186342	70060.7	23092.9	305861	47937.3	50457.1	74161	287983	193353	151592	78064	124652	221496	178594	278733	139963	87894.6	159410	745971	447813	209769	118083	24377.4	46562.8	29124.8	88362.5	44531.8	147984	140948	0.947799	0.902661	0.896092	0.978974	0.932708	0.977488	0.942117	0.978263	0.976235	0.952899	0.945169	0.92583
475	98862.7	33631.7	95323.2	207250	122667	87661.2	43920.4	75298.3	183903	68814.3	22314.3	300241	47929.7	56029.4	71969.3	281558	188036	150551	76688	124227	222450	173047	286973	140592	88087.5	158452	746074	452919	210200	116948	23999.1	47616	31025	90918	42900.5	147688	141030	0.957073	0.8786	0.908719	0.979704	0.927594	0.97756	0.937458	0.96283	0.963455	0.935947	0.913301	0.908819
480	99911	33880.8	94184.2	205971	124474	88250.5	43321.4	74652.2	184213	69076.1	22489.4	307735	49512.8	50739.5	71932.6	279832	190332	150828	78907.5	123710	223156	174383	287170	142722	86400.2	157142	745798	459420	209940	115078	24384.5	47147.3	30345.3	90465.4	43627.4	148032	141705	0.967222	0.885107	0.897861	0.973659	0.941258	0.984132	0.924674	0.954567	0.965081	0.939508	0.920469	0.931504
485	98600.8	34086.1	104898	209509	122931	87714.6	45053.7	74904.5	185198	69620.3	22844.7	295452	49664.1	52872	72196.2	277435	189986	151009	75388.1	125160	223665	175344	289207	141767	85853.9	155960	752518	437149	230873	117492	24718.8	48552.3	29453.8	89322.4	43504.8	148283	140974	0.954538	0.890472	1	0.990385	0.929585	0.978155	0.961649	0.957794	0.970239	0.946909	0.935008	0.894322
490	98942.6	34056.4	103224	207420	120611	86413.7	44918.6	74681	187607	70330.1	22058.8	298398	48175.3	54820.4	72989.6	280975	188147	150380	77593.2	125243	224684	180092	288460	142022	87058.3	157091	752064	449214	210361	118451	23801.9	49262.9	30590.2	91827.5	43662.4	148446	141468	0.957846	0.889696	0.984035	0.980508	0.912045	0.963648	0.958766	0.954935	0.982863	0.956564	0.902844	0.903242
495	99660.3	33025.9	90431.3	208272	120529	86450.2	44468.4	76124.7	187673	70529.6	21750	299480	48888.3	54861.5	72811.5	285653	189937	151743	76015.5	126809	225521	178667	288879	141701	85417.9	157390	747631	442834	234078	117291	24750.9	49197.1	29072.8	92054.2	42808.4	148640	141302	0.964795	0.862774	0.862084	0.984537	0.911425	0.964055	0.949156	0.973396	0.983208	0.959277	0.890205	0.906516
500	99650.9	35311	93867.5	207893	120499	85992.3	44819.1	75319	187762	71046.7	22431.5	291472	49443.4	52390.7	72900.6	284942	186816	150164	73875.8	121299	225144	178908	289650	139757	86596.7	158840	735365	458831	215918	117029	23481.1	48824.7	30468.7	90672.5	45783.8	147805	140158	0.964704	0.922472	0.894842	0.982745	0.911196	0.958949	0.956641	0.963094	0.983675	0.96631	0.918098	0.882276
505	99473.4	33563.3	91289.1	208337	118893	85722.8	44463.5	77503.1	188366	70393	21279.9	297427	49551.1	54368.8	71775.8	294712	186341	150524	76761.6	129606	225604	176616	286033	139819	84999.8	157159	733273	451763	216908	116753	23812.3	49007	30668.1	90641.8	43318.6	147906	139878	0.962985	0.876812	0.870262	0.984844	0.89905	0.955944	0.949052	0.991022	0.986838	0.957419	0.870965	0.900303
510	99979.1	34942.1	92283.3	209403	121468	86642.5	44859	77132.3	190878	69316.5	20826.7	297259	50276.3	53329.9	71899.2	293342	185629	149599	77737.1	124192	227631	178019	282691	140294	84389.4	160094	744962	447860	221952	116561	25764.4	49636.3	29547.3	89785	43186.4	148382	141038	0.967881	0.912832	0.879739	0.989883	0.918528	0.9662	0.957493	0.98628	1	0.942777	0.852416	0.899794
515	100432	33633.9	93827.4	208903	119920	86136.9	45964.7	76315.4	189652	69117.1	21708.3	293578	51235.4	54669.4	73011	290178	184003	150610	77588	127789	225169	176658	283704	139769	84365.9	159546	725945	455564	226350	116778	24452.7	48164.8	29865.6	87808.4	44661.3	147916	138955	0.972267	0.878657	0.89446	0.987517	0.906821	0.960561	0.981094	0.975834	0.993575	0.940065	0.888497	0.888652
520	99475.1	33804.6	104170	207720	119080	86332.9	46262.1	76793	188176	70659.1	21800.4	293337	51198.4	57135.6	73873.4	287309	189992	153466	77813.8	123387	223351	178169	282556	138014	85097.2	156882	722383	464063	227399	117622	24238.6	49082.4	31306	91582.9	43486.4	148486	138705	0.963002	0.883116	0.993053	0.981928	0.900464	0.962748	0.987441	0.981942	0.985841	0.961038	0.892269	0.887922
525	98786.7	33455	92798.5	207409	121698	86527	45892.5	76695.4	185320	69602	21758.2	289053	48933.9	54830	72429.9	293973	188561	150677	75109.9	120879	225673	178252	281677	138535	84158.5	154700	730578	437073	229618	116767	24264.6	48332.8	31519.1	92353.7	43809.7	147191	138379	0.956337	0.873984	0.884651	0.980455	0.920266	0.964912	0.979552	0.980694	0.970882	0.94666	0.890539	0.874953
530	100526	32402.1	95321.2	207011	120943	86461.1	45397.7	76701.1	185212	70609.2	21012.7	291114	49696.7	50964.2	72427.1	295687	186892	152420	77596.9	121625	223251	178779	282953	137612	83646.8	154249	713876	433767	221186	115401	25027.2	48673.4	30456.4	91589.3	45045.5	146444	136088	0.973172	0.846479	0.9087	0.978576	0.914555	0.964178	0.968992	0.980767	0.970312	0.960359	0.860028	0.881192
535	96488.1	33933.5	93965.4	202913	118495	86013.4	45575.8	77283.6	183087	70036.2	20776.3	284190	48729.9	53692.5	72476.5	268859	186740	150471	77875.6	120057	220969	175829	273163	138174	84787.3	153080	730360	433215	226360	113056	23864.2	49585.5	30316.2	91114.9	40617.1	145033	136904	0.934086	0.886485	0.895775	0.959205	0.896044	0.959185	0.972794	0.988215	0.959181	0.952566	0.850353	0.860234
540	96099.1	34389.4	95349.5	204200	117528	85938.6	46850.5	77496.8	185952	69011.2	20261	289480	47997.7	51687.1	73225.9	295730	187162	148622	76653.2	120055	222117	173966	277456	137426	84348.6	157945	711010	437406	225191	114753	24831.6	49092.3	30637.9	91399.2	40344.3	145760	135902	0.930319	0.898396	0.908969	0.965286	0.888732	0.95835	1	0.990941	0.974192	0.938625	0.82926	0.876248
545	95245.6	30676.3	94632.4	205617	119052	84556	45700.9	76979.4	185380	69652.4	21796.9	288847	47131.7	52510.8	71194	286141	187072	149483	76258.8	123350	215399	175109	275227	138778	85522	155864	734148	431529	222978	114989	24214	49037.5	30629.5	93045.9	46430	145834	137861	0.922056	0.801393	0.902133	0.971984	0.900254	0.942932	0.975463	0.984325	0.971197	0.947346	0.892124	0.874329
550	93715.1	34571.4	94021.3	204702	117408	86222.9	45498.5	76809	183111	69003.4	20647	289590	51692.9	53969.9	71341.7	275047	188717	152092	77216.2	122093	222236	175513	274213	137836	82943.6	151860	703433	436393	214342	114162	25384.3	48539.9	30221.7	90611.2	46178.5	144609	133871	0.90724	0.90315	0.896307	0.96766	0.887824	0.961521	0.971143	0.982147	0.959306	0.938519	0.845061	0.876578
555	92054	34083.3	92980	206343	117104	86285.5	45797	76630	186260	70274.9	21737.5	284699	47659.1	54981.1	70706.6	280325	190177	154472	77319.6	123428	221948	173746	274617	141485	82444.7	157333	714149	437370	214122	113978	25535.6	48990	30919.6	90408.5	46516.8	145339	135349	0.891159	0.890398	0.886381	0.975415	0.885521	0.962219	0.977513	0.979857	0.975804	0.955813	0.889693	0.861773
560	90130.3	34098.6	93920.9	205300	117507	85256.3	45285.5	76156.6	185410	68725.1	21099.8	286680	47739.4	53599.4	71166	277559	187034	150871	79019.8	122563	221397	176641	278695	136445	83585.4	154695	707927	438611	205974	113031	25153.9	47809.1	31847.6	93078.1	41460.1	144442	134759	0.872536	0.890798	0.895351	0.970489	0.888572	0.950741	0.966596	0.973804	0.971354	0.934734	0.863592	0.867771
565	91558.3	30527.6	93613.9	206867	116248	85017.4	45278.2	75978.7	185409	68517.2	20739.4	283970	48361.9	48163.2	71584.8	280863	183956	151305	78278.8	118923	221500	177677	277457	135276	82272.5	152069	703499	436935	206800	112320	23985.7	48677.1	31711.3	91499.3	46744.9	143817	134258	0.886361	0.79751	0.892424	0.977896	0.879053	0.948078	0.966441	0.971529	0.971348	0.931906	0.848844	0.859569
570	89234.9	31333.4	92095.9	205637	116054	84939.9	45758.8	76919.3	184179	67953.6	21110.1	282270	46693.1	52999.3	72199.1	277192	186009	150929	78423.7	121236	218835	175905	281440	132998	81581.1	151948	689032	430872	209916	114738	24806.8	47981.1	31017.2	90303.9	42502.4	143058	132064	0.863868	0.818558	0.877953	0.972079	0.877584	0.947213	0.976698	0.983557	0.964901	0.92424	0.864017	0.854421
575	91774.2	31778.7	92176.3	204626	116199	85526.9	44777.9	74743.3	184343	67888.7	20570.2	280517	48074	51251.2	72404.2	280293	183469	148856	77934	124550	214630	173460	276445	133652	83570.6	155018	685511	428545	212659	114582	25022.8	47703.6	29887.5	89795	46335.3	142816	131236	0.888451	0.830191	0.87872	0.967303	0.87868	0.95376	0.955762	0.955733	0.96576	0.923358	0.841918	0.849115
580	90651.6	31723.9	90089.3	206197	115861	85032.7	45501.9	75108.8	184085	67684.2	21214.2	282712	46489.6	51466.6	70917.7	288334	187301	150539	77982.5	120518	216686	173502	273521	132657	83780.7	152594	697926	427444	210096	117210	24800.5	47145.6	31296.7	89650.2	45216	143227	133037	0.877583	0.828759	0.858823	0.974725	0.876127	0.948249	0.971215	0.960406	0.964409	0.920576	0.868276	0.855759
585	93605.7	31361.6	93685.4	206965	116151	84742.5	45037	76674.2	183554	68215	19057.3	287495	46554.5	52869.4	70907	289187	186780	150541	78607.7	120790	216987	171367	277039	132262	81944.6	148631	695196	420419	213880	115158	23850.4	48019.7	31582.4	92456.2	46689.5	143379	132496	0.906181	0.819295	0.893105	0.978355	0.87832	0.945012	0.961293	0.980422	0.961629	0.927796	0.779997	0.870238
590	92505.5	34040.5	94031.7	208002	115909	85708.2	45912.4	75055.9	173199	68082.1	20527.7	284044	45790.2	49471.5	72229.9	285556	186821	147286	81371.7	122595	216705	175141	276809	134835	82253.1	151783	703545	407928	213964	117488	23812.1	48827.5	30779.4	89950.9	46038.4	143086	132440	0.89553	0.889279	0.896407	0.983262	0.876487	0.955781	0.979978	0.95973	0.907377	0.925988	0.840176	0.85979
[truncated: 201 more columns]

## Sheet: CDKL5 PARPI
DataTable: T (sec.)/micropoint
Names:	1632020CDKL5parp2-01.txt_ micropoint_ROI1	1632020CDKL5parp2-01.txt_ micropoint_ROI2	1632020CDKL5parp2-01.txt_ micropoint_ROI3	1632020CDKL5parp2-01.txt_ micropoint_ROI4	1632020CDKL5parp2-01.txt_ micropoint_ROI5	1632020CDKL5parp2-01.txt_ micropoint_ROI6	1632020CDKL5parp2-01.txt_ micropoint_ROI7	1632020CDKL5parp2-01.txt_ micropoint_ROI8	1632020CDKL5parp2-01.txt_ micropoint_ROI9	1632020CDKL5parp2-01.txt_ micropoint_ROI10	1632020CDKL5parp2-01.txt_ micropoint_ROI12	1632020CDKL5parp3-01.txt_ micropoint_ROI1	1632020CDKL5parp3-01.txt_ micropoint_ROI2	1632020CDKL5parp3-01.txt_ micropoint_ROI3	1632020CDKL5parp3-01.txt_ micropoint_ROI4	1632020CDKL5parp3-01.txt_ micropoint_ROI5	1632020CDKL5parp3-01.txt_ micropoint_ROI6	1632020CDKL5parp3-01.txt_ micropoint_ROI7	1632020CDKL5parp3-01.txt_ micropoint_ROI8	1632020CDKL5parp3-01.txt_ micropoint_ROI9	1632020CDKL5parp3-01.txt_ micropoint_ROI10	1632020CDKL5parp3-01.txt_ micropoint_ROI11	1632020CDKL5parp3-01.txt_ micropoint_ROI12	1632020CDKL5parp3-01.txt_ micropoint_ROI13	1632020CDKL5parp3-01.txt_ micropoint_ROI14	1632020CDKL5parp3-01.txt_ micropoint_ROI15	1632020CDKL5parp3-01.txt_ micropoint_ROI16	TK2PARPi-01.txt_ micropoint_ROI1	TK2PARPi-01.txt_ micropoint_ROI2	TK2PARPi-01.txt_ micropoint_ROI3	TK2PARPi-01.txt_ micropoint_ROI4	TK2PARPi-01.txt_ micropoint_ROI5	TK2PARPi-01.txt_ micropoint_ROI6	TK2PARPi-01.txt_ micropoint_ROI7	TK2PARPi-01.txt_ micropoint_ROI8	TK2PARPi-01.txt_ micropoint_ROI9	TK2PARPi-01.txt_ micropoint_ROI10	TK2PARPi-01.txt_ micropoint_ROI11	TK2PARPi-01.txt_ micropoint_ROI12	TK2PARPi-01.txt_ micropoint_ROI13	TK2PARPi-01.txt_ micropoint_ROI14	TK2PARPi-01.txt_ micropoint_ROI15	TK2PARPi-01.txt_ micropoint_ROI16	TK2PARPi-01.txt_ micropoint_ROI17	TK2PARPi-01.txt_ micropoint_ROI18	TK2PARPi-01_Ch0_White.txt_ micropoint_ROI1	TK2PARPi-01_Ch0_White.txt_ micropoint_ROI2	TK2PARPi-01_Ch0_White.txt_ micropoint_ROI3	TK2PARPi-01_Ch0_White.txt_ micropoint_ROI4
Comments:
0	0	0	0	0	0	0	0	0	0	0	0	0	0	0	0	0	0	0	0	0	0	0	0	0	0	0	0	0	0	0	0	0	0	0	0	0	0	0	0	0	0	0	0	0	0	0	0	0	0
5	323.484	722.648	188.221	341.416	321.558	1401.45	1039.13	-220.359	94.7515	-66.8783	2023.46	326.305	989.183	5242.03	3882.08	2118.39	1202.98	1241.66	290.51	1818.51	983.594	199.034	4251.25	277.64	4046.59	1184.89	1362.98	754.49	246.04	2709.92	2101.27	1595.36	122.263	1139.71	2320.56	460.533	2710.72	4806.87	1206.56	5139.35	1155.57	3403.18	626.219	952.199	445.51	754.49	246.04	2709.92	2101.27
10	704.08	1910.72	361.943	421.112	342.689	220.943	885.861	140.996	1239.69	183.782	3565.76	41.9615	1843.94	6178.61	4318.49	3885.57	1683.49	1037.17	802.232	2482.21	1516.13	646.186	6645.05	7.0381	3915.73	2509.7	1581.02	623.464	586.926	3186.85	3323.97	1953.36	429.666	1599.31	4626.4	321.349	3484.57	7914.98	1151.27	4683.07	733.868	3583.82	787.113	1060.14	402.805	623.464	586.926	3186.85	3323.97
15	20.6975	1201.44	973.31	-28.6432	-103.615	-38.1046	725.685	113.572	852.869	476.542	2546.99	7.01296	2275.54	8498.75	2885.38	4086.44	3036.44	1702.16	737.034	2409.46	1711.27	271.222	7657.24	-115.714	3692.53	3132.5	888.012	170.052	1514.74	3228.14	3255.69	3086.08	-411.684	431.136	3408.84	67.5614	2474.25	9200.98	731.411	3427.03	174.698	4396.74	1077.09	898.142	534.795	170.052	1514.74	3228.14	3255.69
20	778.507	-75.175	670.125	522.294	-598.612	-735.841	709.718	-51.3432	1067.77	236.856	2908.53	-195.284	2523.63	8306.09	928.259	3847.04	2489.15	1601.16	477.944	2192.26	1894.42	235.54	7751.48	133.132	3678.48	2866.1	1071.85	-634.547	943.779	2544.14	2838.48	2700.89	-183.865	1001.91	3375.55	-21.7452	1552.09	10281.9	1404.26	2650.46	552.721	4463.6	866.223	997.1	589.248	-634.547	943.779	2544.14	2838.48
25	131.961	-60.1048	545.034	451.811	-521.723	-1814.67	813.616	-173.807	834.248	490.686	2628.54	-313.079	2279.91	9890.4	12.9843	5514.67	3069.56	1172.25	411.539	2910.73	1778.29	194.82	8363.76	-131.872	4096.72	3227.87	876.54	-967.76	760.282	3499.37	3336.61	3400.86	-36.677	-78.8615	2476.85	-48.7596	2280.13	9543.34	1265.18	790.139	190.344	3316.4	310.41	1198.66	517.375	-967.76	760.282	3499.37	3336.61
30	293.579	-366.973	813.018	318.864	-496.207	-1945.65	839.082	-386.223	1286.55	435.386	2543.22	-949.598	3613.61	11194.3	858.589	5365.77	2561.19	965.867	484.943	2518.36	2175.64	705.146	6856.6	-112.989	3842.75	4295.2	1398.84	-1101.5	1116.59	3113.24	3609.51	2062.13	137.204	639.217	1056.29	-967.138	1601.67	9895.82	1098.97	1037.4	-29.2582	3977.2	1055.81	1367.17	777.307	-1101.5	1116.59	3113.24	3609.51
35	1012.64	-954.327	667.219	377.704	-1106.14	-2461.12	1132.26	-167.322	949.674	1075.39	3068.76	119.397	1688.78	11533	-372.753	5355.97	3579.21	911.546	312.452	2531.46	2071.84	426.41	5877.08	-9.87269	3744.29	3370.52	742.318	-1028.1	488.836	3198.35	2496.21	2809.71	633.321	-487.451	1862.2	-550.898	80.2178	9024.85	1307.89	1467.97	-70.263	2858.43	718.597	1588.53	625.995	-1028.1	488.836	3198.35	2496.21
40	492.71	-1330.32	648.688	535.738	-1427.31	-3064.71	1264.23	-308.38	883.978	352.723	2416.78	-566.31	1449.3	10385.4	-42.1914	6270.93	3560.14	1281.9	909.039	2120.29	1988.13	389.259	6685.03	-72.6642	2759.85	4163.79	1163.44	-833.112	1567.67	4424.81	3832.18	2664.64	-630.76	-287.041	1163.06	-1320.15	238.716	10384.4	1059.73	1293.73	-200.915	3076.03	1113.61	1024.91	589.19	-833.112	1567.67	4424.81	3832.18
45	-47.9306	-1553.87	781.78	878.46	-1454.21	-3686.01	746.898	-171.729	592.016	650.574	1126.09	-156.161	2210.6	10314.7	-897.266	5339.16	3894.24	843.574	982.65	1923.15	2664.72	-158.574	6333.87	-50.9345	3172.79	4647.74	1156.75	-171.731	479.23	3216.46	4497.57	2698.97	-83.2093	-539.105	1006.05	-925.152	-276.134	10486.1	1286.27	567.537	-416.609	4022.38	867.668	809.964	359.571	-171.731	479.23	3216.46	4497.57
50	221.165	-1348.62	452.539	590.004	-1381.79	-3183.6	1151.92	-83.3946	859.418	296.503	781.456	-642.912	2827.87	10407.2	-1916.36	6918.38	4103.58	875.239	613.918	2277.99	1909.12	345.476	5680.88	-117.37	2761.49	5291.6	2371.58	-1128.92	451.093	3703.62	3227	2287.81	126.93	95.0486	-270.541	-393.453	-341.912	8543.18	1090.24	1001.77	341.266	3596.05	1013.49	1085.65	235.987	-1128.92	451.093	3703.62	3227
55	9.81475	-1521.64	708.28	1121.33	-1093.32	-3857.46	629.999	-541.819	366.024	807.589	1371.78	-986.913	1466.95	9771.21	-1303.49	6608.68	3045.71	1148.64	272.938	1685.51	2207.97	-25.2128	4855.71	-103.596	3988.96	5208.14	1248.71	-1860.76	700.029	3814.64	3518.77	2082.43	129.901	-1004.84	-978.988	-1339.39	-730.937	7543.9	1086.16	-479.502	-442.001	2394.74	1031.29	964.857	294.761	-1860.76	700.029	3814.64	3518.77
60	-100.004	-2054.79	608.673	908.961	-1679.03	-2976.42	944.543	-148.56	1130.16	418.655	-1075.22	-1614.92	2235.74	8689.6	-3286.55	5094.82	5497.91	942.828	431.063	1317.71	2554.71	498.551	4160.62	-393.479	3596.73	5562.44	3030.67	-2041.52	1234.84	4500.42	3762.16	1726.02	-587.017	-1015.28	-219.241	-2076.1	-1330.78	7947.36	1347.9	-170.964	-725.048	2908.43	602.195	413.753	657.197	-2041.52	1234.84	4500.42	3762.16
65	953.504	-1204.91	553.916	540.224	-1475.38	-2750.96	1489.68	-257.493	1455.42	376.913	994.7	-1120.42	2051.05	9612.96	-737.031	5962.01	4961.42	685.548	197.138	916.661	2441.82	161.375	4883.22	-443.384	3610.61	5204.07	3231.04	-2163.26	1769.62	4838.71	3764.52	2536.77	104.284	-1183.44	-1807.44	-1105.07	1348.38	7512.69	951.993	351.083	224.898	2448.55	489.593	1107.45	438.261	-2163.26	1769.62	4838.71	3764.52
70	174.601	-1300.05	400.131	588.935	-2101.49	-2733.63	760.383	-250.007	1240.46	604.869	702.225	-942.495	2821.86	9175.21	167.361	5934.54	4243.55	1197.56	112.628	1827.15	2411.4	229.78	4276.84	-236.29	2648.74	5614.99	2445.73	-2326.21	1067.54	3353.64	3931.77	2697.04	335.52	-1928.88	-1957.07	-2366.94	1097.55	7575.62	646.203	-170.096	285.633	2720	391.41	1138.9	521.914	-2326.21	1067.54	3353.64	3931.77
75	392.444	-1527.18	479.925	852.532	-1741.96	-3709.29	794.843	-136.672	525.378	819.227	-143.973	-817.367	1503.19	8844.45	-1071.88	8358.92	3802.87	1264.55	-319.381	998.26	2355.21	354.102	3084.35	-208.769	3197.26	6536.76	2767.13	-3419.61	970.107	4504.91	4944.87	1964.36	-230.018	-2292.11	-1293.22	-1715.15	2165.44	6634.04	476.465	123.634	-64.8804	2041.84	585.702	865.924	218.594	-3419.61	970.107	4504.91	4944.87
80	65.0408	-2628.64	619.187	920.743	-1759.29	-2852.23	1592.41	120.797	1432.56	736.206	241.667	-1721.92	1935.36	8813.94	287.761	7448.44	4745.21	1242.45	150.048	696.369	2304.9	219.871	3795.01	-357.836	3756.01	5750.59	3354.2	-1994.95	1020.21	5181.29	3852.1	2299.97	-67.3587	-1616.93	-1736.49	-1934.52	4335.87	7482.64	829.528	-311.994	-276.913	1976.51	500.948	1037	462.645	-1994.95	1020.21	5181.29	3852.1
85	439.382	-1623.35	891.601	710.292	-1808.23	-3321.29	1200.16	-345.692	1299.97	585.976	-612.164	-1234.05	1279.15	8358.54	1524.67	8039.56	6125.71	1145.71	-421.134	913.144	2283.74	753.327	3779.01	11.8876	2011.71	5188.8	3878.33	-2736.22	1721.91	6234.58	6248.45	2067.17	-281.006	-836.062	-2879.69	-2116.95	6672.33	6846.92	718.615	-129.729	-15.318	2527.46	490.878	884.756	284.469	-2736.22	1721.91	6234.58	6248.45
90	754.689	-2579.86	122.515	788.633	-2011.49	-3349.62	1057.14	-144.1	1198.15	706.959	66.4705	257.642	1422.65	6515	2580.86	9368.64	5732.67	960.929	-396.249	86.3074	1615.28	63.2443	3055.92	-167.317	3295	7423.38	3524.73	-3051.3	1516.18	7012.81	6838.28	1583.55	-172.077	-2287.16	-3501.53	-2510.59	13526.8	6293.12	1049.46	240.879	409.373	2849.28	465.779	1115.1	251.149	-3051.3	1516.18	7012.81	6838.28
95	606.124	-2808.41	436.361	595.29	-1709.64	-2991.39	492.162	-63.2097	1573.76	592.109	-1978.19	-1657.43	526.803	6687.79	1694.52	7758.92	5486.99	899.581	-422.679	-2.5932	2512.13	6.02759	2964.46	-289.765	3158.57	7253.35	4152.11	-3515.77	1507.3	7064.49	6953.29	1463.12	-156.708	-1880.29	-4058.18	-1407.82	18895.4	7148.88	612.835	448.487	179.075	2241.04	952.039	490.002	305.22	-3515.77	1507.3	7064.49	6953.29
100	636.987	-2815.23	385.862	891.69	-1982.95	-4416.98	1380.05	59.1132	1314.72	168.607	-672.479	-1476.18	458.283	6983.7	1080.03	7402.69	4376.86	1282.46	-491.618	-143.949	2174.79	19.3108	2258.11	-407.082	1924.1	8342.79	4729.46	-3514.09	2241.19	7585.47	7389.98	1443.86	-678.169	-1334	-3991.52	-1781.2	17555.1	7505.94	662.528	1115.36	-88.648	2568.14	505.476	1001.99	310.587	-3514.09	2241.19	7585.47	7389.98
105	340.427	-3381.76	667.707	783.171	-2039.87	-2854.36	1639.14	10.2868	898.154	462.334	-441.155	-454.832	1333.41	7252.07	916.801	8734.13	4813.53	1342.52	-477.995	316.251	2076.63	253.885	1901.16	-685.436	2376.17	8043.09	6321.51	-4088.71	1723.11	7329.55	6486.14	441.627	177.335	-2871.06	-3846.65	-1593.72	18684.8	7577.92	992.206	3820.79	-256.724	1767.74	572.256	1151.16	460.011	-4088.71	1723.11	7329.55	6486.14
110	743.36	-3179.7	664.336	1084.31	-2467.35	-3194.31	1281.92	-388.034	875.131	465.079	-6.97905	-728.972	604.765	8047.03	2413.44	7303.92	4661.78	1616.8	-576.13	241.383	1763.66	356.987	1309.25	-77.6619	3476.55	8787.34	5789.24	-3435.09	1964.22	7432.34	7510.55	1473.52	-181.205	-2407.89	-4273.65	-2100.63	20308.3	7219.22	571.754	5623.22	19.8385	1409.94	107.37	820.337	621.84	-3435.09	1964.22	7432.34	7510.55
115	239.496	-3130.26	538.726	902.008	-1653.87	-1869	1250.27	188.285	1099.45	782.173	-120.528	56.6436	555.202	6708.18	1002.12	6799.08	5253.76	1250.81	-524.512	-429.898	2380.71	-182.768	766.752	-552.375	2455.93	8675.56	5544.28	-3334.81	1835.33	7092.73	6425.98	378.695	-173.826	-2319.12	-3761.92	-2353.44	21969.1	7038.81	554.09	5081.42	650.022	2475.89	93.0883	357.697	562.283	-3334.81	1835.33	7092.73	6425.98
120	504.961	-2734.24	787.645	896.084	-2317.42	-2473.56	1256.98	-6.04222	1486.34	369.306	553.739	-984.728	634.546	6228.4	875.828	6780.27	4441.36	1431.38	-803.161	-1863.98	2306.89	-131.491	1071.19	-438.055	2846.36	7469.5	4938.84	-3389.55	1534.6	6573.86	7221.13	1006.49	222.133	-2631.42	-4065.67	-3259.06	22392.5	7527.29	1448.53	4457.86	-68.8493	1804.31	172.261	830.263	653.99	-3389.55	1534.6	6573.86	7221.13
125	-15.9733	-3335.03	210.737	961.146	-1974.16	-803.554	1177.22	218.807	511.72	607.588	998.051	-644.766	1614.79	6225.07	867.3	6425.71	5265.39	1974.93	-295.072	-55.0514	2855.45	281.867	306.904	-387.494	2504.62	8661.98	5158.96	-3908.9	1488.97	7087.38	5729.22	-36.4958	-416.462	-2486.38	-4026.43	-2762.66	22251.8	6812.25	363.526	4941.3	59.3649	1936.59	74.4555	699.306	936.206	-3908.9	1488.97	7087.38	5729.22
130	598.787	-2667.76	831.887	695.721	-1987.98	-1034.53	1103.75	-288.135	1151.21	510.291	841.096	-1533.08	2742.79	5161.44	2516.55	7024.47	6662.28	1221.33	-468.705	-567.419	3005.32	396.797	388.858	-428.261	2328.68	8811.36	3896.96	-3063.91	1282.57	6412.45	6461.23	1597.95	-261.802	-1854.85	-3912.38	-2248.51	21176.3	7422.68	542.919	6314.65	-365.554	1821.14	200.015	1127.43	984.557	-3063.91	1282.57	6412.45	6461.23
135	581.529	-2745.22	745.053	1219.35	-1771.58	-519.979	701.229	-100.23	1886.95	-28.4099	1495.93	-1037.1	836.468	5083.53	719.605	7041.24	5348.19	1260.25	-596.361	-1043.72	2894.07	-310.258	-663.884	-362.399	1976.98	9053.78	2765.07	-3854.56	1885.03	7116.45	7502.15	867.918	268.746	-2139.45	-4098.94	-2388.19	22027.3	7738.83	1060.49	6975.48	66.3809	2189.65	510.144	758.939	643.29	-3854.56	1885.03	7116.45	7502.15
140	748.303	-2151.49	406.446	813.825	-2699.37	-495.046	1015.55	-9.12934	1184.77	477.908	2131.27	-981.938	1488.14	5161.73	1149.39	6434.6	6227.93	1039.57	-696.891	-817.644	2740.3	324.789	130.11	-321.817	2403.33	8948.43	2983.53	-2649.88	1530.42	7610	7220.98	325.343	-251.794	-3025.58	-4770.56	-2379.15	21458.3	7690.08	525.362	5360.58	3.73176	1804.17	461.711	1026.49	303.668	-2649.88	1530.42	7610	7220.98
145	1158.79	-1806.15	-46.3882	1129.42	-2094.86	751.974	1372.19	-192.725	1530.81	619.025	2294.3	-1254.82	684.28	4462.15	1929.77	7390.02	6153.38	1012	-753.243	-619.176	2544.97	164.233	-412.09	-362.746	1800.7	9474.6	771.274	-1622.52	1960.34	8768.51	7227.2	-702.16	-0.790038	-3358.74	-3811.35	11.5205	16988.3	7176.13	472.492	8774.21	162.378	767.594	788.951	628.386	1079.56	-1622.52	1960.34	8768.51	7227.2
150	1177.88	-2469.06	737.343	1131.16	-1514.97	-622.523	1210.16	-163.595	502.997	693.706	631.374	-1136.88	1327.68	4852.3	3225.32	7144.65	5597.3	1719.54	-514.819	-1026.52	2359.39	-219.106	-1225.98	-450.625	1367.96	10167	1352.02	-1142.09	1978.46	8903.06	7433.79	-483.907	-438.27	-2450.53	-2514.85	619.193	16715.5	8161.74	98.0529	5902.09	651.555	1079.43	354.576	962.127	756.392	-1142.09	1978.46	8903.06	7433.79
155	635.916	-2817.28	648.105	1168.47	-2257.95	251.573	1274.48	-404.586	1608.68	228.849	1872.21	-195.808	1986.73	3823.6	4319.52	6202.68	6543.43	1497.43	-1020.52	-450.836	2790.09	-75.4683	-1293.31	-327.428	1259.88	9215.25	992.479	-1428.64	2153.86	9013.55	6296.34	-693.519	-343.61	-2910	-3149.91	312.469	17076.2	6589.3	699.47	9078.67	497.911	601.984	781.964	1080.93	854.423	-1428.64	2153.86	9013.55	6296.34
160	1868.87	-2629.92	502.824	490.751	-1685.08	1755.53	2079.01	-155.795	956.816	-45.3128	2682.15	-577.66	1240.79	4710.49	4752.36	7186.52	5992.42	1394.24	-942.918	-906.709	2935.55	-147.902	-2205.38	-307.567	1460.05	8250.82	163.872	-1376.85	2648.2	8515.64	7617.31	634.706	-192.351	-2822.07	-3386.76	1322.73	16863.8	7320.86	1004.03	9301.17	762.048	93.4847	32.629	1155.05	1078.81	-1376.85	2648.2	8515.64	7617.31
165	1284.06	-2329.59	490.96	1085.06	-1908.84	3223.96	1691.82	-118.058	1079.99	-76.0508	1274.44	-1163.57	738.05	4123.79	5342.48	7613.5	6343.18	1345.57	-1376.65	-370.141	2732.51	-33.7702	-1429.06	-667.171	3104.76	7787.52	-15.0928	-1971.08	2456.64	10082.1	6030.04	313.347	-342.692	-2795.68	-3428.81	109.897	14423.1	6808.34	1227.74	9098.14	717.837	-373.225	563.431	910.367	581.71	-1971.08	2456.64	10082.1	6030.04
170	811.645	-1894.28	895.547	575.116	-2277.61	3977.44	1478.85	-371.26	1181.23	266.902	2063.55	-1700.3	1172.9	4163.42	5375.91	7073.74	6700.95	1314.66	-922.057	-951.685	2668.08	32.9256	-2095.45	-785.77	2522.4	6785.45	81.7296	-2180.32	2318.6	9582.44	7578.84	40.8624	-363.5	-2893.69	-3712.19	564.048	12904.4	4796.27	890.052	7177.82	590.638	816.458	442.075	1025.65	853.127	-2180.32	2318.6	9582.44	7578.84
175	1275.6	-2771.98	692.183	642.743	-1770.88	2393.51	1814.08	-257.424	933.059	376.608	2701.4	-1126.79	1550.15	3834.46	4417.79	7845.36	6695.85	764.997	-919.237	-680.946	2504.9	-196.709	-1832.39	-496.831	2188.9	7268.46	527.553	-1726.05	2002.81	10248.4	7101.28	-600.578	-410.345	-2193.63	-3748.83	1035.61	13028.7	5332.44	925.81	7564.38	443.017	282.437	491.926	714.139	912.292	-1726.05	2002.81	10248.4	7101.28
180	1051.96	-3108.19	726.369	605.954	-1578.37	4502.28	1505.14	-67.5971	766.802	326.344	2621.37	-1073.56	606.192	2852.64	3856.96	8947.78	6742.57	1566.54	-541.108	-1049.89	2197.02	157.429	-350.798	-652.005	2475.15	5672.17	796.805	-761.542	2110.11	10637.1	6620.88	-561.616	-171.952	-2125.46	-3599.83	663.568	12529.6	4165.47	752.564	8760.5	402.348	785.043	435.973	862.858	817.573	-761.542	2110.11	10637.1	6620.88
185	1815.19	-1759.91	885.543	769.659	-1744.9	5540.64	1544.51	-155.071	669.527	261.705	1950.52	-456.247	978.45	3358.14	5377.56	9149.22	6482.24	1021.89	-1282.36	-643.809	2543.44	-190.774	-1877.24	-397.877	1548.22	5667.8	3028.31	-718.967	2441.04	9325.73	7030.47	-24.0715	-355.918	-2298.48	-3954.71	1181.7	12892	4517.48	289.928	6770.48	111.139	922.658	343.671	525.627	1135.79	-718.967	2441.04	9325.73	7030.47
190	1293.5	-2598.63	601.668	760.192	-1323.68	4295.8	1427.3	-498.975	1572.13	47.495	2526.06	-1451.62	2147.58	3511.81	4731.58	8109.48	6535.43	1038	-1222.44	-1880.49	2879.43	-167.716	-2262.84	-551.269	2513.1	4297.06	7214.56	-934.527	2552.37	11074.9	6193.14	200.98	-469.927	-1775.15	-4233.43	566.706	11052.2	4333.77	868.397	7859.48	704.759	754.99	583.544	913.413	1193.23	-934.527	2552.37	11074.9	6193.14
195	867.601	-1865.63	909.983	69.9501	-1939.32	4273.14	1363.37	-42.6954	673.318	294.775	2563.16	-1239.2	451.07	2271.47	5269.27	7052.99	7319.44	1100.74	-1161.54	-1671.9	2672.89	-120.343	-2285.49	-145.435	1439.39	4929.51	9513.91	-324.799	2608.5	10935	7092.19	-89.1225	-508.661	-1081.74	-3969.02	1242.95	10108.4	3882.48	874.356	6358.08	150.236	-149.226	-17.9248	994.655	1037.01	-324.799	2608.5	10935	7092.19
200	2246.14	-1283.66	634.993	414.025	-1963.16	3914.34	1593.09	-237.496	1029.14	-40.1256	3759.4	-544.669	1020.54	2474.48	4892.55	7868.42	6502.68	898.777	-348.902	-1543.03	3161.83	-79.4671	-2476.13	-537.65	1276.66	3963.13	10049.4	251.059	2729.59	10344.5	6832.46	-623.632	-544.843	-2079.01	-4322.83	1415.31	10942.2	3427.84	658.039	5767.12	1227.7	158.431	155.753	1274.16	1080.9	251.059	2729.59	10344.5	6832.46
205	2687.42	-840.906	677.664	618.214	-1483.31	3489.28	1153.63	218.264	859.171	259.254	3868.55	-1339.65	800.362	1220.39	3205.36	8550.47	6030.39	1510.22	-171.591	-1320.32	2488.83	-16.4675	-1434.4	-683.369	2006.47	4777.63	10494.2	53.0953	2668.17	11662	5879.5	1041.34	-483.683	-1362.83	-4720.48	1407.29	9255.68	3318.96	558.225	6394.99	445.696	810.743	-116.853	1002.6	1210.56	53.0953	2668.17	11662	5879.5
210	2682.39	-698.45	558.359	500.142	-1337.1	2727.67	1941.36	-304.039	682.214	297.758	4126.41	-1283.3	443.974	2283.55	3158.02	9724.88	7345.04	820.701	-895.526	-1700.12	2880.19	132.351	-2431.2	-267.266	1728.13	2953.48	10040.6	-407.55	2645.58	12174.1	7862	824.473	-577.683	-1787.71	-5738.36	1436.35	10208.5	5551.97	888.763	5872.11	878.951	723.696	211.154	1068.8	1145.01	-407.55	2645.58	12174.1	7862
215	2200.31	-844.614	1209.39	454.63	-1797.57	3088.54	1807.81	557.55	395.21	289.339	3768.54	-1327.07	-210.81	1229.14	3290.49	8237.38	7133.47	1070.04	-672.917	-676.908	3150.19	-131.593	-1817.63	-196.888	1315.62	2764.24	9828.88	-1462.6	2888.81	10316.2	6829.28	1451.96	-659.478	-2639.66	-4185.6	874.282	9140.82	5122.74	761.667	5606.97	882.458	-533.547	247.043	526.111	1030.11	-1462.6	2888.81	10316.2	6829.28
220	2049.39	-1115.46	647.845	633.405	-2113.27	3680.58	1561.56	-31.432	329.551	43.9211	4050.87	-1630.81	-369.616	1550.18	2691.05	7591.59	7773.42	1437.77	-521.267	-348.999	2696.16	113.938	-2394.14	-252.34	1919.49	3383.13	9957.29	-624.63	2762.49	10992	7896	2018.56	-446.042	-1801.74	-5264.07	1188.36	8328.88	4109.87	1347.37	5560.07	919.16	-605.871	12.312	725.63	965.045	-624.63	2762.49	10992	7896
225	2462.13	-659.447	1049.85	554.895	-1438.75	4435.56	1643.61	-354.984	-39.8554	149.769	3576.19	-1331.06	603.832	1990.08	3405.2	9234.88	6470.14	786.704	-657.377	-1508.66	2496.16	-296.588	-1415.29	-678.03	2517.34	3694.72	8742.22	-745.846	2208.69	12557.6	7662.82	2389.03	-610.866	-1222.7	-4349.1	1476.94	7936.73	3726.75	652.651	4963.2	692.076	547.882	328.606	1326.46	1004.35	-745.846	2208.69	12557.6	7662.82
230	2639.28	-1220.75	1490.99	479.062	-2010.47	5182.49	1950.16	-178.173	377.355	285.154	4683.28	-1648.81	-221.321	1237.88	3083.24	8183.51	7321.41	1110.36	-644.1	-559.654	2796.91	39.6656	-1883.63	-353.755	2402.43	4105.88	8925.33	-599.892	2288.26	12681.4	6099.08	2256.16	-552.059	-2361.23	-4601.21	736.389	9867.92	4390.25	932.455	6436.24	539.439	467.205	624.661	768.141	1052.34	-599.892	2288.26	12681.4	6099.08
235	2220.98	-837.117	1140.64	183.737	-1376.9	5225.33	1780.69	-253.356	738.907	72.7535	4376.73	-869.795	769.203	545.39	3300.78	8491.67	6399.23	1319.96	-1165.5	-1194.25	2971.96	-365.449	-2356.33	-274.015	1935.49	4231.39	9314.22	-458.03	2303.46	11903.6	7857.67	2869.34	-503.575	-1747.15	-4754.5	1384.7	9046.3	3624.83	546.118	7232.76	892.71	-192.214	314.724	779.372	1233.14	-458.03	2303.46	11903.6	7857.67
240	3283.58	-921.037	1356.66	314.424	-1729.67	5985.94	1567.38	281.949	231.319	105.968	3965.95	-1496.13	88.5024	2346.34	2439.65	7326.92	7630.3	1478.19	-1281.34	-109.568	3001.55	-34.9983	-1962.43	-555.233	1731.03	4317.64	8324.05	-999.299	2315.34	12902.8	5024.3	3098.99	-644.467	-1374.25	-3730.92	1238.65	9207.23	4065.27	1193.68	6027.42	1077.31	219.395	240.658	1078.58	1265.03	-999.299	2315.34	12902.8	5024.3
245	3742.03	-2247.28	817.019	-119.198	-1680.59	8248.34	1632.88	-203.483	-106.57	451.142	4171.14	-903.342	-487.033	1212	2407.81	9209.85	7188.8	1222.75	-997.279	-278.597	2795.56	0.525629	-1993.94	-479.331	3043.05	3989.52	8440.53	-2157.52	2259.72	12097	6607.49	2539.58	-526.182	-1929.19	-4136.92	1227.76	10266.6	3237.3	1427.11	6087.01	902.528	-164.685	577.797	1179.81	1087.36	-2157.52	2259.72	12097	6607.49
250	3313.43	-2197.28	1814.65	37.5645	-1787.54	8681.08	1416.53	324.806	775.987	35.0014	3954.91	-645.792	221.628	3182.03	359.118	8681.58	6904.77	909.983	-1477.81	-294.927	3095.71	270.864	-2390.1	-672.621	2421.01	4967.56	8320.27	-1130.16	2495.69	12322.8	6532.16	3006.71	-733.102	-2215.58	-4286.48	1962.61	10598.8	3280.97	1663.18	6240.99	1076.16	-1025.28	709.847	618.802	1228.12	-1130.16	2495.69	12322.8	6532.16
255	3013.12	-1308.53	1201.94	515.901	-1269.07	10590	1660.92	148.896	647.603	64.2081	3792.94	-465.229	394.071	958.094	868.491	8474.9	6890.44	1085.12	-388.025	-353.133	3093.33	-310.014	-2643.79	-253.406	1712.88	2989.6	7153.56	-2200.1	2035.85	12223.8	6380.04	2965.27	-474.433	-2288.67	-4525.26	1835.95	10115.5	3176.17	1957.05	6617.84	1048.33	-234.507	453.406	512.753	1608.15	-2200.1	2035.85	12223.8	6380.04
260	3506.33	347.141	1244.19	685.663	-1634.54	11540.7	1637.24	-19.9838	185.216	-173.18	4071.11	-812.692	196.127	899.352	-293.626	8027.26	6999.74	1494.6	-712.494	350.336	3056.08	-334.145	-2233.46	-420.535	2684.47	4593.23	7641.93	-1337.24	2621.87	11954	6850.52	2648.42	-563.173	-2025.79	-3357.08	1178.4	10656.5	2810.98	1209.71	8109.08	1479.08	48.8262	724.506	1159.42	1123.74	-1337.24	2621.87	11954	6850.52
265	3859.1	-1145.15	1199.4	477.37	-2104.81	11373.2	1264.83	69.869	561.124	345.53	5417.48	-1570.12	-285.756	934.472	836.796	9103.85	6303.37	1223.19	-751.48	116.755	2834.17	145.835	-1965.22	-498.469	2094.13	4365.24	8143.21	-1327.76	1862.92	13753.6	7085.27	3292.4	-545.535	-1782.52	-4655.63	798.408	12394.8	2871.56	914.562	7864.97	1389.87	-768.838	372.825	613.29	1575.12	-1327.76	1862.92	13753.6	7085.27
270	3372.96	-163.913	1525.32	184.579	-1404.04	10916.2	1963.86	348.973	256.365	172.515	4408.86	-970.05	-253.178	2075.31	420.25	8852.23	5507.33	1100.34	-992.582	-461.646	3098.65	-76.6073	-1558.39	-274.1	2404.98	4404.07	8365.36	-695.208	1793.74	13261	7227.72	3616.98	-629.703	-1969.55	-4027.67	1928.09	12057.2	3978.09	1084.68	5382.8	1483.62	-616.535	462.845	937.951	1676.16	-695.208	1793.74	13261	7227.72
275	3373.68	-607.108	1744.72	29.7822	-2005.51	10963.9	1709.19	427.458	563.372	245.418	4346	-898.107	343.925	2486.34	-534.043	9730.05	7237.27	1325.17	-1285.73	-1042.64	2870.93	-206.638	-2031.28	-295.914	1856.16	4128.47	7681.47	-1397.49	1876.52	14099.4	6674.82	2941.89	-264.045	-1609.56	-3783.84	1772.44	12277	4032.32	1434.39	7802.58	1108.78	118.705	423.552	726.48	1343.22	-1397.49	1876.52	14099.4	6674.82
280	3939.4	-712.797	1490.16	84.1065	-1665.1	11963.4	1859.66	-228.596	576.845	477.611	5281.04	-214.155	-249.469	1530.46	-1341.32	9607.27	6611.89	1501.91	-1490.12	-591.234	2694.55	76.7975	-1777.61	26.802	2124.04	3907.34	7689.1	-770.93	2167.98	14472.6	7695.52	3094.66	-625.124	-1134.99	-2567.66	2040.05	11646.5	4841.08	1582.31	7301.07	1987.34	-594.062	227.243	724.875	1901.77	-770.93	2167.98	14472.6	7695.52
285	3217.21	740.551	1885.95	175.078	-1499.9	11444.6	2033.34	206.293	-183.581	514.33	5730.93	-1076.23	-2627.67	2085.05	-2359.76	9093.82	7292.96	1183.58	-976.787	-300.717	2854.52	89.5336	-1730.98	-256.346	2175.39	5273.98	7591.63	-736.069	2044.29	14514.4	6250.56	2359.98	-1090.25	-2262.21	-4393.51	1669.99	12158	3263.05	1483.22	6938.62	1693.49	-32.1745	490.168	313.885	896.294	-736.069	2044.29	14514.4	6250.56
290	3647.71	720.077	1636.4	537.904	-1029.76	12003.7	1408.82	13.6647	29.0136	406.203	5821.6	-1650.83	-665.957	1243.64	-1667.56	8687.16	5969.94	1656.95	-1283.19	-594.013	2997	-380.947	-1676.23	-285.506	2964.53	5139.1	7866.14	-686.968	1960.96	13926.8	5541.63	2359.69	-1077.16	-886.442	-3658.7	1310.97	12461	3122.24	1729.07	8384.07	1495.2	-237.917	398.928	805.148	1272.63	-686.968	1960.96	13926.8	5541.63
295	3085.81	82.5096	1513.68	335.487	-1210.51	11975.5	1777.24	-388.028	313.777	235.368	5700.12	-561.135	-1206.53	1625.86	-386.376	9359.25	6546.17	1451.31	-1188.2	103.548	3127.06	-46.4187	-1827.5	-760.77	2554.6	4730.39	8179.86	-958.62	2038.08	13283.7	6438.6	1607.08	-468.475	-2092.21	-4508.68	1566.71	12929.4	3241.82	1321.37	7963.22	1604.11	-587.722	149.672	465.644	1309.87	-958.62	2038.08	13283.7	6438.6
300	3117.84	1562.91	1276.58	214.416	-1399.11	13030.8	1867.82	-57.2994	-51.1129	110.852	5811.5	-936.481	-422.364	1232.18	-2015.86	9669.62	5923.78	1224.53	-1198.25	-85.9066	2869.37	-36.9026	-1468.59	-91.5366	2883.6	5551.3	8535.41	-1417.58	2141.17	13847.7	7592.76	2283.15	-783.365	-1339.38	-3760.19	1779.49	13759.7	2543.98	1325.33	8783.06	1401.76	-874.565	151.582	641.793	1371.27	-1417.58	2141.17	13847.7	7592.76
305	3218.18	-378.698	1565.63	251.048	-1636.39	12328.4	1571.49	-21.7873	-254.325	508.219	4999.44	-1156.4	-1179.78	1266.99	-4431.8	8331.9	5669.87	1459.82	-697.185	-34.8661	2963.26	-52.7547	-1984.63	-324.089	3149.88	5432.61	7787.47	-1848.26	2404.65	13210.8	6809.2	1353.93	-755.927	-1318.43	-3710.79	2114.72	12373.8	2712.69	675.719	7767	1612.27	-356.992	419.922	486.863	1432.97	-1848.26	2404.65	13210.8	6809.2
310	3516.42	-142.928	1768.2	-73.9854	-1654.44	11800.3	2000.52	374.699	425.377	95.1396	5626.03	-381.801	-1538.21	961.674	-3979.64	8345.38	5910.5	1608.01	-429.214	-88.787	3302.09	218.409	-899.237	-220.332	2624.23	4555.08	7914.42	-70.3397	2827.84	13296.5	5453.06	1375.25	-557.493	-1810.42	-4194.22	2037.68	13850.8	2872.46	869.925	9159.42	1678.03	-385.436	646.708	954.537	1166.82	-70.3397	2827.84	13296.5	5453.06
315	3267	42.8811	1551.56	-99.4047	-1696.23	12321.1	1774.75	233.405	18.9114	135.535	5870.88	-671.458	-1217.14	1478.12	-4845.77	8125.61	6837.58	1445.86	-502.364	-376.517	3046.82	148.827	-1780.41	-362.365	3371.38	5311.61	8310.87	-1172.97	2413.94	13000.5	7145.03	1391.52	-669.036	-759.204	-4137.85	1276.99	12229.2	3317.31	910.587	7547.08	1845.89	-1032.5	-50.8509	720.174	1493.09	-1172.97	2413.94	13000.5	7145.03
320	3535.26	-637.511	1468.02	437.61	-1261.13	10981.2	1887.84	-515.922	-146.814	505.206	5657.52	-1113.68	-2446.13	338.877	-4100.89	7661.49	4341.86	1657.59	-422.458	-452.958	3347.34	326.607	-795.551	-195.929	2568.63	6617.21	8943.71	-1671.62	2520.01	13381.3	6713.04	1771.02	-1324.24	-1522.48	-3117.66	1288.82	14005.6	3393.18	1242.96	8307.21	1634.71	-1020.44	-24.0402	493.374	1327.75	-1671.62	2520.01	13381.3	6713.04
325	3255.17	-225.689	1200.25	-197.631	-1501.3	11741.9	2098.28	65.8324	-168.773	205.999	5586.57	-622.734	-1807.03	1200.11	-3981.7	8073.55	5170.22	894.572	-390.258	-195.797	2667.9	7.84431	-1534.06	-131.402	2822.09	6680.27	7825.92	-1383.34	2657.85	14434.8	6778.9	1403.35	-858.347	-1724.97	-2763.72	1898.32	14708.3	4710.67	1313.02	9220.65	1240.1	-595.418	-28.7815	512.413	1491.16	-1383.34	2657.85	14434.8	6778.9
330	2792.43	-624.396	1778.69	347.643	-788.432	9912.89	2151.45	122.406	-54.6552	114.776	6468.25	-1090.6	-893.148	542.153	-3923.68	7525.61	5827.05	1354.4	120.617	-461.462	2902.91	-238.655	-1839.24	-87.5002	2645.44	7202.82	8323.96	-1664.79	2588.49	14361.9	6431.34	709.401	-318.607	-1603.11	-3146.04	2286.08	14518.5	2727.51	1051.58	9323.85	2092.71	108.335	285.789	867.98	1181.3	-1664.79	2588.49	14361.9	6431.34
335	4220.51	-766.606	1533.27	138.166	-770.481	10365	1804.22	-459.703	-130.106	8.52599	6158.05	-17.2565	-1569.06	1094.43	-5093	8357.21	5083.2	1634.03	-55.1077	113.63	2412.71	641.644	-1070.54	-460.501	3134.83	7457.56	8542.5	-2137.43	3214.5	13075.4	6487.95	356.322	-1023.41	-698.708	-2792.61	1297.39	12389.6	4205.9	899.097	8054.11	1815.88	-1041.41	-168.552	1066.03	1215.45	-2137.43	3214.5	13075.4	6487.95
340	3781.14	-1077.5	1497.91	-154.739	-855.849	9487.59	1545.9	90.0424	630.581	-71.2383	5945.02	-1254.93	-693.501	1275.44	-3755.18	8071.85	5768.06	1377.4	-100.037	-196.634	2716.36	124.125	-1221.7	-162.728	3541.04	7684.61	7726.32	-2074.19	2985.6	15026.8	5631.65	658.199	-1126.2	-894.683	-2241.91	2881.7	11812.7	3211.24	880.645	10072	1688.14	-392.502	141.472	430.353	1650.28	-2074.19	2985.6	15026.8	5631.65
345	3301.96	147.072	1481.3	-265.245	-886.699	8455.05	2118.5	8.32343	-241.104	368.606	5503.65	-1542.79	426.496	2667.82	-4953.61	8025.52	4170.44	1847.14	-148.335	-39.9223	2546.33	461.063	-1105.75	-329.132	4032.85	7849.34	8280.85	-1447.02	3209.78	14708.4	6011.51	-55.3167	-1437.22	-732.941	-3226.07	2769.24	12076.4	4070.67	1244.19	9559.65	1834.06	-680.6	562.904	845.264	778.871	-1447.02	3209.78	14708.4	6011.51
350	3192.46	-2658.55	1268.95	-68.9848	-1920.53	6442.74	1683.78	-531.026	602.63	128.179	5012.33	-1544.61	-1694.27	765.128	-4173.62	6645.02	3655.64	1525.79	-376.931	275.593	3308.5	376.395	-1259.85	48.4139	2492.3	8421.27	8456.53	-1791.91	2529.55	15184	6442.05	540.688	-1462.2	-907.883	-3398.25	1698.64	13218.6	2888.97	843.354	8685.69	1627.09	-893.821	312.272	757.704	1165.91	-1791.91	2529.55	15184	6442.05
355	2953.6	-2553.24	1888.41	-464.892	-1626.32	4481.22	1644	-210.684	189.727	179.049	5245.1	-1366.61	320.63	1101.1	-3994.52	7952.98	4416.22	1674.23	-300.458	275.653	3072.45	156.228	-1123.31	-66.5009	2283.35	7026.03	8413.95	-1082.18	2419.4	14563.5	6793.69	-944.523	-1453.06	-1309.58	-2708.15	2040.24	11835.2	4017.98	813.69	7732.45	1879.85	-2134.98	138.085	296.806	881.287	-1082.18	2419.4	14563.5	6793.69
360	3446.35	-2873.71	2287.3	-9.23713	-1662.1	4060.96	1863.92	201.234	181.7	272.333	5364.25	-338.02	378.961	581.051	-3220.83	7224.36	3885.61	1563.63	-75.8067	-391.773	2954.85	-63.3813	-253.651	-90.1638	4192.42	7223.57	8272.97	-331.941	1865.29	14768.3	7530.9	-410.93	-1379.63	-1073.84	-3311	2721.12	12995.7	4011.82	1193.04	8583.53	2044.22	-937.046	218.372	699.522	1499.3	-331.941	1865.29	14768.3	7530.9
365	2500.01	-2536.66	1680.84	-598.676	-1008.3	3168.64	1103.48	-544.413	400.012	378.325	4431.6	-1162.27	-934.621	988.411	-4675.3	7276.17	3533.04	1824.62	171.255	479.934	2920.83	383.79	-522.654	-109.153	4154.79	6877.81	8139.7	-2007.35	2513.59	14234.5	7119.38	-1421.76	-1361.67	-1527.17	-2148.48	2051.16	12635.3	3589.01	847.197	8009.75	1632.9	-294.689	132.263	769.39	1380.55	-2007.35	2513.59	14234.5	7119.38
370	3146.64	-2615.6	1975.33	-532.242	-1602.29	2518.36	1644.15	-628.049	-13.9466	88.3003	5592.15	-725.101	-1102.93	1224.02	-4820.72	7976.19	3206.78	1650.94	92.4502	838.768	3162.56	488.495	-1885.61	-425.692	4003.32	7225.99	8887.87	-1653.11	2887.59	15367.7	7432.58	-1409.41	-1457.1	-919.002	-1247.46	2548.27	12874	2502.02	982.344	8104.34	1646.33	-1085.88	50.6423	961.659	1408.03	-1653.11	2887.59	15367.7	7432.58
375	3304.21	-2819.35	1971.48	-426.85	-1206.01	1605.81	1296.49	-710.427	114.145	351.2	5563.66	-931.094	-654.545	1801.61	-5047.39	7383.44	3251.46	1425.94	-188.076	366.55	2808.12	312.724	-1561.91	-25.3657	3898.16	5861.42	7467.55	-1232.24	2481.83	15908.2	8040.13	-1261.56	-1291.53	-511.028	-2076.04	2408.89	11873.7	3201.72	721.421	8949.49	1707.6	-445.023	-172.297	798.989	1466	-1232.24	2481.83	15908.2	8040.13
380	2847.49	-3803.31	1810.53	-98.5422	-1524.62	1437.34	958.292	-152.962	131.506	181.449	6108.37	-847.972	-1167.97	391.439	-3040.59	7371.62	4708.52	1709.85	44.622	-27.5145	2774.44	585.538	-867.97	-349.61	4438.87	5241.4	7560.29	-1286.54	2524.86	15741.1	7046.12	-1214.65	-1490.52	454.756	-1388.87	2397.1	11997.3	2353.88	1349.68	8997.13	2088.01	-1135.66	274.569	643.752	1479.17	-1286.54	2524.86	15741.1	7046.12
385	3698.2	-4241.19	1713.17	-140.982	-1556.95	1214	1090.3	-673.948	229.12	131.896	4498.24	-1735.82	-272.569	1921.4	-2869.27	5778.54	5613.51	1499.39	454.515	429.709	3073.27	501.081	97.1338	-339.278	4677.49	4776.05	8063.48	30.4994	2431.87	16149.7	6833.21	-1245.33	-1494.3	-62.3736	-1884.6	3184.22	13710.8	4515.69	1375.06	9944.92	2037.14	-1068.02	365.028	657.746	1307.46	30.4994	2431.87	16149.7	6833.21
390	2534.6	-3701.41	1937.25	-591.957	-538.188	1458.37	1409.37	-451.327	348.843	304.617	5083.23	-1654.73	-1624.07	1806.28	-1836.04	7443.3	4076.63	1516.13	104.698	608.562	3289.88	-63.6738	-2133.62	-45.4754	5655.58	4110.09	8530.51	-1657.63	2639.3	15785.7	7218.9	-1320.8	-1517.7	-744.132	-3038.9	2464.71	13254.4	4119.8	1788.17	9003.2	1794.07	-1216.92	209.65	790.285	1325.45	-1657.63	2639.3	15785.7	7218.9
395	2900.03	-3151.88	2591.93	-372.949	-1343.33	1733.15	1207.98	-537.63	589.654	500.289	4868.93	-662.705	-737.091	1389.42	-4110.15	6644.62	4038.63	1857.59	252.835	1001.63	2981.03	559.405	-1247.18	-548.121	5092.43	5043.37	7589.53	-1237.08	2307.19	15319.8	6878.83	-901.393	-1270.47	-584.302	-2187.36	2716.52	12758.9	2581.47	1408.66	8804.82	1846.58	-1187.71	-107.407	396.782	1453.78	-1237.08	2307.19	15319.8	6878.83
400	3066.89	-2740.03	2204.36	-143.14	-1113.1	1643.66	1769.44	-210.467	-135.636	-42.8231	5175.83	-1385.42	-2076.75	1547.47	-1256.34	6546.81	3734.73	2081.17	134.191	1951.81	3156.8	683.31	-223.239	-125.016	5408.85	5477.23	8598.81	-1037.82	2398.3	15537.9	6399.47	-835.642	-1783.11	-1198.47	-798.203	3981.17	13836.3	3636.22	1477.17	7984.82	2348.62	-911.268	110.933	686.836	1402.53	-1037.82	2398.3	15537.9	6399.47
405	3628.16	-2590.13	2277.81	-330.463	-1417.72	2898.18	1300.84	-481.77	-418.709	369.96	6117.3	-964.923	-1169.29	960.306	-1681.29	5054.52	4843.13	2035.06	-169.205	2771.53	2923.62	484.205	-1543.07	-185.038	5551.8	3954.8	8079.81	-843.671	2178.68	15796.2	7607.47	-1457.63	-1014.29	-331.979	-1475.27	2764.29	13602	2414.45	1121.11	9080.98	2450.49	-780.709	434.745	843.533	1551.54	-843.671	2178.68	15796.2	7607.47
410	3523.28	-2719.21	2093	321.633	-1152.98	2982.97	1380.08	-319.482	-295.333	274.137	5053.11	-579.918	168.964	1638.56	-958.008	5555.44	3421.58	1913.12	-23.5779	1791.33	3042.38	466.907	385.171	75.0157	5086.17	4764.28	8975.91	-1686.37	2684.21	14907.8	7212.22	-1736.83	-1461	-550.285	-1756.56	3019.24	15103.4	4198.74	1605.53	9747.82	1943.26	-1641.8	464.319	662.29	1134.1	-1686.37	2684.21	14907.8	7212.22
415	3187.46	-2260.46	2114.6	-702.447	-436.83	3955.44	1584.48	-339.68	16.0483	134.563	4506.16	-1098.66	-389.904	908.602	-1608.38	4482.39	3639.07	1828.3	404.547	2551.82	2706.57	680.333	-288.27	-396.247	5201.4	4244.73	8157.64	-1685.75	3022.73	13941	6024.4	-798.73	-1260.8	-6.94804	-835	3973.43	14487	7061.85	892.234	9029.15	2032.67	-1050.52	269.836	383.416	1709.05	-1685.75	3022.73	13941	6024.4
420	3410.41	-1982.33	2105.65	-382.453	-715.709	3814.14	1587.99	-522.121	513.144	362.202	5304.39	-969.789	-228.666	877.968	63.4699	5367.79	4819.37	1984.52	125.284	3760.72	3074.28	842.46	-381.563	-214.585	4814.16	5558.22	8662.53	-1631.13	3091.1	14347.9	6874.35	-1153.02	-1491.95	160.82	-484.71	3747.02	15224.1	4798.69	712.056	9020.16	1623.6	-1628.2	517.359	464.101	1365.47	-1631.13	3091.1	14347.9	6874.35
425	2931.9	-2803.52	1785.06	-316.087	-1055.15	3656	1106.16	-430.908	285.865	283.607	6506.14	-1803.37	792.019	1029.18	-1729.3	5747.14	4914.13	1773.91	452.188	3538.65	3232.74	744.105	-2552.42	-625.888	5108.57	4005.5	10017	-1546.82	2298.29	14156.3	6334.09	-1645.15	-1418.04	796.319	-1941.64	3456.82	13618.8	4557.54	1313.99	8912.95	1771.73	-1518.74	591.833	992.933	1283.56	-1546.82	2298.29	14156.3	6334.09
430	3384.35	-2623.87	2174.15	-643.776	-1410.93	3481.66	1072.36	-274.231	238.109	203.573	4942.38	-1074.23	387.773	-275.455	-1254.36	6018.54	4630.4	1912.88	-97.9645	3113.88	2474.05	419.816	-1872.85	-230.861	4815.87	3951.67	9957.45	-1485.03	3039.02	12851.6	6753.68	-1885.35	-1478.18	303.041	-1115.64	3365.32	13770.2	4992.89	1583.96	8327.39	1738.98	-2549.25	518.12	695.57	1364.38	-1485.03	3039.02	12851.6	6753.68
435	3272.82	-2135.16	1907.11	-338.19	-1428.21	3926.96	1383.37	-373.206	-29.4909	75.1004	5381.21	-1487.9	562.476	-1243.3	-1830.73	6164.28	5489.41	2052.62	-358.147	3326.77	2446	790.008	-435.396	-351.059	4202.46	6361.44	10649.8	-2324.74	2999.45	13107.9	6609.29	-1706.58	-979.792	-548.75	-2205	3942.69	13779.4	4646.61	1148.78	8467.14	1896.41	-1340.48	400.8	333.822	1367.36	-2324.74	2999.45	13107.9	6609.29
440	3709.52	-3811.08	2634.65	-195.548	-955.946	4010.62	1655.97	-268.344	-375.485	331.889	5362.01	-958.831	-413.591	919.607	595.493	4683.62	5862.13	2567.39	-24.3681	6563.11	2229.43	725.818	-1367.09	-231.494	5701.57	7397.5	9282.51	-1490.42	3376.12	12216.8	6439.5	-1639.36	-1221.52	213.372	-574.818	3622.26	14371.2	4349.79	908.188	10969.6	1459.7	-1521.49	1040.76	770.639	1160.22	-1490.42	3376.12	12216.8	6439.5
445	3606.34	-2654.3	2248.86	51.5491	-1230.61	4048.82	1660.59	-874.552	-466.237	517.752	4751.69	-946.53	239.111	858.877	2841.76	5332.36	4992.19	2339.42	-249.174	5474.31	2283.93	754.278	987.865	284.061	6194.14	6161.44	9201.71	-2078.32	3460.01	12322	5714.14	-906.527	-1636.16	111.222	-1234.69	4000.08	14570.3	3725.72	1163.29	11217.2	2034.59	-2222.51	487.474	997.583	1361.62	-2078.32	3460.01	12322	5714.14
450	3510.03	-3080.07	2398.83	-423.847	-1588.05	3660.77	894.872	-496.059	520.167	584.139	5437.73	-457.819	363.248	1838.83	2259.57	5397.52	5905.88	2584.82	310.575	5921.78	1993.27	918.928	135.937	-224.57	6793.28	5719.41	9591.38	-2725.86	3160.66	14030.9	5898.78	-1694.16	-1192.44	535.611	-1207.54	4135.14	15614.6	4947.62	846.99	11085.6	1686.55	-1735.07	-132.843	918.688	1493.58	-2725.86	3160.66	14030.9	5898.78
455	3322.78	-2032.78	2733.19	-331.139	-1624.94	4394.02	1429.57	-434.562	-48.0131	356.43	4929.11	-1175.5	1188.19	2701.85	1946.97	5768.19	5393.34	2944.06	-40.2293	5982.2	2211.44	1365.35	-179.381	-225.849	6484.1	7079.06	9744.21	-2276.4	2791.19	13963.5	5795.3	-1968.59	-1118.55	-105.547	-1349.96	3524.07	14830.7	4330.73	1195.26	9979.11	1830.55	-459.057	649.91	894.929	1635.35	-2276.4	2791.19	13963.5	5795.3
460	4379.69	-2384.88	2230.92	-746.072	-1560.09	3751.8	1100.6	-194.414	105.54	275.962	5410.04	-744.134	772.505	-469.825	1552.57	6410.84	5251.39	2757.05	0.543259	5587.69	2107.9	685.086	-232.108	-338.079	6816.46	7162.85	10102.2	-534.902	3187.56	13347.4	6815.15	-1829.96	-589.324	-741.303	-2237.13	3029.08	14202.3	4578.86	949.824	11966	2590.83	-1732.54	632.056	850.318	1594.99	-534.902	3187.56	13347.4	6815.15
465	4238.63	-2793.16	2271.9	-683.802	-1235.89	3541.08	1262.29	5.96069	46.9234	531.283	7268.28	-293.455	1626.22	-601.07	563.439	4956.89	6436.31	2308.83	-127.21	4918.53	2835.22	1007.27	1351.82	-243.025	7322.63	6701.61	9841.33	-1115.07	3609.6	14489.8	6123.11	-2373.67	-1058.79	-215.763	-1446.29	3208.06	15424.8	3456.22	863.374	12638.8	1856.94	-1147.04	610.392	712.938	1123.55	-1115.07	3609.6	14489.8	6123.11
470	3594.06	-2205.03	2820.05	-249.308	-1557.24	4748.27	1289.39	-295.469	34.1952	596.304	5847.6	-696.458	1309.61	-1139.6	598.222	6246.77	6697.46	2427.79	95.9908	5427.19	2059.35	1093.72	1252.31	184.255	6653.76	6873.45	10260.8	-2090.99	2678.59	13923.6	7003.27	-2913.83	-1033.4	53.9078	-1817.35	3271.96	16045.7	4078.91	1016.07	12308.5	1281.69	-1078.25	517.593	933.734	1601.47	-2090.99	2678.59	13923.6	7003.27
475	4077.08	-2247.79	2803.08	-313.28	-1665.88	4997.08	984.612	-379.119	129.973	359.595	6833.21	-513.078	1520.24	165.549	2821.47	6263.97	6439.91	2246.52	361.167	5324.86	2640.75	670.197	422.068	-100.842	6747.83	7677.89	10885.2	-1681.5	3334.6	14369.1	6371.51	-3215.61	-951.734	227.923	-1759.39	3355.98	15082	4479.45	1567.36	10873.8	1671.34	-1515.99	787.304	879.361	1431.38	-1681.5	3334.6	14369.1	6371.51
480	4105.31	-3090.49	2672.26	-23.1745	-1549.57	4102.41	1428.36	-424.899	109.603	123.756	6569.19	-743.194	1335.13	708.22	3834.92	5571.63	5946.7	2419.73	-115.289	5791.1	1919.54	762.472	1642.47	-17.636	7658.16	7095.56	9857.55	-1075.24	3591.65	14869.7	7233.14	-4336.25	-729.035	-401.636	-1941.71	2367.38	16193.3	4579.35	623.912	11536.5	1783.05	-1261.48	630.32	898.408	1401.16	-1075.24	3591.65	14869.7	7233.14
485	4143.38	-1684.73	2927.05	-617.373	-1374	4210.29	997.681	-663.575	-215.695	651.378	6297.58	-43.3437	1088.17	171.578	1454.94	6096.76	5315.06	2690.67	44.1959	6542.47	2498.54	744.399	1312.01	-50.976	7712.51	7879.16	10207.8	-1792.78	2970.14	15227.9	7105.26	-4632.62	-1253.42	-645.812	-1930.17	3567.63	15114	4313.2	898.744	9246.52	2016.25	-1587.52	466.756	479.985	1702.57	-1792.78	2970.14	15227.9	7105.26
490	4223.16	-2329.7	3187.93	-724.324	-2060.09	5164.67	1209.18	-448.828	-372.06	418.029	6991.2	-43.6859	1072.84	1188.86	4078.75	6288.75	6259.39	2402.22	591.101	6355.15	2236.38	1088.82	2576.93	438.293	8316.33	9104.7	9988.45	-1745.31	3171.46	14649.1	6734.55	-4977.11	-812.267	-905.665	-2022.72	3214.3	13860.5	3463.48	1337.86	10989.5	1950.32	-1564.18	287.323	693.263	1940.13	-1745.31	3171.46	14649.1	6734.55
495	3300.92	-2521.59	3069.66	-638.146	-2047.91	5478.12	812.26	-254.826	-743.758	259.835	7127.15	-836.491	1371.7	2083.38	2526.42	4676.13	6997.55	2518.42	326.693	7497.74	1872.71	527.98	2967.08	-467.403	7939.97	9324	10910.3	-1179.89	3423.38	15725.6	7661.44	-5744.66	-420.82	128.382	-1387.95	2605.27	13793.3	4104.16	1023.47	9618	1845.97	-1319.27	676.917	1118.77	1262.42	-1179.89	3423.38	15725.6	7661.44
500	3771.44	-2351.07	2932.43	-432.075	-1322.56	6891.23	418.289	-75.195	-62.9949	412.812	6860.54	342.686	2328.07	1369.65	1848.51	6109.38	6713.61	2882.6	489.92	6920.35	1780.94	900.407	2483.26	-260.166	7916.72	8314.59	10727.2	-248.134	3105.07	14557.9	7144.64	-6622.11	-412.781	-946.77	-1219.27	3010.47	14045.9	2750.13	726.894	7935.76	1360.84	-671.486	122.473	599.827	1590.42	-248.134	3105.07	14557.9	7144.64
505	3478.4	-3490.22	2515.99	-301.157	-923.589	7482.92	293.297	-146.321	117.249	219.363	6845	4.39403	665.889	1557.45	2676.16	4463.08	6598	3184.86	268.032	7383.75	2021.98	786.602	2315.68	-280.278	7265.15	9566.16	10371.2	-1087.15	2741.03	15148.2	6734.55	-6003.07	-902.358	-152.75	-2234.17	3332.8	15403	4303.21	538.251	7830.77	2253.29	-707.524	419.871	752.247	1656.34	-1087.15	2741.03	15148.2	6734.55
510	3570.6	-1989.7	2608.33	-450.345	-1101.87	7038.3	665.668	-267.139	509.878	337.125	7143.02	-97.5654	1673.62	82.7197	4049.35	5573.03	6532.3	2913.07	500.985	7311.56	1314.98	1177.09	2852.51	-516.699	7963.41	7624.9	9674.02	-1493.4	3098.97	15481.9	6315.08	-6713.14	-969.455	-954.237	-999.435	2965.58	14764.5	3437.2	781.482	8169.04	1362.11	-409.072	459.204	213.72	1586.73	-1493.4	3098.97	15481.9	6315.08
515	3890.67	-2275.6	2404.86	-726.156	-1823.83	7463.58	110.062	-707.538	93.55	363.112	7620.88	89.665	1135.28	492.208	6236.05	5376.75	7291.12	2724.06	369.474	7266.96	1836.71	793.681	2106.48	-150.685	7650.11	8440.31	10372.4	-886.264	3417.24	15201.5	6376.07	-7161.52	-993.39	-1394.88	-2597.82	2403.18	14157.5	4487.13	999.36	8829.38	2058.35	-747.364	705.95	669.401	1521.16	-886.264	3417.24	15201.5	6376.07
520	3949.04	-2281.84	2445	-516.654	-878.749	5351.73	621.978	-236.161	-101.744	173.35	6695.43	-825.922	1535.75	894.83	6212.05	5785.52	5765.5	2554.31	857.685	7024.71	2076.55	584.621	2822.64	172.756	8598.92	9564.11	9746.28	-1013.3	3655.76	14578.1	6710.51	-7921.25	-1078.6	-999.295	-1144.34	3069.81	13249.5	3111.09	719.231	8559.6	2040.86	-1104.24	325.93	774.602	1915.84	-1013.3	3655.76	14578.1	6710.51
525	4018.41	-2626.29	2416.55	-451.526	-1446.23	6738.79	928.631	-724.07	387.125	365.841	7137.8	-593.7	1828.98	1486.13	5836.25	4891.06	6032.85	3196.65	74.1068	7836	2114.58	450.178	2707.72	-11.1714	8310.41	8459.27	10476	-1656.12	3444.83	14271.5	5850.08	-8079.95	-1218.96	-928.422	-4124.52	2577.47	14031.5	4349.29	698.06	8203.22	1888.99	-1212.86	542.853	453.481	1726.5	-1656.12	3444.83	14271.5	5850.08
530	4625.05	-2675.58	2463.93	-603.829	-1566.29	7547.92	234.64	-581.756	186.89	35.0218	6971.08	-248.459	3075.73	1519.43	8155.91	5811.26	5883.37	2506.86	52.0455	7438.53	2063.59	1360.99	2508.8	-336.065	8768.6	8966.14	9045.88	-1335.6	4111.43	15706.8	7079.58	-8104.59	-802.241	-474.884	-1557.91	2982.74	14958.6	3177.55	1261.46	6073.37	1706.58	-1521.18	705.127	266.907	1417.22	-1335.6	4111.43	15706.8	7079.58
535	4243.86	-3016.39	2651.99	-138.458	-2060.06	7411.75	287.863	38.5472	-442.921	598.081	6322.48	-757.371	3078.42	473.57	9387.94	4829.14	4741.29	2759.15	1089.27	8429.69	2003.84	491.326	2138.43	-154.992	7987.29	7882.11	9335.54	-871.734	3575.19	15518.1	6719.16	-7387.78	-983.479	-1006.07	-1689.73	3406.31	13990.9	4863.02	187.637	8489.85	1666.81	-1091.49	198.171	635.197	1652.23	-871.734	3575.19	15518.1	6719.16
540	4070.99	-2136.3	2826.81	-369.43	-1387.45	8024.79	468.306	-583.079	287.666	543.687	7929.8	-437.6	2759.29	1991.98	10494.4	4737.67	5554.66	3169.7	431.379	8674.17	2210.41	436.748	3570.68	-72.1643	7702.98	7685.01	9076.32	-1653.86	3738.58	14801.6	6863.74	-7613.59	-506.354	-868.458	-3267.22	3325.13	13587.9	5073.99	819.315	9157.52	1806.53	-469.081	497.283	704.115	1739.66	-1653.86	3738.58	14801.6	6863.74
545	3631.64	-2751.07	2253.47	-654.329	-1641.1	8708.43	81.3369	-272.809	1045.83	-106.781	7341.01	-241.203	2354.14	1192.12	8753.87	5740.59	6448.19	3090.52	88.7878	9027.45	1751.76	914.264	4264.9	-300.651	8982.02	8228.92	9423.11	-427.414	3692.47	16095.2	5669.8	-8660.15	-1104.34	-344.236	-3519.16	3223.24	12551.5	4505.08	819.427	8201.24	2387.89	-144.442	208.829	757.141	918.201	-427.414	3692.47	16095.2	5669.8
550	4122.69	-2551.56	3158.32	-569.824	-1465.09	8266.84	148.31	-534.157	615.468	610.925	6181.16	-253.968	2718.22	1418.69	8856.46	5869.64	5352.7	2353.41	728.991	8970.2	1693.51	943.188	5697.11	-545.979	8622.72	9379.25	8580.4	-741.706	3747.88	16686.5	6892.8	-7641.12	-754.237	-194.32	-2709.05	3256.3	14947.2	3947.38	628.576	7188	1774.54	-304.132	320.287	775.434	1785.03	-741.706	3747.88	16686.5	6892.8
555	3549.27	-2208.26	2332.58	-215.92	-1640.55	7838.35	92.3881	-327.311	362.584	395.017	8160.11	-250.06	4194.58	2138.62	7490.62	5901.28	5758.61	3019.16	102.497	8135.28	1672.2	622.878	4670.09	-125.827	9866.64	9721.41	9695.57	-1747.83	3592.28	15895.6	7125.58	-8238.32	-731.474	271.253	-2005.12	3676.99	14235.1	2570.28	407.205	8788.94	2239.03	-845.442	464.376	685.899	1575.73	-1747.83	3592.28	15895.6	7125.58
560	2942.02	-2108.89	2543.38	-436.079	-1925.46	7419.06	411.226	-1026.03	512.121	470.334	7083.86	-516.033	3281.27	1093.79	7178.11	6050.4	5052.5	3085.1	355.538	8836.18	1859.34	684.762	5754.27	-27.0507	8538.82	8933.52	9239.59	-1194.35	3719.51	16147.7	7103.72	-8107.24	-1203.89	-722.321	-3209.13	3721.32	13325.3	3849.77	508	7416.89	1442.87	103.928	516.873	1064.88	2112.95	-1194.35	3719.51	16147.7	7103.72
565	3505.11	-2344.35	2316.79	-622.346	-910.222	7743.17	629.886	-468.842	787.153	205.931	6573.24	-830.349	2312.23	2384.95	7632.58	5501.28	4523.51	3040.07	-132.222	8477.49	1517.22	749.685	5154.21	-86.1299	9331.95	9585.34	9088.12	-1408.36	4095.31	14388.6	6075.26	-7652.81	-1206.19	-414.228	-2570.81	3396.81	13224.5	3087.16	-151.718	7574.41	1344.12	-1441.38	454.574	1240.54	1719.74	-1408.36	4095.31	14388.6	6075.26
570	3718.28	-1557.12	2982.27	-378.765	-1834.34	8280.92	535.177	-217.181	400.731	759.788	8468.91	-1187.79	3856	3389.25	8168.85	5400.38	5620.03	3180.84	-410.844	7945.89	1752.75	791.477	6236.42	86.7597	10553.3	10229.1	8951.95	-413.121	3826.69	17535.7	6986.75	-8030.78	-1052.63	-1030.13	-2487.57	3944.19	12901.9	3930.77	230.442	7112.53	1517.48	31.8655	583.841	851.923	1562.09	-413.121	3826.69	17535.7	6986.75
575	4003.51	-1366.24	2742.88	-723.235	-1273.98	7030.51	669.552	-327.153	289.197	492.118	7459.59	-828.282	3380.09	2114.11	7001.79	6267.8	4562.85	3303.85	6.88394	7399.51	1813.78	434.182	7031.73	-155.123	9587.09	9084.59	9904.08	-299.527	4147.06	15909.1	6223.81	-7443.8	-1355.81	-407.959	-2222.89	3982.36	13586.6	3630.72	806.651	8782.07	1536.64	-673.589	657.56	875.481	1188.75	-299.527	4147.06	15909.1	6223.81
580	4136.14	-3233.99	2521.32	-1000.25	-1517.35	6826.91	454.418	-277.614	466.907	563.152	7770.1	-795.285	3898.79	2686.01	8506.91	5319.93	4575.48	3181.07	44.8128	7662.26	1461.26	1222.19	8462.88	4.80555	10283.3	10131.4	9087.12	-117.24	3770.7	15977	5550.73	-7375.26	-1464.07	117.041	-1674.14	3663.68	13459.5	3716.73	344.298	8683.34	1585	-206.807	1252.36	886.019	2264.6	-117.24	3770.7	15977	5550.73
585	3542.36	-3125.23	2453.12	-502.041	-1540.77	6627.87	582.982	-820.646	207.814	113.487	9169.74	-406.588	3326.15	2213.85	7924.18	5326.28	4048.52	2953.82	169.62	9467.01	1735.55	971.215	8435.41	-266.541	10231.4	10393.4	9943.93	-932.801	4171.14	15404.4	6737.05	-7513.58	-1602.01	-941.028	-2320.93	3769.84	13796.3	2774.98	47.1176	8043.74	1521.64	-204.013	559.056	619.268	1785.04	-932.801	4171.14	15404.4	6737.05
590	3785.08	-2580.72	2537.99	-824.452	-1264.05	6737.51	874.2	49.8024	445.491	407.12	8693.87	217.371	3705.83	902.201	8299.43	5848.83	5160.05	3541.78	201.158	8265.72	1879.04	632.401	9713.85	-263.423	9220.13	9670.16	8836.83	-427.125	4890.55	14386.3	7191.66	-6894.56	-1214.71	-900.307	-2444.49	3574.62	13266	3093.48	131.124	7116.99	1806.13	171.855	828.495	793.399	1318.17	-427.125	4890.55	14386.3	7191.66
[truncated: 988 more columns]

## Sheet: DRB
DataTable: T (sec.)/micropoint
Names:	CDKL5DRB7roical-01.txt_ micropoint_ROI1	CDKL5DRB7roical-01.txt_ micropoint_ROI2	CDKL5DRB7roical-01.txt_ micropoint_ROI3	CDKL5DRB7roical-01.txt_ micropoint_ROI4	CDKL5DRB7roical-01.txt_ micropoint_ROI5	CDKL5DRB7roical-01.txt_ micropoint_ROI6	CDKL5DRB7roical-01.txt_ micropoint_ROI7	CDKL5DRB7roical-01.txt_ micropoint_ROI8	CDKL5DRB7roical-01.txt_ micropoint_ROI9	CDKL5DRB7roical-01.txt_ micropoint_ROI10	CDKL5DRB7roical-01.txt_ micropoint_ROI11	CDKL5DRB7roical-01.txt_ micropoint_ROI12	CDKL5DRB7roical-01.txt_ micropoint_ROI13	CDKL5DRB1roical-01.txt_ micropoint_ROI1	CDKL5DRB1roical-01.txt_ micropoint_ROI2	CDKL5DRB1roical-01.txt_ micropoint_ROI3	CDKL5DRB1roical-01.txt_ micropoint_ROI4	CDKL5DRB1roical-01.txt_ micropoint_ROI5	CDKL5DRB1roical-01.txt_ micropoint_ROI6	CDKL5DRB1roical-01.txt_ micropoint_ROI7	CDKL5DRB1roical-01.txt_ micropoint_ROI8	CDKL5DRB1roical-01.txt_ micropoint_ROI9	CDKL5DRB1roical-01.txt_ micropoint_ROI10	CDKL5DRB1roical-01.txt_ micropoint_ROI11	CDKL5DRB1roical-01.txt_ micropoint_ROI12	CDKL5DRB1roical-01.txt_ micropoint_ROI13	CDKL5DRB1roical-01.txt_ micropoint_ROI14	CDKL5DRB1roical-01.txt_ micropoint_ROI15	CDKL5DRB1roical-01.txt_ micropoint_ROI16	CDKL5DRB3roical-01.txt_ micropoint_ROI1	CDKL5DRB3roical-01.txt_ micropoint_ROI2	CDKL5DRB3roical-01.txt_ micropoint_ROI3	CDKL5DRB3roical-01.txt_ micropoint_ROI4	CDKL5DRB3roical-01.txt_ micropoint_ROI5	CDKL5DRB3roical-01.txt_ micropoint_ROI6	CDKL5DRB3roical-01.txt_ micropoint_ROI7	CDKL5DRB3roical-01.txt_ micropoint_ROI8	CDKL5DRB3roical-01.txt_ micropoint_ROI9	CDKL5DRB3roical-01.txt_ micropoint_ROI10	CDKL5DRB3roical-01.txt_ micropoint_ROI11	CDKL5DRB3roical-01.txt_ micropoint_ROI13	CDKL5DRB4roical-01.txt_ micropoint_ROI1	CDKL5DRB4roical-01.txt_ micropoint_ROI2	CDKL5DRB4roical-01.txt_ micropoint_ROI3	CDKL5DRB4roical-01.txt_ micropoint_ROI4	CDKL5DRB4roical-01.txt_ micropoint_ROI5	CDKL5DRB4roical-01.txt_ micropoint_ROI6	CDKL5DRB4roical-01.txt_ micropoint_ROI7	CDKL5DRB4roical-01.txt_ micropoint_ROI8
Comments:
0	0	0	0	0	0	0	0	0	0	0	0	0	0	0	0	0	0	0	0	0	0	0	0	0	0	0	0	0	0	0	0	0	0	0	0	0	0	0	0	0	0	0	0	0	0	0	0	0	0
5	3471.99	914.149	-272.726	6155.12	940.285	355.718	264.115	37.8019	-524.056	379.65	639.707	3876.09	4462.53	104.475	2695.47	1928.16	5605.71	7291.22	3509.77	1933.81	3241.46	893.18	2998.56	78.5283	4036.59	418.786	761.319	434.099	1155.57	-125.723	-1010.5	835.422	581.17	1741.48	271.195	-217.041	16145.9	420.632	7168.61	-386.654	343.008	3628.67	918.083	998.971	989.121	305.94	-471.19	511.547	929.713
10	-65.8014	1063.04	-17.2914	7099.75	1087.95	2567.94	198.451	594.3	-278.547	452.037	1166.13	4244.78	8771.97	-49.7092	4237.28	4144.85	7871.51	14825.1	7154.58	2575.11	5386.81	1489.85	5636.58	608.319	5278.36	246.459	1430.25	1169.75	1814.68	366.134	-503.14	2240.96	1053.6	1700.72	34.8185	1234.47	26217.4	-182.602	11496.2	-394.673	224.504	4529.97	1449.07	1445.76	1585.86	1264.67	636.984	1321.31	1415.8
15	-1366.84	1076.59	-156.758	9305.72	1522.48	5438.4	780.306	210.186	169.51	296.059	1679.4	5090.18	13914.8	90.3916	6343.32	7329.9	13265	22979.5	11643.5	2818.61	9492.25	2059	9840.9	1310.25	6531.25	424.039	1785.78	1338.73	1351.06	518.617	-512.569	499.158	1601.06	756.702	-200.448	1119.98	24797.7	541.574	10036.6	18.585	282.689	5470.33	2259.59	1749.85	1525.79	1383.84	627.95	883.739	2423.73
20	-3677.08	1696.95	285.492	7982.18	1549.38	8571.49	793.315	324.076	-69.0844	244.934	2084.69	4726.89	18611.9	721.3	8500.6	9031.41	16557.9	29650.3	17065.9	3582.98	12391.6	2786.27	13639.5	1694.7	7708.83	-18.8467	1988.19	1803.67	2207.85	439.484	-389.972	-1240.93	1357.14	805.253	55.8512	-1248.99	25868.5	269.027	16142.1	494.918	183.033	7666.56	2532.3	2571.21	2158.86	1802.13	1454.72	1550.03	3226.15
25	-2302.96	2011.81	309.274	9177.26	1130.91	10850.4	890.292	178.829	-537.583	207.118	3169.8	2514.86	20819.3	581.016	9740.59	11521.6	22569.8	38442.2	21486.3	3402.07	14289.9	3585.9	17012.3	1716.65	7751.76	-66.3008	2294.23	3149.5	1953.25	971.602	-504.121	-54.4812	2426.53	987.855	357.132	308.333	28729.6	998.046	24885.7	161.153	188.575	5251.63	2448.89	2596.36	2240.33	1860.54	1817.67	2472.96	3100.03
30	-5716.1	1735.99	7.31596	8251.02	1843.8	13982.9	980.732	-118.203	23.3204	94.4444	2304.76	1012.5	24821.2	605.73	11147.9	12732.1	28602.8	48909.7	29099.3	5124.43	16517.5	3605.76	19762.4	1447.18	7266.74	85.2728	1994.92	2816.94	1792.65	1165.69	2.98147	-804.912	1699.93	762.35	561.367	114.29	30856.7	285.313	24669.3	666.038	362.114	4775.28	2416.97	2486.15	2161.33	1665.14	1673.38	2229.37	3854.49
35	-7698.56	1863.45	321.582	7476.4	2826.24	16436.7	859.627	202.892	-291.687	-127.406	706.809	331.481	26584.8	358.008	12322.2	13334.9	33637.6	56694.8	32136.9	5005.31	19851.1	4486.73	22503.3	2021.01	8071.99	-19.9026	2272.05	3227.18	1475.99	1223.89	379.902	-3132.8	2039.02	1302.62	431.843	2345.63	31303.8	289.295	22711.4	-210.343	230.916	5264.25	2934.18	2449.39	2935.37	1910.74	1813.22	2087.31	4213.7
40	-4808.3	1714.69	177.13	6774.36	2917.86	17630.9	1355.02	677.488	-84.2568	133.08	530.772	-858.164	26277.9	615.389	11458.7	15303.6	40600.7	66225.5	39015.2	5698.86	22692.8	4951.98	24215.2	2279.23	9987.16	166.234	2054.07	3656.28	1173.87	915.795	158.782	-2655.05	1950.36	1156.69	449.253	2832.09	28824.8	510.058	15660.5	-891.225	79.5478	3563.91	1415.91	2547.75	2681.18	3010.81	1724.31	3008.43	5071.32
45	-3657.41	2055.77	-295.208	1323.75	3491.44	20805.7	1005.41	728.625	-120.299	-157.329	539.042	-633.626	28347.6	450.881	11668.5	17172.9	45923.4	72889	44074.1	5504.58	24350.7	5628.66	25971.5	2259.29	9864.27	-534.04	2316	3773.33	1395.93	1254.71	-276.692	-1032.25	1893.95	260.944	615.352	1121.19	31880.8	-32.4244	15250.6	-655.951	418.412	4318.56	2490.52	2028.63	2050.38	1933.79	1789.74	3189.41	5862.9
50	-5818.82	2259.5	-177.947	1329.22	2855.58	20640.3	1456.86	349.428	-398.14	-78.3123	760.062	-942.806	27955.8	323.106	12980.8	18591.5	48895.1	79527.8	49413.5	6237.23	23398.2	5825.69	28303.3	2401.4	10877	-68.0199	2417.93	4820.28	-143.517	1280.58	106.346	-1345.8	1472.9	-608.87	655.993	2147.08	30343.7	211.455	19319.2	-321.789	542.308	6782.15	2066.73	2170.07	2438.61	2655.22	2212.92	2798.86	4632.14
55	-2519.71	2136.35	-236.736	-3189.66	3225.04	22900.8	1315.28	363.113	-427.263	-240.277	-217.987	-931.438	29469.3	388.098	12368.1	19314	52902	88368.1	53290	6479.26	24438.4	5619.87	30841.7	2168.7	11820.6	233.993	2493.18	5054.87	89.3619	1316.98	-191.551	-1517.17	2296.7	244.676	276.379	2362.75	25382.7	692.823	21015.5	-571.737	353.358	9639.49	2175.93	2063.08	2967.44	2382.45	1594.8	2927.6	4743.04
60	-4324.93	2363.45	-33.7159	-1838.42	3406.71	22991.7	1182.13	604.856	-233.271	-74.6392	881.537	-1379.33	31202.7	994.325	12002.3	19776.8	57141.6	93336.6	58446.7	6498.26	26001.9	6288.98	33615.7	2771.73	12426	-388.739	2534.4	5561.9	-262.029	704.605	558.335	-3219.67	2527.55	769.256	391.884	2447.4	20098.3	263.495	22160.7	-791.561	-246.871	6131.39	1809.84	1503.45	2815.22	2430.13	2003.1	2826.06	5737.74
65	-4296.91	2375.62	374.14	-4534.15	3150.2	24729.5	1721.05	589.254	-150.18	-479.533	1426.9	-2301.55	30512.6	709.251	11353.7	20785.4	60887.5	97751.9	63912.6	7929.25	26581.6	6672.87	36756.5	2314.56	11868.5	-296.463	2861.98	5810.88	-143.434	533.014	321.077	-3056.67	2887.36	384.865	277.218	1831.95	19328.6	396.4	23342.9	-326.127	35.852	8478.04	2212.82	1237.9	2648.07	2671.15	2453.38	2954.99	5352.56
70	-4039.96	2341.17	-28.3467	-4780.29	2892.14	23772.4	1607.5	513.489	-452.302	-167.612	1003.94	-2169.27	28573.9	741.291	10241.6	18781.5	63083.5	102911	67057.4	7300.24	26103.4	5529.94	36134.9	2181.17	11472.4	-116.03	2889.06	5550.45	657.165	741.882	99.4917	-2502.55	2851.01	-179.698	511.97	2074.77	16814.6	213.593	30735.8	-990.99	-205.575	7340.84	1990.32	908.349	2925.32	2551.87	2512.01	2946.99	5927.05
75	-5274.48	2275.9	193.467	-7704.14	3618.11	24550.3	1657.22	862.969	-362.873	-188	127.653	-2259.23	28579.3	135.554	10308.5	20403.6	68891.8	108907	70976.1	7339.25	25545	6372.39	36978.3	2573.68	13091.4	-5.87439	2505.95	5965.92	476.199	600.449	-16.8769	-2924.11	2329.67	-752.263	256.905	1197.15	11555.6	454.684	32353.7	-983.946	-263.164	5036.05	2011.87	430.682	2680.5	2116.88	2111.74	2462.01	5232.15
80	-5371	1746.4	120.875	-5757.01	3271.74	24931	1705.22	697.451	-126.367	-51.9969	923.618	-1969.04	27023.9	184.681	9203.39	20431.3	70542.6	111758	76036	8308.6	26667.3	5826.53	37716.6	2761.24	12327.6	24.7571	2066.68	6591.68	344.125	772.591	-140.937	-3210.28	3170.85	-595.395	375.735	618.42	1538.88	522.735	27176.5	-1137.52	-466.307	1906.17	2000	-322.122	2178.42	2872.47	1955.47	2440.83	5108.71
85	-4927.75	1495.63	168.589	-6587.75	2582.26	24386.3	1411.86	823.684	-452.749	-55.5642	-173.301	-2662.23	27029.1	437.692	7688.45	20041.2	74849.5	116761	78461.4	7799.49	26243.2	5147.17	37228	1867.28	12491.9	246.945	2174.89	5927.55	225.793	1068.96	339.273	-5032.16	2301.13	-1259.6	-214.656	560.712	4713.83	1128.65	22489.6	-1061.62	-675.492	4669.47	1943.76	-428.034	1978.05	2027.6	2230.32	2464.07	5529.53
90	-5690.04	1481.92	-2.06138	-3598.59	2832.23	23780.6	1692.15	1104.19	-649.274	-278.494	1421.63	-1924.86	29729.1	353.907	7833.08	19186.1	74697.4	120094	80063.1	7866.63	25912.6	4326.31	36257.5	2099.42	12816.9	-154.734	1671.95	5922.23	22.6131	66.3708	822.499	-3989.03	1983.62	-1275.06	323.208	644.446	3390.96	219.154	17117.5	-844.022	60.9768	2710.05	1977.61	-390.955	951.572	2383.89	1958.88	2442.21	6883.8
95	-3216.39	1569.16	-458.651	-7193.35	2831.8	23231	1376.24	441.503	-508.808	-145.304	314.029	-1760.18	28510.3	-64.0519	6449.2	18381.7	77521	121783	83107.4	8470.63	26254.9	4455.73	36537.2	1683.32	12356.7	211.692	2123.28	5978.28	276.874	281.867	866.338	-4712.38	3534.82	71.7323	-120.671	296.965	-4940.88	599.489	16467.4	-489.267	-267.215	1269.07	1594.99	-980.841	273.265	2018.77	1574.65	2427.41	6282.64
100	-7164.68	1121.36	326.456	-3935.36	2708.29	23295.3	1458.69	886.908	-677.246	76.2103	974.445	-2848.99	30845.4	-174.362	6093.06	17308.9	76645.6	122175	85256.4	7546.46	25986.9	3732.43	36344	1842.06	13005.4	252.689	1925.34	6856.85	423.153	499.831	470.001	-4794.62	3336.26	-928.216	355.312	962.477	-1821.52	771.27	17697.2	-598.225	-527.183	918.683	2225.03	-876.11	632.923	2342.83	2185	2014.88	5325.21
105	-6899.41	1728.87	159.403	-7521.71	2946.13	22081.2	1551.25	1033.47	-586.855	48.5083	1764.7	-2805.35	31776	520.661	4498.11	19232.7	76152.7	125911	86677.1	8280.65	26982.3	3114.27	36923.2	1657.85	11937.9	275.007	1504.22	6614.86	206.465	1158.18	295.126	-4763.09	2013.81	-1029.66	-82.5001	701.732	-3764.75	853.798	28692.4	-884.961	-724.292	2179.75	1991.53	-1026.35	330.173	2840.1	2197.49	2263.16	5465.03
110	-6530.11	1252.45	269.675	-6533.17	2112.47	23570	1688.07	709.381	-514.072	-24.9584	221.182	-2726.65	28417.7	443.05	4708.89	17311.1	77315.7	128451	87420.5	8533.05	25412	3440.02	34966.6	1459.69	11430.2	190.5	1608	6449.73	-31.5885	701.215	-200.13	-5484.19	2449.61	-1279.95	444.687	2046.27	-3832.33	801.39	18562.8	-455.149	-990.729	747.436	1465.77	-625.937	1226.52	2399.2	2118.97	2186.51	5382.05
115	-6189.96	1029.08	293.976	-6350.21	2384.13	23195.8	1068.46	581.875	-419.012	-44.3198	194.492	-2821.92	27702.8	390.35	3551.29	18091.3	76962.1	129310	90616.3	7405.76	23573.2	3218.92	34295.9	1363.32	9348.38	29.6528	2060.83	6059.14	-749.282	848.49	-610.554	-6037.99	3373.64	-964.068	-97.0242	2227.52	6907.95	505.838	20076.4	-1092.4	-498.913	2092.56	1452.14	-199.891	933.333	1536.83	2390.74	1634.66	5476.67
120	-8494.87	526.678	-64.3308	-5600.63	1958.47	20608.8	1801.52	944.582	-711.867	-170.539	667.081	-3503.58	29171.9	357.441	3714.27	18152.9	76913	123796	89075.1	7756.54	22185.5	2778.32	34391.9	1217.55	9439.66	24.4701	1867.24	6376.43	-1192.65	635.701	533.273	-5458.54	3076.62	-1242.58	57.982	3297.7	8232.84	782.455	31074	-729.827	-356.586	1410.26	1607.33	-637.389	366.915	1346.99	2436.06	1208.87	4912.03
125	-5990.1	1251.22	-249.571	-7548.05	2408.26	21815	1040.91	788.284	-573.227	-197.679	1239.81	-2434.54	27757.1	515.675	3082.29	19268.6	78036.3	124199	90289.4	7886.62	21094.5	3106.75	32955.4	1407.03	8702.11	217.568	1441.71	6235.07	1426.37	677.098	587.851	-5064.77	1914.42	-1461.36	152.305	3399.09	8013.1	733.104	47546	-526.347	-572.79	-2049.84	1075.62	-574.251	387.395	1801.87	1994.94	998.343	4901.05
130	-7577.46	1229.96	-161.708	-7583.6	1704.21	20817	1309.27	629.374	-636.458	-176.593	1796.71	-2065.45	28261.8	331.434	2033.26	17542.7	77263.7	124831	89572.3	7486.75	19734.6	2963.77	32589.8	804.311	8490.8	824.757	1504.35	5936.65	1703.74	938.339	603.795	-5251.02	2446.99	-900.761	-237.959	3454.78	6488.94	1368.15	55239.4	-109.608	-572.254	-2511.27	1145.72	-1455.03	221.722	1702.48	2429.3	1194.71	4435.46
135	-7570.54	1031.92	-126.232	-9242.73	1504.01	20106.9	1277.54	616.828	-409.289	-561.864	900.101	-3639.61	26940.5	633.498	1671.21	15549	77472.6	122074	88035.1	7683.49	19201.1	2712.39	28900.6	879.526	8117.63	496.937	1397.54	6022.51	949.63	927.552	-278.766	-6676.48	3643.31	-1395.84	-176.97	2500.62	6957.25	1087.9	58226.5	-497.509	-479.275	-1756.26	1671.46	-653.269	240.946	861.414	2401.76	863.837	3452.27
140	-7217.31	882.204	-219.461	-9510.4	1235.92	18428.4	1477.65	426.467	-499.555	-215.804	1235.07	-2202.03	28273.4	635.64	1721.93	17161.8	76099.9	122570	87513.2	7688.16	18390.9	3198.09	28917.7	877.058	8663.19	-154.388	1440.97	5807.88	157.97	1724.28	761.951	-6171.8	4242.82	-1623.12	10.4676	3633.16	5400.67	972.241	54995.6	-697.452	-698.555	-3158.23	1942.98	-1187.27	-852.474	965.463	2101.97	865.843	4465.24
145	-6454.61	1264.28	-427.282	-10128.4	1002.7	16689.6	1108.98	231.668	-426.115	-49.1784	501.239	-2504.7	27295.5	459.413	299.384	15384.5	72175.5	118408	85523.2	7417.06	16122.3	2368.13	26277.2	892.269	7289.84	19.7931	725.575	5561.57	-1025.14	691.547	845.356	-5893.37	4223.39	-1144.94	-198.833	3825.87	6899.32	1092.03	52935.8	-787.955	-754.291	-3263.95	1001.78	-816.465	-208.773	465.187	1863.9	414.244	3467.58
150	-8739.87	881.39	-33.452	-11290.4	955.178	15554	1347.91	1022.01	-505.505	-756.781	1985.89	-2952.45	25134.2	785.753	169.761	14159.9	72900.3	117780	83715.4	7216.63	14116.5	3181.37	23662.5	765.265	7838.81	-687.644	949.191	6062.23	-1038.83	723.779	487.765	-5496.03	4138.34	-1292.3	443.096	4504.02	1531.53	1607.81	58893.1	-868.617	-685.184	-3413.04	1150.47	-720.109	-3.69932	564.774	2158.54	208.356	3764.76
155	-6054.52	1090.73	234.591	-11889.9	1364.54	15335.3	1402.41	-357.147	-744.718	-554.342	1136.31	-1582.2	21049.9	357.665	-25.0277	13763	70463.2	115673	84662.3	6752.55	13945	2297.61	21903	1219.05	7096.41	-698.831	1087.33	5655.26	-844.907	156.989	100.53	-5437.29	4279.75	-1651.24	-372.937	4981.13	-1633.07	1355.6	54158	-558.588	-505.228	-3688.55	1784.1	-1289.32	261.868	760.336	1687.59	11.4931	2363.45
160	-5635.15	678.018	118.162	-9263.52	1124.08	14643.2	1084.63	152.169	-860.404	-615.172	1002.1	-1509.14	21300.9	873.281	-788.455	12353.6	68024.9	111565	81955.2	6419.63	10389.1	2080.03	20284.3	966.571	6883.79	83.199	775.676	5476.81	-465.997	497.459	1088.81	-4258.9	4636.4	-1237.32	59.9047	3769.72	-3459.28	1254.4	61836.9	-250.538	-838.818	-1809.27	1796.68	-710.995	-10.7549	359.155	1575.37	236.312	3062.83
165	-5815.99	734.858	-231.199	-8585.02	965.457	13688.9	1248.33	377.527	-437.486	-347.477	360.55	-2609.41	17652.2	36.3949	-423.102	10795.3	65627.5	110056	79848.5	6063.3	10246.3	2070.28	17716.2	1078.98	5804.12	137.257	1177.23	5230.77	587.098	488.103	1178.84	-5312.49	5171.78	-1363.44	-12.221	3138.05	-1283.57	1591.38	54656	-21.4719	-1003.93	-1479.11	1582.8	-1560.63	313.623	340.044	1236.68	233.742	2717.59
170	-3993.4	620.449	121.409	-9641.63	376.832	12396.9	1000.67	-25.0654	-533.853	-619.141	481.781	-1110.56	17744.7	460.436	-979.998	11259.3	63889.9	109387	78833.7	5779.84	9601.33	2335.11	15981.5	1140.65	5673.81	-2.19073	836.288	5176.43	801.164	532.556	1447.77	-6828.87	5410.87	-1805.88	-44.6094	5776.8	-2352.36	1456.25	56050	-195.53	-904.758	-1207.74	1313.81	-1717.3	415.259	67.0935	1832.26	71.4748	2441.79
175	-5530.2	969.113	-243.872	-9241.83	201.581	12645.1	813.424	-263.975	-854.81	-300.735	801.836	-1267.49	13769.3	369.89	-385.844	9974.13	61193.7	108389	76631.6	6068.81	8518.99	1755.18	16176	938.278	5686.2	265.274	543.94	5204.26	1054.29	241.619	492.066	-5354.84	5681.5	-1200.58	-68.5424	3393.25	-4030.91	1349.24	56718.1	427.102	-837.141	-3610.83	1470.61	-1456.19	161.962	364.656	1903.27	121.175	3359.29
180	-5920.52	961.15	122.205	-7236.6	52.6939	12518.4	845.351	289.976	-354.705	-247.361	1222.94	-1506.44	14584.2	308.777	-1589.7	8366.49	60045.4	102592	72528.4	5484.98	7957.07	1793	13337.1	1246.32	4582.26	-500.487	956.848	4703.87	801.002	20.1256	614.807	-5323.72	5285.5	-1494.48	-85.6709	3758.32	-1532.71	1482.06	56564.5	-86.392	-848.787	-2779.03	1576.16	-1745.68	-119.926	104.604	2451.52	302.12	3295.55
185	-6943.8	926.33	3.35819	-7394.34	-77.398	11174.5	732.886	157.545	-741.925	-41.9946	423.886	-1540.24	16747.7	316.133	-1053.97	6879.95	58898.6	98856.7	70298.1	5066.44	7161.47	1218.66	10786.8	693.727	4972.9	-474.425	585.767	4547.37	757.685	820.905	904.233	-5637.96	5268.27	-1340.24	-179.181	4069.26	917.21	1307.88	55998.6	-735.449	-1206.19	-5260.24	1772.88	-1182.66	345.854	37.431	2055.33	-282.692	3401.64
190	-5442.42	951.749	-142.042	-13117.4	212.688	10096.7	721.267	23.5568	-929.251	-257.449	1604.09	-1988.09	15676.6	324.861	-1395.49	6733	55528	94945.8	65790.1	4884.3	6793.47	885.12	8586.11	1194.84	4879.39	-470.923	420.424	4379.58	-1383.05	863.617	-383.528	-5606.27	6165.18	-1507.02	145.255	5745.16	-2394.46	1233.38	64547.9	244.537	-1364.29	-3297.45	1564.85	-1675.9	625.849	-440.122	1747.06	-108.056	3256.7
195	-5642.81	1092.48	-134.665	-12781.5	-24.9154	9942.57	866.533	-349.551	-634.87	-311.073	717.988	-1725.57	14331.7	387.891	-1519.08	5745.05	52628.9	90434.8	65437.9	5053.7	7731.94	762.139	7196.15	583.615	4805.9	-481.832	244.139	4316.92	-2958.84	541.883	-111.333	-5872.6	5618.93	-1405.01	-45.7517	5395.36	-3073.68	694.889	57938	262.263	-1100.43	-3911.93	1384.67	-1449.2	327.55	77.9034	1533.47	-248.267	2798.1
200	-4920.5	666.338	-145.713	-12166.9	-463.302	9215.86	742.119	151.199	-553.285	-408.608	1214.42	-1651.15	13985.1	249.612	-1056.69	4578.48	50434	86903.8	62165.4	4684.86	7026.29	570.529	6013.84	1079.85	4628.19	-360.715	679.13	3880.2	-3154.92	6.8336	518.203	-4752.68	6521.42	-651.307	299.206	4780.06	-1918.16	973.374	59553.9	-524.094	-798.923	-4619.23	1203.86	-964.068	579.857	-326.146	2318.57	-317.201	3192.57
205	-5448.16	505.296	-175.433	-12057.2	-262.914	8765.48	724.934	-243.309	-327.365	-189.69	393.527	-2125.14	13530.5	384.109	-1598.31	3733.84	47683	81898.6	58844.9	4496.86	5812.84	186.162	4509.44	918.131	3324.15	-833.331	564.793	3888.77	-3379.31	1637.13	33.3218	-7001.93	5830.16	-1382.06	-183.787	5409.74	-4142.33	1832.2	61513.2	443.083	-920.436	-4788.26	1186.66	-1229.02	94.0346	162.727	1693.37	-491.538	2929.37
210	-4231.15	996.256	141.015	-14471.9	-656.53	8809.79	652.109	47.2065	-695.886	-477.077	925.748	-1042.92	11357	578.332	-1838.67	2867.39	44351.6	77272.6	58116.1	4005.4	5716.79	684.013	4390.04	803.84	3793.82	-116.469	438.371	3577.4	-2897.27	521.899	393.642	-6765.41	6232.99	-1972.98	-214.364	5692.12	-5479.64	1165.17	56565	837.389	-1099.03	-3716.99	739.134	-1381.62	-187.179	-141.706	1737.41	-383.858	2274.48
215	-5093.48	333.504	-98.7871	-13825	-201.511	8569.43	711.235	-355.273	-649.234	-163.651	1191.35	-1575.51	12213.2	726.074	-1911.9	1356.87	41501.1	76344	55085.3	4391.67	6011.39	35.8341	3587.76	1134.27	3415.68	-147.891	353.226	3516.77	-2429.88	444.594	51.3966	-6797.95	5696.59	-2067.31	-109.578	6287.2	-8455.93	1186.74	56928.9	-97.8293	-1036.75	-3626.72	1782.15	-1663.48	-182.446	-623.161	1225.45	346.036	2507.86
220	-4174.8	554.995	92.1865	-16430.4	-403.296	6722.11	517.556	-550.589	-694.686	-375.171	1079.3	-1599.06	12130.6	524.654	-2030.35	1606.5	37490	72576.9	51887.3	3776.73	6678.96	31.3413	2864.92	1203.49	2736.55	154.443	296.276	3562.93	-2127.54	-104.366	353.845	-6797.48	6359.58	-1853.55	202.147	4627.6	-8904.52	1501.5	58048.1	55.6707	-1516.18	-3517	1603.09	-1877.58	254.594	-520.995	1952.79	-77.2838	2522.86
225	-4538.82	487.022	-250.03	-16946.3	-568.49	7149.79	483.79	-172.397	-250.909	-182.174	1643.84	-172.788	10961.6	457.894	-2788.72	901.224	35963.8	70016	48651.9	2697.32	5896.92	928.319	2157.44	1260.74	3861.53	-520.814	17.3141	2936.72	-2007.53	46.8912	85.9733	-6949.93	6065.03	-2965.19	-47.881	5766.18	-7352.28	1759.01	50259.7	435.758	-1163.65	-4017.73	1688.7	-2558.69	264.783	91.1843	1714.15	-334.856	2113.7
230	-6473.57	806.835	-225.458	-15501.2	-534.502	6556.5	438.017	-188.078	-568.82	-485.31	1482.86	-1083.85	7902.43	377.242	-2527.04	326.057	32375	66058	47284.5	3239.12	5272.55	413.528	1441.27	1038.28	3529.52	-359.057	745.117	3272.3	-1101.9	-530.51	597.771	-7842.43	6046.8	-2322.52	120.91	5425.21	1751.89	1376.15	52952.6	107.769	-1025.23	-3066.56	1858.12	-1421.76	196.566	-509.867	1521.3	-309.928	2546.79
235	-5483.24	399.458	-284.245	-15578.9	-721.817	5277.18	266.994	-312.859	-281.397	-329.918	1084.36	-1345.12	8353.2	27.1142	-2339.95	-493.909	27340.2	64699.2	44248.4	2884.77	5379.95	-55.5234	678.945	957.588	3529.85	-11.7457	193.702	3242.16	-1122.48	-655.748	517.573	-7478.32	6054.47	-2186.72	134.869	3940.64	-9776.15	1033.52	43762.6	322.22	-1507.63	-2023.02	1664.29	-1706.15	805.284	-525.903	1292.95	-477.373	2022.69
240	-6930.53	1378.05	-67.7557	-16532.5	-677.282	4950.27	118.779	-367.939	-729.968	11.2389	1968.39	-1926.43	8740.6	318.688	-2564.35	-1392.4	24811.5	59410.1	40979.3	3374.26	4610.88	-499.631	832.272	1043.85	3211.09	-252.053	33.9431	2609.53	-918.008	391.789	971.217	-6073.78	5539.25	-2568.03	-467.098	4475.16	-14009.3	1356.67	42516.9	538.352	-1295.72	172.525	1129.91	-1713.57	559.503	-277.055	2463.05	-811.108	1462.04
245	-6040.63	412.521	16.1885	-14424.2	-818.703	3852.14	282.872	-135.891	-694.509	-54.6973	2593.22	-1329.26	8120.07	376.078	-3538.21	-1834.08	22539.4	58199.2	38569.4	3154.6	5123.58	-721.055	829.572	938.818	2649.9	-378.196	833.555	2298.08	-1142.04	45.8935	451.827	-5782.89	6653.26	-3157.45	-45.9912	2604.39	-12256	1001.15	45530.3	635.819	-1483.07	1410.31	1187.31	-1398.74	374.394	430.832	1801.54	-467.084	1698.91
250	-5322.95	644.191	-100.111	-14778.8	-1376.91	4227.58	253.698	-363.061	-491.078	-428.545	2284.71	-1703.54	7316.55	-12.4134	-2315.33	-1471.12	19677	53769.8	35880.9	2783.54	2847.31	98.0902	304.619	1105.96	2686.06	-868.391	638.778	2286.08	-602.976	-99.066	876.987	-5899.71	7021.98	-3281.66	34.6459	3278.74	-14607.5	1056.01	39193.4	723.007	-1595.34	883.02	1213.09	-2057.11	522.703	-249.355	1626.73	-620.249	1556.35
255	-5547.08	325.691	-104.595	-13453.3	-1359.05	4752.29	236.869	-690.731	-659.229	-409.664	2760.59	-1723.11	6042.65	489.833	-3058.7	-1507.28	16806.3	50795.1	33655.4	2824.37	2959.39	-108.381	61.5158	1244.53	1884.55	-950.461	628.42	2532.92	-509.632	-724.846	1531.18	-4968.42	6305.35	-3815.6	114.217	2129	-17335.1	1333.93	36473.4	700.054	-1111.6	343.688	1375.55	-1838.28	-252.384	215.624	1840.35	-190.827	1925.31
260	-5832.18	-271.342	-266.085	-15012.3	-1054.4	4370.24	218.665	-547.761	-601.131	27.3809	1934.25	-489.581	4057.46	316.721	-2985.59	-1775.51	16362.1	46830.2	32033.7	1401.77	3660.78	-795.121	-1344.72	1018.01	2344.89	-560.532	48.0931	2325.86	-1933.83	-760.503	867.299	-5584.78	6231.97	-4393.18	162.723	2251.93	-18845.3	1419.3	37529.9	599.981	-1303.34	283.841	1064.38	-1945.93	-286.368	88.2646	2314.85	-340.639	1714.66
265	-5664.38	-689.035	290.62	-15040.2	-1433.87	3595.9	256.33	-851.87	-315.989	-289.772	-530.098	-6599.22	4756.68	313.544	-3129.61	-1635.91	15374.5	45238.8	30271	1889.84	3067.49	-81.3065	-251.343	1427.83	2325.71	-82.3685	304.32	2183.14	-1325.66	-308.928	841.903	-5419.65	6226.99	-3197.31	42.4539	2134.32	-13431.1	1429.16	39209.8	1085.95	-1245.3	-440.771	1408.77	-1930.14	117.525	-238.716	2189.5	-254.649	1640.43
270	-6279.71	240.397	358.736	-15918.6	-851.083	3531.93	549.675	-621.918	-622.014	-278.481	-829.792	-10110.8	3789.11	717.323	-3319.43	-2360.97	14183.6	42731.6	27288.9	2150.47	2382.16	-871.061	240.482	929.962	2118.93	49.2105	439.908	1913.09	-1399.43	-8.27739	1008.41	-3682.74	7163.05	-3280.92	-48.2389	2167.02	-18363.9	1714.13	38097.4	81.3866	-954.718	-166.788	2095.59	-2343.73	-241.218	349.666	1321.88	119.583	871.982
275	-6055.86	-126.283	-6.57571	-16337.8	-657.035	3955.91	499.492	-682.936	-417.8	113.739	-1335.22	-11455.1	4776.44	440.35	-3390.47	-1843.64	10496.8	39740.7	23923.8	1178.12	2223.61	-756.834	483.78	1254.2	2294	-208.34	-158.285	1738.58	-1460.43	-223.043	1008.01	-3395	6670.69	-3956.67	63.1867	3350.86	-18534	1295.47	35851.5	-243.372	-1297.97	-2264.67	1465.23	-1524.62	-318.429	273.2	1610.24	-576.503	1120.56
280	-3439.22	153.938	408.889	-17863.6	-676.608	2670.83	273.705	-289.548	-567.22	-84.6606	-819.898	-11560.6	3299.01	728.128	-3795.86	-1751.2	8398.93	37007.8	22237	2287.89	2642.84	-774.974	-1027.75	1335.43	2807.29	-527.975	-25.574	1437.25	-2163.32	-892.71	936.574	-2836.11	7268.91	-3629.61	68.6285	1826.22	-15554.7	1498.11	43261.2	339.129	-1582.22	-829.891	1629.59	-2135.77	-225.329	-279.783	1373.96	-298.36	1518.07
285	-4053.62	970.754	279.045	-20654.7	-1011.2	1860.74	582.228	-656.57	-397.942	-339.556	-970.154	-12289.2	2388.22	186.991	-3763.27	-2638.29	7460.92	35386.5	18447.8	1359.88	2506.72	-699.142	-860.998	1437.63	2140.54	-799.842	92.2958	1868.55	-2470.62	-118.622	622.208	-2795	6964.73	-3119.71	-49.2978	923.783	-21218.2	1451.58	45227.7	563.211	-950.939	-7.35377	1464.55	-1805.2	-382.878	-449.299	1857.14	-548.133	645.362
290	-3052.41	-143.347	101.656	-21516.2	-984.232	2336.83	477.743	-333.024	-479.161	-350.797	-663.423	-12009.4	2884.33	139.534	-4440.39	-2866.87	6810.19	32846.1	16583.4	1283.75	3104.74	-885.078	-920.211	1107.33	2783.93	-636.368	-116.834	1768.31	-1884.58	-118.631	111.08	-2171.63	7045.72	-3908.99	-213.784	-278.098	-17656.4	1060.61	45975.5	185.341	-1339.94	-1383.71	1272.25	-2269.8	-158.179	-100.976	2081.48	-434.769	1325.73
295	-3653.82	447.591	-131.301	-21545.3	-1151.87	1886.98	96.1739	-406.301	-454.953	-18.4828	-151.294	-11668.8	1826.45	408.949	-3738.11	-3067.24	8473.21	31786.3	16555.8	1225.1	2533.51	-986.088	-570.636	573.613	2572.3	-519.523	-180.279	1943.61	-2793.28	527.917	733.711	-1806.41	7552.28	-3492.71	-215.231	-1384.97	-14387.9	1206.92	37772.4	166.462	-1726.33	-1107.38	1606.18	-1977.25	3.82041	254.599	1077.33	-911.221	1364.75
300	-3966.6	196.701	-140.176	-19514.9	-1394.33	2122.78	257.404	-340.559	-484.11	-447.7	-725.656	-11292.4	1820.06	338.767	-3839.46	-3683.3	6323.88	29768.6	14956.1	1251.3	1604.14	-824.351	-1059.85	1092.82	3424.81	-269.631	1.94637	2023.97	-2223.33	658.434	779.9	-2144.43	7714.32	-4202.24	-185.271	-495.095	-16966.1	1625.93	38526.4	1020.82	-1268.39	162.625	1471.57	-2192.35	-702.544	13.5308	1569.25	-465.142	1127.69
305	-4760.43	712.033	-376.242	-21002	-1092.66	1430.72	162.422	-594.591	-552.536	-523.117	95.0256	-10083.4	1306.52	430.897	-3750.36	-2890.07	6941.39	29466.9	14733.9	998.363	2124.96	-1336.49	-1859.69	1570.59	3188.9	-1193.53	286.039	1192.46	-2585.95	332.937	628.131	-1748.35	7289.4	-3849.22	-68.6734	450.207	-4232.31	1362.58	40378.3	364.511	-1023	487.483	1659.3	-1578.65	-143.444	-89.4972	1605.66	-734.216	1041.61
310	-4342.86	524.393	12.3123	-20640.3	-1298.54	1281.08	691.002	-551.766	-504.86	-474.462	641.585	-9481.18	543.691	762.003	-4101.88	-3080.31	7042.5	28323.4	12427.6	1077.24	3164.91	-215.844	-1504.22	1521.15	2975.08	-1337.57	421.699	1337.46	-1756.08	-435.992	551.118	-997.005	6807.28	-3716.3	-90.1689	1174.54	-8051.07	1273.18	39933.8	853.153	-1489.88	1248.55	1614.69	-2122.55	736.401	330.736	2359.29	-402.744	755.583
315	-3881.6	502.932	-310.923	-19961.1	-967.86	1354.43	542.937	-462.855	-597.037	-163.783	856.954	-9066.34	-112.077	371.364	-3631.1	-2350.3	6517.31	24549.7	11631.8	1444.46	1932	-332.187	-791.175	948.873	1304.87	-376.251	-57.4456	1240.56	-2071.75	-282.159	248.423	-862.151	6430.82	-3568.15	-31.4071	1378.79	-8531.98	1491.27	44653.7	587.417	-1067.87	-751.967	1534.21	-2089.65	41.1711	134.069	1925.48	-587.816	892.912
320	-4215.91	421.492	-171.418	-21580.7	-925.626	700.636	346.927	-768.209	-559.265	-300.566	183.226	-9083.75	-586.537	692.729	-3613.08	-2752.03	5625.09	22677.6	10691.1	618.024	1545.3	-671.901	-1165.13	667.611	2322.45	-418.873	273.515	999.166	-3139.36	-9.75363	814.006	-1302.94	6683.65	-4301.78	40.8237	1549.42	-7816.04	1517.41	40154.9	636.102	-1184.58	109.899	1712.04	-1919.76	-171.294	321.547	1848.66	-970.598	923.495
325	-3587.73	1047.67	135.024	-19744.1	-1103.01	1097.58	612.592	-525.12	-579.823	-364.054	800.161	-8543.61	-1625.13	509.403	-3964.99	-3169.67	4339.2	21429.2	9432.43	1318.85	2431.32	-496.179	-1494.87	966.463	2498.85	-394.162	456.553	1036.61	-2594.97	354.728	438.023	-3168.64	6200.23	-3875.37	49.969	1008.77	283.455	1653.99	38260.2	747.055	-1376.67	1523.31	1365.91	-2364.54	248.53	-407.773	2376.16	-657.395	702.641
330	-4820.92	422.187	18.0911	-20431.9	-1234.82	980.957	477.002	-8.31152	-821.795	-455.06	647.729	-8656.6	-1839.16	643.499	-4157.77	-2260.29	3070.3	22072.7	8365.32	733.59	1783.23	-743.463	-1563.71	602.263	1198.76	-348.752	114.888	1136.8	-2648.91	-193.85	332.305	-1384.52	6151.45	-3230.94	377.441	48.8796	-4045.89	1456.15	31141.8	202.537	-1200.19	2502.02	1212.68	-2348.88	128.902	139.929	2085.63	-923.889	964.024
335	-3084.91	379.863	-131.517	-21279.7	-1017.94	1006.11	231.047	-398.695	-510.908	-230.857	770.232	-8739.17	-1240.47	373.259	-4793.35	-3295.37	2374.48	17734.5	7098.6	499.611	1258	-822.672	-1435.78	628.42	1514.39	282.449	305.588	691.271	-2860.43	346.166	-120.066	-630.994	6913.06	-3164.32	-36.4342	527.867	-4576.46	1520.35	38484.2	1143.59	-933.221	2810	2057.04	-1784.67	-855.613	-274.54	1894.43	-142.978	595.621
340	-3340.07	272.01	-139.94	-22242.9	-871.776	751.352	311.31	-247.997	-517.685	-275.994	262.442	-8801.26	-888.614	711.056	-3719.92	-2667.68	993.465	16460.7	6823.63	621.859	598.182	-569.959	-1588.45	689.525	2171.38	-182.035	232.946	1137.74	-2395.42	301.488	386.712	-2290.3	6761.28	-4234.86	-97.0803	1449.57	-4608.21	1290.25	46113.1	709.025	-1045.76	1540.39	1650.91	-1689.19	424.101	-360.732	1350.21	-714.985	851.057
345	-1618.48	717.941	-38.4807	-23052.9	-816.752	873.656	110.869	-227.281	-644.865	-18.5615	627.843	-8700.39	-1919.92	478.366	-4104.56	-3219.86	128.612	15684.7	5892.21	576.446	1120.99	-486.345	-442.888	373.23	2308.59	6.38652	743.238	881.17	-2277.23	707.477	554.15	-2108.98	7562.11	-3832.72	83.5516	-323.654	-3257.45	1315.45	36655	1292	-956.535	1789.49	1523.82	-2105.3	448.033	102.164	1638.63	-807.993	1147.19
350	-2414.1	694.782	281.584	-21300.9	-1193.49	173.301	416.826	-173.738	-572.997	-348.229	1240.03	-9109.2	-2240.79	521.626	-4111.35	-3307.92	-247.432	14764.7	6010.66	1297.11	2095.8	-622.342	58.9796	856.482	3007.51	357.351	517.198	328.965	-2160.41	-839.119	850.697	-1413.69	8428.86	-3676.85	-281.691	-1656.79	-612.133	1824.68	45926.1	313.737	-901.97	6820.28	1592.75	-1841.13	-580.896	549.881	1908.4	-775.188	-83.031
355	-2102.58	469.671	199.249	-21071.3	-911.119	823.069	273.09	-269.795	-792.072	-281.847	841.972	-9850.36	-2298.4	943.071	-3428.09	-3571.59	-1518.64	12214.5	5325.06	1500.99	2185.94	182.323	-197.975	447.138	3662.9	282.355	43.9288	533.778	-2177.26	-203.516	1154.06	1311.81	8094.56	-3451.94	-437.521	-2733.55	-7016.51	1942.68	43052.2	971.321	-1204.15	7291.36	1736.83	-1652.52	-870.281	121.28	1693.31	-806.255	177.978
360	-2079.34	714.796	73.0049	-18982	-1240.52	667.836	404.652	-166.663	-501.783	-92.988	986.186	-10106.3	-1917.4	962.217	-3484.45	-3165.25	-1034.8	13881	3523.49	1018.57	278.45	352.227	-387.678	584.074	3334.67	584.752	145.248	325.13	-1724.38	-208.604	1170.54	784.312	8646.75	-2575.7	-210	-3368.51	-1245.24	1773.45	49887.7	1390.56	-1117.18	7134.38	1523.58	-1564.48	-732.967	-207.282	1186.22	-1196.25	213.83
365	-3316.96	608.221	-89.0317	-16681.5	-1271.05	292.944	322.486	-318.832	-496.439	21.675	500.129	-9793.88	-1336.33	1405.84	-3781.7	-3485.66	-2322.02	11535.2	3374.41	1107.47	871.263	-648.087	-64.6268	745.499	2949.15	261.808	106.921	435.251	-1971.51	-704.812	1462.63	849.819	7765.1	-3421.99	-248.519	-3626.18	971.34	1969.53	44902	276.67	-1206.02	10485.5	1730.82	-1755.31	-782.572	-64.843	895.343	-338.23	101.73
370	-2370.98	-3.45827	148.074	-17057.2	-1333.88	567.81	347.957	-470.066	-669.459	-132.075	163.165	-10417.8	-1549.07	636.908	-3137.34	-2972.86	-3463.58	12854.5	5024.12	685.028	1221.22	-340.765	-191.172	363.751	3343.01	777.774	170.713	702.384	-2549.16	391.467	645.694	3219.11	8382.8	-3940.04	-322.149	-3951.51	-2394.18	1539.98	38364.1	953.617	-1693.02	12574.6	1635.49	-1377.95	-638.617	550.086	1854.76	-368.48	-460.629
375	-3346.85	474.339	-186.8	-16988.8	-910.711	184.56	366.899	88.7366	-939.124	-243.7	457.829	-11061.6	-1947.62	727.521	-3847.62	-3719.2	-5650.58	10152.7	4610.46	686.644	606.109	82.2651	159.746	551.55	3049.37	687.918	-204.465	844.449	-2442.66	-844.434	1169.43	3258.57	7619.97	-3737.35	-154.49	-4431.63	8222.7	1615.3	32408.5	1070.25	-1418.79	8891.76	1850.6	-1523.97	-787.181	-316.461	1384.67	-873.252	-140.911
380	-3666.09	1010.71	-72.3782	-15311.7	-1520.27	656.61	546.588	-387.15	-625.173	-355.252	296.548	-10421.6	-2939.89	743.374	-4000.53	-4236.71	-7845.03	10428.7	3242.95	873.761	479.894	-152.694	833.096	273.537	3520.46	828.039	390.061	97.0986	-2898.62	13.1666	2321.96	2968.29	7097.06	-2771.51	290.298	-4976.22	3841.29	1737.01	34986.6	575.784	-776.377	3467.75	1468.69	-1570.96	-521.633	58.9507	1833.46	-551.561	147.072
385	-3404.97	298.516	364.366	-16206.8	-1243.46	1030.65	258.626	-51.2728	-565.562	-247.02	723.064	-10667.3	-3607.76	625.858	-3847.26	-4607.72	-8996.18	9432.16	2842.45	1332.18	391.613	-240.849	597.452	1034.75	4774.88	126.721	98.6567	422.265	-2781.46	-1071.76	2045.78	2379.63	7182.5	-3426.17	-356.915	-3173.97	7495.98	1042.31	42577.3	849.658	-1020.46	6273.61	1847.55	-1317.41	-387.834	-32.255	1427.17	-861.654	-31.8845
390	-2379.21	-78.2973	-166.565	-14923.7	-1476.03	920.679	482.357	-186.923	-451.97	-25.0418	2047.04	-10774.8	-3216.96	916.622	-4312.37	-4758.59	-8429.41	9740.6	3831.83	757.726	845.388	604.335	-32.0285	1110.56	3628	-127.383	-173.932	309.583	-2182.26	-1681.17	2644.4	1446.96	7857.03	-3226.95	-378.448	-4020.99	14198	1426.86	43674	630.889	-1171.43	5324.95	1707.15	-1447.02	-336.684	-48.6851	1561.7	-677.253	-52.9513
395	-4633.67	640.916	-116.008	-16261.3	-1381.23	1065.33	135.409	-33.3205	-499.013	-231.967	1771.68	-10976.7	-5018.72	861.501	-4188.83	-4769.96	-9065.4	9083.25	2805.17	415.021	1233.48	-250.147	114.36	705.173	4161.02	-478.253	332.577	38.0178	-2097.54	-229.382	2146.44	2716.63	8049.63	-3084.15	-260.517	-2994.02	13758.2	1619.94	42804.5	732.931	-1131.3	3881.17	1536.74	-1411.5	176.166	288.52	1783.55	-511.854	-382.273
400	-2987.47	143.737	620.082	-20184.2	-910.598	1514.27	150.181	168.681	-815.785	-295.343	863.336	-10512.2	-3668.62	995.639	-3820.25	-5138.61	-8409.01	9230.79	2886.1	648.895	1078.17	136.941	-67.071	565.687	3772.12	-503.635	-230.739	1.78997	-2184.55	-14.8365	2499.49	3153.09	7594.28	-3713.55	-542.932	-2882.09	7752.98	1290.2	48699.2	-7.3297	-966.514	3728.43	1951.23	-1614.68	-534.345	349.259	1309.46	-276.331	-627.147
405	-4587.91	886.773	-118.359	-22658.7	-1047.41	469.987	129.722	-34.5051	-677.263	-340.839	67.0978	-10362.6	-4073.93	1076.44	-4321.6	-4860.25	-8850.73	8649.23	3055.98	1351.24	538.119	-433.794	-432.628	194.308	3971.39	-876.466	57.7819	138.748	-2343.58	-1371.8	2498.2	2527.08	7026.69	-3330.07	-495.514	-2344.74	8032.09	1227.48	40847.9	-134.42	-1252.82	6231.33	1929.75	-1419.84	82.4352	235.001	1739.97	-1108.33	-339.841
410	-4391.05	369.757	105.673	-25674.8	-584.925	242.146	253.704	0.900377	-787.728	168.847	-131.999	-10514.2	-3672.82	769.081	-3367.68	-5492.58	-7757.38	8616.75	3286.01	417.196	520.743	-278.092	330.906	815.424	3959.76	-186.84	237.766	683.933	-2221.78	36.0707	2111.36	1721.29	7740.08	-3007.75	-304.898	-956.959	11312.9	1411.26	43526.6	-276.471	-740.419	8420.16	1485.62	-1578.13	-285.566	370.377	1784.65	-455.367	163.138
415	-3078.22	533.966	66.8301	-23142.3	-960.412	265.472	344.83	22.6813	-611.666	-80.3303	193.545	-10039.7	-3743.95	714.73	-3253.54	-5601.53	-9416.34	6702.9	2340.55	546.305	612.547	-223.165	209.998	715.892	3704.18	-30.8214	-158.575	43.1086	-1267.77	-1123.39	2991.45	2698.94	7508.99	-2340.04	-410.896	-1062.38	7884.27	1624.01	51012.4	-102.29	-766.189	10062.4	1472.36	-1514.8	-636.352	69.6048	1309.04	-634.964	-339.868
420	-3645.38	676.874	346.952	-22896.2	-790.784	549.825	586.512	-6.05834	-460.367	-239.762	1235.03	-10129.9	-3902.47	-104.288	-3373.61	-5746.68	-8469.35	6274.02	2155.48	685.283	1411.01	-543.02	71.952	764.018	4154.96	-196.074	33.3316	-100.832	-1361.39	-802.864	1400.43	1089.85	7350.86	-2406.54	-377.299	-1620.61	11227	759.899	44886.9	-327.575	-1472.66	11420.6	1658.28	-1606	-478.03	32.4831	1658.49	-456.202	153.953
425	-2247.54	491.876	203.734	-23397.1	-953.471	838.403	435.562	-2.01516	-684.362	-462.676	1277.47	-10177.1	-5957.38	48.394	-4280.84	-6052.25	-8644.71	5176.95	1471.7	1109.48	370.221	-87.8815	109.275	512.228	3495.45	-285.843	500.482	147.976	-1727.54	22.4501	2684.57	457.027	7168.44	-2962.96	-694.791	-455.286	17172.6	1480.95	45995	-121.377	-1154.52	11188.6	1832.89	-916.518	-378.88	-10.6226	766.964	-174.218	-533.938
430	-2260.44	152.815	269.888	-22424.3	-899.05	-116.985	478.389	269.665	-855.142	-112.631	826.324	-10724.4	-4780.11	915.699	-3806.01	-5903.55	-9602.57	5987.56	1751.91	1268.78	785.098	-493.566	380.13	336.162	3830.61	240.382	344.126	48.1734	-902.875	-1280.69	1942.56	746.163	7768.22	-2524.39	-255.825	-1015.99	19879.2	1191.91	38677.3	-130.727	-1365.42	10765.8	2110.8	-820.079	-302.53	381.598	1407.03	-636.611	-625.548
435	-3473.23	294.468	327.169	-23666.9	-866.571	189.583	170.502	-45.8797	-730.106	42.0492	2070.33	-10433.9	-3688.03	293.576	-4595.68	-5996.06	-9668.34	6005.25	2020.4	1580.5	306.398	-960.624	998.011	640.974	3106.09	-151.658	-73.7929	455.81	-347.91	-825.952	1538.22	-555.126	7112.45	-3486.55	-232.536	-1015.18	21804.7	869.412	38377.4	26.427	-1000.63	13219.6	1286.58	-491.642	-566.403	-137.837	838.989	-527.886	-699.11
440	-2887.26	764.803	-199.947	-22301.7	-1000.17	302.095	455.71	-139.26	-608.795	-350.136	-58.5201	-10291.1	-4941.76	577.915	-4350.14	-6394.67	-8331.31	7167.89	1212.14	784.927	18.4052	-93.3718	929.186	763.294	2739.37	-219.49	2.21766	320.547	238.276	149.825	1662.5	-665.745	6735.74	-2805.67	-209.228	-446.036	19546.2	1377.07	38263.4	283.042	-1319.55	11342.5	1412.49	-549.935	-198.046	162.708	1215.92	-126.168	-859.362
445	-4021.68	994.65	231.616	-22927.4	-913.777	46.1284	323.617	328.613	-575.389	-519.019	1049.85	-10017.2	-6069.14	498.445	-3537.83	-6268.9	-7080.66	7325.73	1389.47	1269.95	-311.441	-183.331	1175.43	554.388	2322.36	-176.118	183.204	105.675	520.369	-373.367	2184.09	1326.96	6634.03	-3658.54	22.1698	-230.713	16845.8	967.807	41090.4	-231.18	-1148.79	9758.86	1862.74	-568.245	-510.644	-26.7089	1034.84	-405.155	-900.059
450	-5025.99	370.248	-165.498	-21924.9	-927.826	366.624	114.626	51.7695	-637.299	-414.632	134.34	-10173.1	-5494.63	770.557	-4082.18	-6350.22	-7394.35	7123.77	2063.66	890.562	832.089	-179.412	1143.93	859.858	2393.35	-172.168	4.84096	213.69	630.38	-631.621	2742.88	257.253	6955.28	-3458.34	-299.106	-939.088	14214.8	905.971	47703	-235.31	-951.446	12559.2	1472.7	-1197.41	175.035	207.244	1051.03	-743.701	-738.892
455	-4160.21	620.735	-199.408	-22817.5	-1275.82	122.67	313.626	27.2935	-275.987	-149.759	813.738	-9915.76	-6390.57	507.914	-3311.41	-6624.56	-7818.5	7115.98	1301.48	1164.81	650.024	-840.364	613.827	1031.64	2113.06	58.6666	75.9549	88.5396	835.244	-120.849	2750.7	418.039	6446.84	-2983.42	-349.49	-337.265	17909.7	1164.33	50797.8	131.246	-1239.69	10956	1706.3	-645.144	107.451	-483.409	1333.09	-14.2889	-232.02
460	-5258.44	1272.93	-163.79	-22884.2	-1048.77	25.8851	253.19	81.4968	-683.325	-127.309	821.51	-9850.23	-5669.23	385.867	-4354.88	-6378.03	-4252	6598.68	541.7	808.648	667.556	-278.513	1379.35	906.976	3578.2	-120.839	-426.92	100.496	890.97	-779.074	2615.33	1875.78	7165.16	-3284.38	-184.447	-1081.98	17127.9	1174.47	49827.1	374.208	-1062.2	11910.9	1595.49	-392.245	-132.295	-260.004	1131.05	-570.603	-814.914
465	-3592.64	1163.09	-130.296	-22287.2	-802.586	-355.432	374.535	439.099	-680.553	-191.358	246.688	-10460.7	-5609.12	755.569	-3548.52	-6420.56	-3633.94	6186.16	568.753	1481.17	1168.1	-561.804	1291.32	881.044	3053.04	-1170.16	181.679	435.016	1640.58	685.039	2499.17	2206.1	7115.06	-3616.23	-418.687	-362.69	12922.3	1213.01	50571.1	291.818	-1174.87	11060.7	1306.89	-671.798	-249.099	-321.683	1785.58	-407.552	-954.726
470	-5445.86	1321.14	316.294	-24605.1	-1078.97	-84.6453	-89.7482	24.353	-791.776	-62.2351	2307.06	-10369.6	-6300.8	346.427	-3562.87	-6213.04	-4773.51	3937.68	1305.11	253.111	466.168	-1402.1	1485.26	920.639	2586.53	-403.199	-124.041	14.453	1698.33	29.0721	2197.25	1552.71	6253.88	-2391.93	-774.269	-967.105	14878.9	1396.3	49861.9	425.973	-736.829	11393.7	1636.53	-280.176	-49.9472	234.993	1097.57	-287.54	-652.256
475	-5987.67	1121.57	-267.252	-22374	-1091.69	-457.429	54.0468	259.595	-420.777	-355.935	1931.68	-10272.6	-7765.98	339.892	-3182.83	-5791.2	-3956.96	5519.21	644.978	685.014	-287.87	-1320.85	2278.74	963.249	2935.24	-561.418	235.602	-393.372	1290.41	-324.913	2317.76	1142.53	7427.49	-2736.53	-726.771	-742.105	16446.9	1472.03	43462.5	381.902	-1043.66	11575.6	2045.6	-724.293	34.8146	-11.7903	1163.71	-505.96	-1223.11
480	-5643.63	896.553	-31.8717	-23300	-1015.25	52.4519	468.593	-197.121	-508.317	67.5478	2024.05	-10821.4	-6696.36	965.675	-3018.02	-6018.26	-851.059	4500.25	673.911	810.686	84.7299	-1025.77	1596.51	680.489	2104.61	-194.233	308.58	17.0632	-148.998	-556.289	2712.29	582.936	7529.73	-2907.82	-795.415	-1247.37	13573.8	1465.03	43324.8	594.284	-1097.13	10762.6	1516.96	-1199.5	41.7621	110.937	915.662	-748.738	-497.984
485	-7384.54	945.835	74.8857	-25133.4	-1332.77	379.116	367.097	-175.418	-585.896	-181.259	958.713	-10541	-6892.4	752.646	-3271.12	-5750.36	741.479	5367.57	1169.38	924.75	-0.299764	-761.11	1818.33	740.554	1331.08	-239.466	149.994	-271.922	-918.621	-829.682	2598.93	-788.221	7583.54	-3061.37	-246.561	-2482.89	14827.7	1428.68	40246.9	328.842	-1183.04	10080.1	1434.66	-859.673	92.2826	-385.039	694.941	-658.948	-904.116
490	-5575.53	590.418	-139.871	-23916.6	-866.908	-229.512	561.193	-380.21	-657.729	-39.5138	1617.43	-10134.9	-6115.43	668.588	-3269.54	-5670.44	2047.34	3457.87	124.008	182.443	755.48	-681.751	897.219	702.22	2418.58	-112.547	453.945	-277.351	-1143.71	224.766	2132.32	1007.09	7602.07	-3186.43	-512.831	-2860.33	14066.1	1233.96	32305.9	458.192	-1194.73	9563.83	2098.97	-710.526	16.205	672.24	1685.65	-977.026	-1226.33
495	-7098.56	1551.57	-153.894	-23576.3	-1259.17	251.136	659.611	-304.534	-601.53	-421.278	1136.75	-10209.6	-7195.45	224.532	-2945.64	-6285.34	2985.25	6167.94	676.477	800.229	-927.949	-1012.28	1268.5	627.76	2197.78	-465.899	260.163	-9.414	-1314.21	-1336.45	2522.23	-28.8108	6357.93	-3061.3	-150.047	-3621.81	16627.6	1234.87	29917.3	633.077	-1641.91	10543.5	1020.88	-243.749	143.276	130.042	1083.38	-211.145	-1199.87
500	-10251.8	844.259	-125.552	-23090.4	-709.344	113.43	424.699	103.727	-606.809	-243.513	2167.63	-10134.7	-7650.75	-102.723	-2278.34	-6137.32	2789.42	5269.63	636.744	575.427	974.5	-384.507	1957.15	994.827	585.006	-1221.82	-192.265	-57.9368	-1084.28	-592.351	2679.2	-966.254	6693.13	-2776.27	-488.407	-3347.55	22247	689.522	35347.1	695.278	-1325.67	11601.5	1467.42	-384.205	-206.141	466.373	1164.84	-500.582	-805.343
505	-8308.42	877.448	-631.062	-23554.9	-979.741	-390.887	213.662	-99.433	-767.238	-223.471	2207.99	-10325.6	-7806.77	-8.01941	-1406.34	-6926.39	2283.24	6038.6	230.955	506.047	590.631	-727.141	1143.02	677.179	433.629	-980.553	410.021	-146.969	-1699.15	181.513	2860.41	-1004.85	6885.32	-4156	-442.889	-3022.14	17776.7	1023.33	37183	1302.33	-1194.58	13767.6	1328.12	-249.37	318.006	-275.528	858.38	-366.884	-1052.12
510	-7576.81	1026.92	237.015	-23591.4	-1006.36	-756.783	348.201	-279.318	-546.094	44.2491	1653.65	-10241.5	-8564.93	-71.4625	-2479.36	-6289.91	3509.64	5873.34	199.714	1028.35	1484.43	-183.15	988.272	713.447	655.287	-278.156	173.158	-281.122	-1471.39	-1018.54	2984.53	1040.75	7204.42	-2931.22	-710.33	-3819.01	24553.9	955.978	39002.5	1849.66	-1283.24	14492.9	1326.58	303.578	733.315	15.6532	1097.29	-65.0129	-1079.42
515	-5305.45	546.287	-272.523	-22360	-956.525	-4.23536	59.3195	-216.171	-515.632	-313.404	1719.38	-10248.4	-8451.25	-602.418	-1638.1	-5822.86	3354.96	4272.2	631.25	1228.2	2210.28	-389.23	683.04	727.849	452.071	-1271.79	-73.92	-648.019	-2752.42	-231.959	1979.02	661.635	6185.91	-2569.19	-571.268	-4246.25	25833.2	864.514	39506.7	1082	-1432.64	13275.6	1516.28	-949.126	744.255	38.2231	1162.48	-586.853	-731.933
520	-6970.19	563.558	-20.8536	-23365.5	-1312.31	-138.306	113.112	-599.73	-468.375	-536.939	1342.04	-10709.7	-7822.79	-32.2841	-1544.35	-6353.02	4260.51	5101.08	416.779	1245.01	1243.33	-623.63	749.184	1197.38	760.699	-1296.09	611.817	-304.324	-1445.4	688.598	3377.81	537.981	6668.93	-3335.68	-1006	-2833.52	27913.5	1595.82	37309.4	1437.92	-1419.45	13874.6	1389.25	-449.548	385.473	88.1197	793.78	-444.61	-739.006
525	-5837.31	1501.85	-16.1039	-23229.3	-1151.7	-517.759	120.025	-430.578	-471.196	-400.684	2506.59	-10579.2	-8889.68	-295.015	-2492.67	-6323.53	3938.06	4718.18	1108.46	863.989	1959.59	-1221.74	1803.86	709.755	1321.97	-1231.4	33.7611	-263.867	-1467.36	-405.618	3173.24	713.83	6742.1	-3499.88	-718.114	-3192.29	27175.8	1118.97	39610.9	1796.82	-1581.3	14045.7	1087.24	-548.495	453.53	-31.7412	579.049	-709.514	-447.05
530	-6953.92	1466.34	21.5531	-24033.2	-1083.27	-214.722	433.094	-199.355	-588.902	-325.079	1785.79	-11051.1	-8494.09	340.109	-1301.74	-6600.72	4736.86	3989.37	630.573	459.173	2705.57	-191.014	470.884	780.455	944.811	-1433.9	318.754	-301.368	-866.019	-866.077	2737.94	614.646	6029.7	-3424.57	-560.638	-2901.76	23864.4	1062.94	41841.2	1358.78	-1155.64	14634.2	1462.49	-686.962	430.104	207.866	944.314	-120.625	-152.889
535	-7113.21	551.623	-438.348	-23415.9	-1118.96	37.0929	369.743	-199.318	-102.332	-366.69	1877.08	-10743.9	-8889.46	677.978	-1514.38	-6315.88	4801.12	4393.43	182.195	610.497	2270.8	125.646	730.293	524.473	813.109	-1589.56	-386.175	42.3278	-1531.89	-1247.1	2853.19	990.884	6683.88	-3275.54	-672.664	-3132.29	25753.3	1322.74	36866.7	1484.12	-1442.07	14371.7	1037.62	-585.262	94.0597	341.365	982.153	-81.5973	-423.809
540	-6138.3	1212.28	-154.118	-22654.9	-995.417	173.968	178.124	-287.195	-338.267	-222.741	1368.97	-11048.2	-8001.77	732.789	-1083.82	-6675.99	3979.33	5575.53	-322.689	1058.47	1625.99	-12.8339	270.768	644.766	627.996	-1475.52	235.151	-179.152	-1315.4	-709.948	3067.87	-28.7366	6862.66	-3417.38	-1180.16	-3078.72	28947.2	1356.45	45625.6	1321.19	-1711.48	13702.2	1171.92	-639.677	483.82	342.519	962.225	-330.009	-1039.83
545	-6792.35	1256.7	-26.0356	-22666.1	-959.621	298.703	573.174	-353.209	-687.686	-445.426	1518.1	-10794.5	-7581.41	691.883	-1129.56	-6450.28	4645.53	6189.88	-978.634	1458.27	2487.41	-442.59	1953.92	384.772	840.973	-852.36	-81.1411	-361.344	-1481.21	-826.092	3966.95	-721.597	6708.42	-3017.96	-562.473	-3448.81	24747.6	1112.38	42090.4	1939.81	-1101.03	13907.8	1585.36	224.022	406.521	-195.394	974.156	-234.423	-763.495
550	-7460.52	857.759	52.6825	-21573.9	-972.381	261.779	-81.0653	-71.1379	-589.657	-362.035	1663.11	-11571.8	-8113.24	-4.99274	-604.09	-6593.7	4420.31	5575.5	-707.307	996.052	1066.17	-364.588	1006.71	1216.78	1345.34	-440.852	-180.578	-357.641	-1457.99	233.44	4625.34	119.881	6866.54	-3272.21	-899.862	-3965.72	36723.2	1311.09	39837.9	1904.64	-1187.12	14418.1	1176.58	217.185	286.405	58.2132	1543.73	137.924	-755.523
555	-4898.28	1408.84	58.3764	-22473.8	-1029.55	-129.298	435.282	-101.517	-520.143	-106.379	1283.96	-11349.6	-7845.52	292.896	66.9764	-6484.88	3861.97	6757.44	-595.168	1192.97	1105.86	-46.7289	1194.45	260.273	898.469	-926.686	338.434	-427.281	-910.117	776.687	4542.52	-508.928	7467.22	-3448.49	-1220	-3909.45	31694.3	962.456	39854.4	1415.61	-1390.13	13669.4	1108.97	-35.109	486.223	-381.502	1424.13	-184.375	-368.636
560	-4569.81	1209	-15.9009	-23501.1	-549.6	-41.8428	423.39	-480.318	-738.442	-102.183	633.221	-11431.3	-7930.54	787.618	113.702	-5504.92	2916.44	8388.47	-812.921	1030.69	822.112	-835.496	683.258	276.518	1239.22	-444.521	164.402	-474.455	-1143.19	511.237	4237.02	-872.21	6378.87	-3541.52	-1212.94	-2806.35	26818.9	1333.25	34585.2	1466.12	-1247.51	12299.7	1552.73	-185.603	809.63	-311.913	1328.02	-341.192	-1252.11
565	-5949.21	1782.24	-267.99	-24547.6	-991.98	-628.57	171.078	-45.5906	-659.619	-78.6394	863.683	-11415.3	-8287.85	160.69	731.514	-5769.19	3583.74	8114.92	-210.906	983.949	882.262	69.3859	339.828	668.729	1212.35	-491.388	830.091	-593.644	-884.939	435.475	4188.32	-386.771	6298.21	-3365.16	-946.578	-4528.95	35009.5	1810.93	34964.5	1724.32	-1236.28	13945.7	1363.2	26.4945	715.387	-173.722	1503.55	-130.481	-262.646
570	-4210.62	680.164	45.4394	-24498.8	-1206.49	-707.006	-10.7188	92.923	-657.997	-554.439	295.06	-10987.3	-8163.48	-163.622	-517.625	-6584.91	3467.18	9397.7	-354.758	771.163	367.695	-11.9611	1151.59	325.185	1061.18	-470.749	612.559	-447.482	-560.813	-98.3179	3957.57	-797.182	7046.74	-3389.69	-697.258	-5361.84	28338.3	1446.96	32548.7	1104.58	-971.492	13550.4	1571.7	-298.902	-119.455	-602.138	1489.52	-746.33	-422.335
575	-5251.98	651.321	-300.365	-24117.2	-855.581	109.723	664.956	192.324	-456.473	-392.39	-158.696	-10777.6	-9053.8	826.117	818.355	-5751.7	2258.09	7851.11	-618.768	1160.44	2068.07	-220.705	1336.71	414.59	1175.9	-845.677	237.776	-209.813	-6.30365	-743.34	4364.36	-386.854	6588.02	-3419.39	-950.132	-3947.66	31894.9	1437.75	32594.5	1096.11	-1488.21	14673.2	1495.92	651.248	199.639	19.1816	991.718	4.77766	-513.607
580	-3812.76	1319.64	-103.242	-25337.6	-762.938	254.144	188.142	81.1561	-473.98	-115.31	-512.625	-11224.1	-8953.4	-684.972	628.95	-6398.25	2275.02	8352.26	242.971	243.954	3046.9	-561.523	663.703	681.472	661.076	-1092.97	822.6	-309.332	319.987	-963.316	5810.65	-367.711	6607.11	-3677.75	-940.781	-6063.82	24800.2	1337.06	30057.6	1400.17	-1190.02	13224	1879	386.979	247.356	-149.659	532.592	-378.791	-475.987
585	-3330.6	1102.21	-425.429	-24142.3	-1224.64	315.272	64.1066	181.761	-581.156	-277.051	-225.804	-10582.4	-8382.75	636.453	-379.91	-5894.83	1895.81	7760.25	-394.034	1129.54	2113.71	-798.661	1169.89	381.05	-151.813	-555.829	543.526	-249.633	514.487	239.608	4496.05	155.9	6842.48	-3148.29	-745.484	-4863.64	26799.5	1368.35	29448.8	1547.66	-1382.21	14922.1	1510.67	-217.602	359.492	-229.755	724.328	-921.679	-711.315
590	-1660.31	1401.98	-55.8061	-23766.1	-813.307	539.386	484.815	73.8155	-886.686	-78.7149	-401.508	-10685.8	-8658.51	1324.51	21.7774	-6294.59	2107.06	8298.77	-1369.75	186.272	2557.73	-354.998	1580.26	487.213	152.339	-781.768	645.603	-469.01	309.169	-1364.45	4896.14	-1163.9	7020.37	-2917.07	-1003.91	-5998.96	26443.7	2027.17	29520.6	1273.65	-1173.96	14942.8	1478.07	180.913	420.881	-116.75	921.554	-302.032	-869.737
[truncated: 1,069 more columns]

## Sheet: CDKL5 AMANITIN
DataTable: T (sec.)/micropoint
Names:	CDKL5AMANITIN1roical-01.txt_ micropoint_ROI1	CDKL5AMANITIN1roical-01.txt_ micropoint_ROI2	CDKL5AMANITIN1roical-01.txt_ micropoint_ROI3	CDKL5AMANITIN1roical-01.txt_ micropoint_ROI4	CDKL5AMANITIN1roical-01.txt_ micropoint_ROI5	CDKL5AMANITIN1roical-01.txt_ micropoint_ROI6	CDKL5AMANITIN1roical-01.txt_ micropoint_ROI7	CDKL5AMANITIN1roical-01.txt_ micropoint_ROI8	CDKL5AMANITIN1roical-01.txt_ micropoint_ROI9	CDKL5AMANITIN1roical-01.txt_ micropoint_ROI10	CDKL5AMANITIN1roical-01.txt_ micropoint_ROI11	CDKL5AMANITIN1roical-01.txt_ micropoint_ROI12	CDKL5AMANITIN1roical-01.txt_ micropoint_ROI13	CDKL5 AMANITIN 2-01_ROI1.txt_ micropoint_ROI1	CDKL5 AMANITIN 2-01_ROI2.txt_ micropoint_ROI1	CDKL5 AMANITIN 2-01_ROI3.txt_ micropoint_ROI1	CDKL5 AMANITIN 2-01_ROI4.txt_ micropoint_ROI1	CDKL5AMANITIN2roical-01.txt_ micropoint_ROI1	CDKL5AMANITIN2roical-01.txt_ micropoint_ROI2	CDKL5AMANITIN2roical-01.txt_ micropoint_ROI3	CDKL5AMANITIN2roical-01.txt_ micropoint_ROI4	CDKL5AMANITIN2roical-01.txt_ micropoint_ROI5	CDKL5AMANITIN2roical-01.txt_ micropoint_ROI6	CDKL5AMANITIN2roical-01.txt_ micropoint_ROI7	CDKL5AMANITIN2roical-01.txt_ micropoint_ROI8	CDKL5AMANITIN2roical-01.txt_ micropoint_ROI9	CDKL5AMANITIN2roical-01.txt_ micropoint_ROI10	CDKL5AMANITIN3roical-01.txt_ micropoint_ROI1	CDKL5AMANITIN3roical-01.txt_ micropoint_ROI2	CDKL5AMANITIN3roical-01.txt_ micropoint_ROI3	CDKL5AMANITIN3roical-01.txt_ micropoint_ROI4	CDKL5AMANITIN3roical-01.txt_ micropoint_ROI5	CDKL5AMANITIN3roical-01.txt_ micropoint_ROI6	CDKL5AMANITIN3roical-01.txt_ micropoint_ROI7	CDKL5AMANITIN4roical-01.txt_ micropoint_ROI1	CDKL5AMANITIN4roical-01.txt_ micropoint_ROI2	CDKL5AMANITIN4roical-01.txt_ micropoint_ROI3	CDKL5AMANITIN4roical-01.txt_ micropoint_ROI4	CDKL5AMANITIN4roical-01.txt_ micropoint_ROI5	CDKL5AMANITIN4roical-01.txt_ micropoint_ROI6	CDKL5AMANITIN4roical-01.txt_ micropoint_ROI7	CDKL5AMANITIN4roical-01.txt_ micropoint_ROI8	CDKL5AMANITIN4roical-01.txt_ micropoint_ROI9	1632020CDKL5amanitin1roical-01.txt_ micropoint_ROI2	1632020CDKL5amanitin1roical-01.txt_ micropoint_ROI3	1632020CDKL5amanitin1roical-01.txt_ micropoint_ROI4	1632020CDKL5amanitin1roical-01.txt_ micropoint_ROI6	1632020CDKL5amanitin1roical-01.txt_ micropoint_ROI7	1632020CDKL5amanitin1roical-01.txt_ micropoint_ROI8
Comments:
0	0	0	0	0	0	0	0	0	0	0	0	0	0	0	0	0	0	0	0	0	0	0	0	0	0	0	0	0	0	0	0	0	0	0	0	0	0	0	0	0	0	0	0	0	0	0	0	0	0
5	119.103	582.967	-160.822	537.336	89.5306	-78.8708	518.806	-179.061	187.074	220.079	991.586	462.827	11601.5	1035.8	693.457	397.555	2881.65	592.598	1203.7	254.22	197.181	-398.459	392.635	-45.6981	2376.14	1251.85	1499.62	1080.44	805.945	-118.823	369.258	342.824	-142.528	1186.8	974.255	1748.1	415.034	-31.531	655.373	1395.1	2913.69	922.283	189.944	1741.91	-234.594	-215.127	269.69	877.889	1371.38
10	504.493	997.9	274.194	643.913	61.5099	366.687	516.127	418.187	817.086	1279.54	1625.95	2421.68	21213.2	2005.54	721.224	1320.89	4836.23	1029.53	2304.17	689.456	239.305	-270.277	792.919	375.814	6697.59	2935.51	2652.6	1666.13	2147.01	157.186	839.879	190.71	-448.076	1303.89	1840.77	2787.07	843.253	667.804	690.696	2382.53	7454.92	2320.9	332.37	2695.18	423.331	-192.986	464.741	1674.19	2899.12
15	133.884	586.288	189.056	987.171	-25.6912	734.296	1163.05	1159.16	1301.31	2315.34	2170.12	3967.96	25966.4	2542.49	1409.72	1838.02	7303.43	1761.23	3510.26	914.198	-114.952	207.881	926.075	707.677	11831.9	5725.65	4805.19	2998.44	2807.61	213.416	970.655	492.024	35.0102	3492.38	3097.19	2063.54	1617.26	312.976	1123.36	3345.92	10808.2	3302.21	731.576	3893.56	499.888	496.046	845.331	2841.73	2145.76
20	587.071	525.979	945.976	856.596	317.184	883.79	1000.29	1472.72	1841.63	3154.51	3667.07	6241.52	29025.4	3048.75	2001.6	3500.89	10036.4	2399.89	3560.51	901.319	272.943	566.009	2402.22	899.405	14213.8	7573.59	7102.14	3937.66	3776.89	478.023	854.877	1210.41	122.551	5022.44	3734.94	3612.73	1577.79	123.179	1549.83	3837.27	12788	3504.98	822.905	5007.13	1409.78	374.432	383.168	4254.64	4665.59
25	1109.07	624.85	600.939	1078.72	643.804	1033.99	937.681	1861.3	2057.95	3831.8	4769.55	6961.92	34836.1	5126.99	2392.79	4433.65	11513.3	2492.52	5950.33	1386.09	473.489	1488.87	2960.11	1606.25	17102	10204.1	8678.81	4712.93	4795.4	100.056	1174.35	758.473	228.072	6575.75	4254.02	4620.73	1645.28	347.321	1759.29	5415.89	17147.9	4772.54	733.655	6497.07	1757.85	527.54	731.078	6363.93	5093.94
30	973.769	1159.05	265.554	626.917	428.584	1477.09	1389.79	2195.26	2504.67	4864.33	5478.46	8677.87	36847.2	6110.4	3394.69	4956.08	14301.3	3667.26	7474.68	1895.39	73.0655	1101.07	4323.39	1939.33	20892.1	13989.9	11399.5	6176.02	5567.69	317.512	1108.92	1344.38	627.758	9147.82	5850.18	4454.06	1545.13	408.722	2686.32	7014.86	20566.3	5431.54	840.569	6602.5	1925.57	48.6812	1418.35	7775.46	5806.91
35	1209.01	889.776	639.586	646.588	-288.358	1947.64	1577.62	3633.7	2792.02	5596.52	6932.31	10663.5	38402.1	6717.41	3889.94	5211.28	15468.6	4279.96	8862.41	2344.3	131.741	1721.06	4191.21	2758.81	24834.8	15471.2	13381.2	5584.74	6053.18	271.896	1892.55	914.249	455.674	10383.6	5545.93	5084.37	1452.32	77.9388	2585.39	8123.96	23416.4	6655.74	631.831	7675.83	2689.27	610.737	1313.1	7952.93	7532.09
40	997.194	1248.52	521.945	779.614	722.246	2683.46	1474.43	3439.71	3651.97	6805.03	8804.95	11520	38681	8091.55	4243.19	7723.58	19023	4289.19	10146	2589.18	75.8424	2671.18	5168.96	2804.56	28276.9	16877.5	16001.4	6052.38	7460.92	540.063	1428.16	1362.02	833.255	10803.9	7045.21	5593.99	1192.79	124.498	3173.47	8788.58	27082.9	6870.19	859.151	8641.64	3202.55	619.076	1839.23	9696.91	9094.17
45	1109.36	1313.83	154.829	804.708	955.09	2242.55	1949.29	3347.98	3289.37	7720.02	8381.99	9628.79	41500	8730.76	4665.3	8554.09	21047.4	5096.12	11500.6	3637.89	395.251	2373.3	5358.18	3314.49	31616.2	17525.2	18162.2	7109.06	7363.68	507.565	2048.13	1322.09	718.555	12694	7737.96	5783.5	1336.51	70.49	3030.99	10029.7	30393.3	7323.85	1054.91	9012.49	3059.54	802.912	1854.18	10960.7	10577.8
50	1279.76	1129.78	319.372	424.945	898.195	2761.67	2340.74	4773.23	3407.05	8375.38	8646.9	8758.6	43075.3	10192.3	4921.32	9474.74	23129.6	5458.8	13081.9	3958.57	440.067	3272.63	6599.93	3889.75	33383.2	20583.9	20110.1	8140.12	8882.68	682.298	1967.45	1342.58	1105.5	12629.1	8494.85	6489.69	1077.5	-281.191	3582.36	10874.3	34030	8070.84	1147.61	9826.26	3779.55	699.098	1942.58	12409	12019.2
55	1707.81	1149.36	323.805	-140.174	273.801	2446.53	1723.03	4896.02	3601.57	8823.81	9204.76	7159.53	47416.6	10565.1	5580.25	10539.6	25387.3	6350.71	13320.1	4635.47	198.596	3927.53	7481.6	4437.86	35042.7	21601.6	21840.8	8936.29	8997.29	155.022	2189.61	1378.24	1118.42	13848.2	8665.29	5331.99	1139.29	259.868	3408.23	10508.3	35168.4	8502.05	1825.07	11200.5	4032.56	1270.72	2539.88	13985.9	13255.3
60	1421.35	1007.31	336.813	-769.83	216.355	2211.97	2218.71	5214.79	4299.03	9843.48	9487.8	6565.01	51937.9	11187	5260.8	11650.6	27926.5	5822.04	14654.9	4548.88	356.723	4467.03	6327.06	4167.54	38981.1	22929.7	22544	9577.47	9374.11	491.993	2776.85	1243.69	1073.19	14793.1	9358.71	6764.22	1109.35	227.916	4879.66	11800.5	35844.7	8550.43	2215.56	12244.9	4429.31	1252.08	2745.03	14049	15223.2
65	1724.14	1101.66	68.0909	-611.952	159.564	1973.65	2287.22	5074.69	4425.31	10516.2	9741.77	5697.42	49733.7	10918.1	5349.57	12333.9	30599.5	6174.53	15761.3	5592.11	186.147	4813.07	6569.47	4593.72	41844.7	24114.1	23440.5	10027.6	10144.3	255.015	2521.06	1392.57	1187.94	16460.8	10145.4	7233.89	1208.32	285.382	4536.56	12103.9	36854.5	9542.36	1974.37	11429.5	4533.17	880.313	2587.08	15074.3	16850.7
70	1670.07	862.573	113.114	-1097.65	252.01	1996.4	2770.5	5638.28	4909.06	10383.3	11240.2	5741.94	47206.1	12003.4	5842.91	12704.2	28068.8	6784.63	16879.2	5708.39	502.201	5259.7	7687.39	3994.72	41077	26056.7	25261.8	11036.9	11730.2	93.1892	2197.57	1202.84	1416.31	15361.7	10453.6	7624.42	858.11	787.626	5157.73	13562.8	38169	9796.74	1617.22	11076.6	4580.06	1255.68	3171.09	15495.1	18397.8
75	1507.66	475.307	-465.868	-1132.65	62.2204	2304.49	3320.25	6329.65	4523.97	10496.2	12045.6	6917.2	49501.4	11593.3	5936.24	14054	32053.6	6801.76	15913.1	6248.11	437.836	5383.57	7802.21	4632.14	42555.7	26624.6	26278.5	10950.9	11260.1	146.908	2518.5	1230.75	1466.08	15686.2	10985.1	6924.11	1298.19	1071.34	4956.16	12352.9	37728.1	9854.26	2050.51	12200.5	5867.81	1885	2907.54	18353.7	18843.3
80	1711.61	711.432	150.149	-1441	376.731	1444.26	3293.12	5557.71	4235.65	10656.6	11814.1	6448.33	49147.8	12659	6245.46	13894.1	34343	6927.26	16723.3	6485.06	32.1739	6141.68	7618.66	4897.59	45668.4	28770.4	28078.5	11337.8	11341.4	562.731	2338.3	1772.71	1308.72	14399.1	11014.2	7441.43	1116.21	1052.57	4942.81	12621.3	39222.7	10591.8	2193.75	12120.2	5559.16	1514.03	3430.97	17038.3	19913
85	1831.03	505.996	-259.658	-1147.74	-33.5219	1614.71	3104.45	6276.73	3878.56	11161.3	11895.3	6250.72	51558.6	13817.2	6517.91	15122	36328.9	7112.32	16903.1	7027.24	244.717	6030.88	7487.17	4661.63	46440.3	27894.4	29932.7	11070.5	10588.5	97.8508	2193.06	1533.59	1079.74	13947.3	11067.5	6618.4	1524.15	1048.54	5244.03	13473.1	37987.8	10849.9	2144.4	11903.9	5444.1	1427.4	3656.49	19423.8	21263.8
90	1896.53	1116.87	68.6314	-1659.91	234.23	1424.61	2968.8	5394.22	3504.42	11574.9	11188.6	5420.3	53478	13950.1	6717.66	15122	35382.4	7482.33	17427.2	7114.9	139.022	6176.43	7652.52	4314.03	47527.8	29245.7	30068.1	12196.9	12438.1	-267.308	2725.82	1458.14	1197.55	13710.4	11579.9	7094.88	1279.98	1316.15	5172.28	14054	37202.7	11109.6	1896.78	12145.8	5644.63	2198.81	3385.45	20756.7	22691.6
95	1418.57	847.802	-220.732	-2327.88	224.57	635.157	3030.86	5642.43	2952.2	11377.8	12027.6	4984.83	53174.1	14803.3	6821.74	15542.4	39234.9	7527.99	18781.7	8207.64	157.219	7000.74	7312.72	4124.26	47109.9	29909.1	31532.9	12095	11449.1	91.6931	2280.62	2074.06	1054.48	12817	10216.2	6672.71	1373.09	823.603	4925.22	14014	37214.1	10383.1	2264.14	11746.5	6020.69	1533.47	3558.22	23922.5	23625.5
100	1676.36	1161.93	-44.1541	-2178.39	6.57846	1023.88	2275.74	5739.41	3551.08	10891.3	12108.2	3015.68	54856.7	15643.4	6608.6	15279.3	36055.9	7097.85	19453.8	8426.97	221.048	6422.65	6487.63	3987.02	47010.8	30127.8	32981.1	11853.5	11529.1	45.0291	2585.5	1626.23	924.682	13154.1	11458	5918.14	1641.06	841.373	5125.96	13982.2	36723.6	10258	2677.87	12651.5	5762.8	1940.59	3337.59	24384.5	25634.5
105	1343.28	368.853	-87.3236	-2671.77	370.299	936.199	2872.62	6288.5	3732.25	10913.5	11220.1	1630.92	56490.8	14062.9	6878.88	15620.9	37813.2	6860.67	17867.3	9028.47	415.1	6867.37	7603.36	3732.29	46670.2	30580.6	34197.6	10118.8	10153.3	459.567	2497.68	1922.29	820.383	11709	11999.9	5670.9	1075.3	1521.86	5167.43	14510.5	35999.3	11097.1	2624.57	13493.5	5385.83	1815.23	3537.14	25428.9	26299.4
110	1191.48	554.169	-596.236	-2524.99	-92.0764	1395.93	2854.49	5424.56	3895.42	10450.6	12115.4	522.53	53129.6	15470.3	6560.86	15366	36837	6775.66	19277.4	8943.03	-13.0179	7368.24	6580.33	3277.87	45358.8	30705.5	34477.9	10582.4	10197.6	407.031	2445.61	1936.57	1324.67	13789.9	12325.8	5837.91	1411.13	1094.5	5979.36	14012.1	35560.1	11480.1	2167.24	12163.9	5050.25	2088.71	3570.6	27050.9	27600.9
115	958.971	1096.27	117.71	-2678.41	361.374	1044.06	3547.77	4941.18	3723.28	10990.7	11847	892.505	49695.1	15161.2	6750.07	15625.2	37216.1	7220.04	19809.2	9818.45	-207.771	7156.61	6325.29	3018.62	45198.7	30958.6	35330.9	10845.4	10733.6	-26.6144	2945.29	1586.43	1155.04	13970.2	12625.4	5135.39	1014.57	842.827	5031.72	14157.2	33334.5	11847.5	2632.93	10760.6	5018.48	2257.96	3479.05	28150	28631.5
120	834.657	745.912	-58.3796	-3517.85	322.391	433.307	3211.27	5267.77	3528.46	10920.1	11704.9	-32.6635	48144.7	15442.8	7152.04	15246.7	36608.6	7393.91	19506.8	9653.28	-123.692	7445.59	5811.81	3206.13	44605.5	30122.1	35797.4	11071.6	12285.2	209.87	3098.57	1541.79	1435.34	13527.4	11160	5473.25	1237.67	1170.06	5321.33	14058.3	31245.9	12000.1	2921.72	12985.2	4775.42	2164.9	3575.17	29138	29164.8
125	1293.52	578.703	-463.866	-3232.66	234.45	418.533	3239.87	4366.08	3591.19	10614.8	12184.2	-774.6	50413.6	15090.6	7033.18	15081.3	36409.2	7476.87	18574.1	9819.46	-46.685	7386.5	6114.45	2900.84	45073.6	33135	36862	9974.78	11359.4	190.691	2575.81	1512.03	1296.82	14499.5	10640.8	5432.73	1311.53	893.697	5304.42	14133.1	29966.1	11558	2678.14	11804.7	4596.37	2283.13	3927.35	28635.6	30004.6
130	1244.3	464.795	-132.823	-3159.33	192.883	328.289	3246.57	4757.47	3057.81	10102	10238.1	-1436.96	51157.7	15555.5	6445.16	15703.8	37336.4	7527.53	19510.6	10274.9	-198.85	7947.2	6254.21	2433.02	45925.8	31427.4	37062.7	10051.8	10599.5	321.699	2472.25	1414.11	1507.82	13145.2	11551.8	3782.07	1576.44	1125.41	5373.82	14796.7	29527.4	12254.2	3242.97	11150.1	5366.9	2114.38	3563.65	28228.3	30968.7
135	929.624	549.853	-307.091	-3245.63	349.326	1000.27	3018.48	4072.07	3898.39	10351.5	11754.9	-1037.46	53793.2	15460	7173.91	15666.5	35414.1	7512.33	19529.1	10572.1	-1.83059	7623.37	5786.65	3018.33	43835.1	31016.5	38025.5	11970.4	9824.55	90.9018	2739.72	1436.62	1222.65	11776.4	11381.2	4737.46	1001.81	983.9	5014.54	15326.4	27029.2	11713	2544.36	11256.9	4659.77	2056.53	3343.97	26224.5	30836.4
140	1201.89	603.099	-463.023	-3852.81	175.29	601.031	2981.39	3693.25	3539.81	10167.1	11303.1	-2371.44	45323.7	14940.9	6940.2	15192.1	36241.3	7410.79	19273	10851.5	5.7914	7854.73	5278.71	3313.44	43587.6	30019.8	38162.5	10229.3	10107.8	358.8	2800.42	1210.06	1188.11	11847.3	11084.3	3710.41	1453.14	664.196	4986.87	14352.1	25307	12255.9	3031.92	12390.5	4774.88	2484.02	3866.98	27951.9	31094.3
145	631.656	651.742	-248.756	-3587.04	559.545	212.324	2657.06	3295.88	3706.66	9309.89	11091.7	-2033.26	45708.2	15766.5	6469.21	15436.8	33974.9	6820.05	20365.5	11997.7	428.052	8115.58	4919.33	3185.06	41718.6	31186.3	38602.2	9692.23	9303.03	-59.0838	2538.78	1008.98	677.848	11468	9876.08	3877.35	1755.39	650.579	4489.23	15065.8	26632.3	12047.7	2677.11	12948.9	4721.36	2410.7	4516.24	27735.4	31302
150	918.565	570.26	-478.598	-3404.83	-151.274	256.238	2056.21	2733.6	3525.13	8865.02	9945.29	-2765.64	48530.1	15115.3	6585.18	15034.4	31190.2	6602.29	19346.3	11415.2	433.189	7706.65	3573.61	2876.23	36028.8	31426.5	37029.7	10253.9	9187.59	19.9973	2629.19	1823.1	886.948	13076.6	10486.9	4049.16	1180.58	1129.75	4329.48	15152	24881.8	11919.9	3321.77	13428.4	5613.93	2439.81	4347.43	27002.1	31944.7
155	517.874	848.609	-533.077	-3926.19	157.837	-269.045	1320.76	2798.96	2869.56	8941.49	9120.18	-3560.66	45700.6	15097.5	6347.01	16064.1	31166.5	6553.45	18992.6	12169.2	425.472	7998.08	4580.4	3082.61	40276.4	31957.2	38761	10530.1	10042.8	156.755	2086.89	675.481	905.004	13486.1	9754.51	3980.34	1380.39	1151.22	4317.56	15488.6	24077.3	10687.9	2932.7	15425.9	5121.48	2441.65	4224.36	26838.9	31042.5
160	356.878	361.18	-807.501	-3579.36	163.479	151.116	1864.99	2133.86	3093.5	8006.97	8890.05	-5616.78	40933.9	14887.3	6374.83	14619.3	32568.2	6500.04	19449.3	12297.6	20.5799	7008.51	1969.03	1975	38148	29970.5	38605.2	10184.8	9303.77	351.653	1876.1	1285.69	902.599	13426.1	9387.09	3706.83	1436.42	974.09	4912.43	15455.7	21851.9	11172.9	2736.64	12911.9	5034.56	2692.01	3541.19	27536.8	32273.4
165	133.352	773.748	-206.965	-3627.15	69.5091	-65.446	2143.99	2201.26	3318.11	4585.75	7013.62	-6847.1	38854.1	15211.9	5368.09	14747	27424.7	6057.06	19554.9	13121.4	492.703	7266.81	1431.13	2781.88	36583.5	30975.1	38186.2	9255.93	9795.93	198.083	2355.78	900.242	435.484	12801.8	9732.39	3462.63	1949.73	793.651	5179.85	14333.4	22290.8	10584.9	2793.68	12607.2	3941.42	2300.77	3831.23	27964.8	32414
170	1087.5	605.313	-59.9064	-3713.88	66.1972	222.525	2402.71	2620.62	2990.77	2915.68	6422.65	-402.139	40669.3	15094.2	5479.53	14059.9	32501.7	5508.61	19837.3	13040.6	174.124	7416.95	746.847	1761.71	37713.3	31961.4	39173.3	7915.2	9874.26	157.59	2267.06	1322.59	936.795	13353.5	8710.95	2850.93	1635.5	1028.22	4753.46	16222.3	20182.7	11285	3017.05	12332.4	4916.26	2454.52	3368.5	28035.6	32580.5
175	442.178	240.38	-57.548	-3667.53	156.814	82.9361	1921.47	2000.83	2596.89	1226.37	6714.61	203.175	37115.3	15945	5827.46	14017.2	29138.6	5880.82	18979.1	12989.3	314.192	7534.47	573.085	2365.55	37027.4	29004.6	39362.4	8664.18	10357.5	374.468	2251.64	385.522	611.687	14490.2	8534.73	3088.86	1349.97	782.596	4845.74	15497.1	19428.1	10741.1	2594.92	13462.2	4092.69	2125.71	4070.27	28030.4	32775
180	345.38	28.4678	-327.89	-3445.6	199.126	152.53	2235.72	1746.86	2558.41	289.89	6051.57	-84.5118	38140.2	15452.3	5114.72	13617.7	27689.2	5247.86	18868.1	13800.1	239.356	7586.09	-328.465	2352.14	36609.7	28880.9	38327.4	8123.51	8545.04	70.8256	1956.69	642.367	738.361	12851.7	7259.96	2718.82	1426.36	1071.72	5412.83	14274.4	18271.2	10791.8	2378.63	12776	4555.54	2709.98	3962.56	26674	32936.5
185	370.676	814.364	-740.41	-2645.9	303.48	291.593	1602.91	1204.83	2027.19	-49.3968	6304.95	-259.303	36742.2	16179	4777.84	13440.9	27816.1	4987.97	19285.9	13631.1	-6.8382	7647.59	80.0409	2453	34559.2	27661.2	40447.6	8539.58	8552.32	501.149	2414.02	645.032	692.031	11031.9	8074.69	2582.01	1282.79	435.499	5463.04	14486.1	17614.7	10387.4	2747.53	11957.1	5020.87	2401.92	3386.59	27629.5	31925.8
190	334.473	370.192	-434.298	-2814.6	85.2754	-341.167	1377.36	1662.7	2528.17	525.252	5952.02	-241.648	37250.6	16488.8	4240.34	12585.9	27041.7	4754.34	19786	13651	560.867	7114.81	-711.976	1801.41	36880.7	27106.2	39885	7618.83	8758	212.687	2396.8	1003.59	838.008	8868.68	7494.66	1918.39	1346.68	829.009	5621.79	14769.9	17361.7	9877.46	2936.01	11224.6	4869.35	2220.9	3973.46	26943.7	31060.9
195	296.644	247.96	-428.177	-3209.65	451.645	-345.531	1232.63	1339.91	645.755	1800.45	4352.11	186.568	36497	15444.2	4573.15	12456.8	26821.3	4969.97	18150.3	14467.4	291.319	6839.79	-1526.98	2421.16	36640.4	26422.8	40030.4	8013.28	8929.09	218.609	2197.68	971.744	799.623	8125.19	6958.36	2154.59	757.48	1093.5	5807.51	15095.2	15501.9	9566.14	2701.49	10574.5	4745.21	2540.07	3554.86	27634.3	32293.9
200	434.995	430.438	-328.184	-2910.48	-49.7571	-412.022	1963.4	836.256	1063.01	1440	4003.86	-93.2679	37477.4	17340.4	4264.19	12990.6	25488.6	4516.64	20574.9	14837.2	467.78	6532.95	-2487.97	2079.31	33007.8	26977.5	39667.9	5512.4	9268.76	461.472	2130.8	672.461	386.601	8245.71	6571.94	2617.89	976.953	707.085	6128.26	14935.6	13037.7	9281.98	2860.44	11958	4369.95	2567.53	3574.69	26348.6	31247.1
205	55.953	615.542	141.31	-3081.82	469.255	-477.922	1448.94	885.636	143.089	1221.29	4570.54	-298.409	36554.9	16767.4	4012.11	12512.9	25382.1	4373.71	19452.9	13840.4	-212.828	6408.4	-2432.02	2207.78	32494.7	25765.1	40085.3	5025.55	8285.72	-185.146	1733.23	322.776	101.733	8016.53	6450.31	1900.45	804.739	796.642	5448.91	14124.5	13067.3	9260.88	2267	12323	4259.19	2380.41	3439.18	25828.5	30913.5
210	915.784	988.254	-442.808	-2977.5	289.836	-465.406	1412.24	1236.2	741.754	1268.5	4904.46	39.4677	33363.9	16538.6	4529.41	11824.2	24233	4674.98	19011.1	14325.5	239.787	6990.88	-3379.28	2668.25	30621.4	23973.3	39976.6	2236.06	7893.76	513.273	1830.39	757.164	185.217	7865.9	5716.88	2398.31	544.889	714.705	6629.19	13238.9	13262	9658.61	2225.82	12909.8	3690.61	2444.01	3691.35	26303.6	30420.5
215	219.517	410.999	-502.716	-2792.18	427.399	-644.079	1454.18	1340.17	285.326	943.205	4305.17	-102.225	38072.4	16504.6	3888.54	11391.5	21901.7	4057.25	18818.1	14363.5	147.127	6508.03	-3793.86	2868.58	29997.3	22981	40231.3	31.2797	8154.46	382.036	2084.34	848.379	78.3162	8310.27	5074.06	2734.12	749.387	880.911	6578.57	13609.7	11170.9	9146.96	2433.36	13146.2	4652.92	2562.04	3958.76	25436.9	30134.3
220	92.9683	644.924	-95.2973	-3083.51	433.194	-593.936	1265.01	524.226	260.647	688.587	3561.91	-334.238	38805.5	16332.9	4203.09	11310.7	21765.8	4394.36	17798.4	14620.9	-74.7864	5643.56	-3106.23	1533.11	29236.9	23276.7	39813.3	-1077.72	7693.1	460.78	1744.15	479.544	219.454	7199.38	4866.72	2164.94	111.612	615.767	6830.31	13800.3	10935.8	9656.68	2152.43	12652.8	3797.01	2696.45	3369.83	25175.3	29875.6
225	188.405	151.611	-646.157	-2902.23	153.547	-436.413	798.184	1169.76	230.844	822.322	3426.01	-195.993	36226.1	16400.7	3221.07	11035.8	18389.1	4094.95	18044.6	14541.9	-63.148	5568.86	-3202.18	1724.29	25517.7	23135.2	39260.4	-1930.21	7755.55	-29.4442	1924.99	458.412	208.452	5933.95	5051.85	1981.39	167.781	320.932	6609.04	12826.3	9614.62	8486.3	2144.65	11139.2	3392.84	2379.83	3077.42	20150	30564.1
230	521.751	470.707	-561.992	-2822.34	13.8889	-415.152	1125.99	1005.32	155.202	435.445	3878.79	-164.853	35889.2	15967.7	3281.36	9850.38	17732.8	3944.54	16771.5	14159.5	59.5406	5199.47	-2371.26	1837.68	24071.9	19069.8	38565.2	-3967.82	7401.42	741.821	2032.97	-175.938	209.888	4778.81	4483.58	1617.2	366.257	723.628	6708.62	12667.8	7524.61	8841.62	2082.31	12613.8	4119.79	2082.51	3856.29	22316.2	29387.8
235	815.76	554.941	-766.793	-3168.89	124.332	-505.671	973.513	375.055	235.932	1046.62	3713.74	-69.995	35261.6	14056.6	3140.08	10402.1	16926.7	3516.68	16274.7	14645.9	293.29	4807	-2194.22	2195.28	23748.6	16856	37494.9	-5098.92	7115.47	920.309	2159.83	445.201	96.4458	5026.74	3947.4	1787.48	824.705	366.31	6276.71	13716.8	8740.89	7740.03	2442.52	13718.6	4095.77	2288.51	3557.83	19759.3	29627.6
240	342.17	389.849	-471.15	-2601.09	245.037	-405.428	931.33	648.156	600.925	708.135	2867.27	216.915	37924.5	15230.4	3130.29	10050.3	17059.4	3894.27	17365	14282.8	308.034	4970.69	-2166.27	1670.28	20973.1	19537.2	38063.7	-7099.09	7190.71	710.774	2126.24	-206.791	118.884	3731.78	3499.35	1797.57	49.325	692.936	6664.68	12772.6	8569.05	7833.85	1978.66	12572.5	4553.15	2454.01	3852.84	20088.8	28707
245	222.973	680.959	369.623	-3000.26	243.636	-586.816	660.52	1047.77	253.569	673.164	3438.66	219.379	38891.7	14749.7	2550.78	9183.78	17105.3	3752.4	16660.1	14675.6	219.156	4761.63	-1936.94	1612.09	19734.3	18719.8	36404.8	-8300.79	7152.55	843.481	1946.94	547.076	62.7939	3786.91	3439.6	2153.1	1165.56	974.04	7351.01	12181.4	7677.78	7827.1	2501.4	13985.8	4235.18	2158.83	4628.53	21932.6	28216.7
250	404.977	446.003	16.9588	-2774.02	246.692	-913.562	514.155	1004.34	99.2785	562.745	2526.43	318.659	40666.6	14885.2	2857.82	8664.88	15801.2	4054.25	15452.9	14297.7	77.0332	4185.12	-2851.45	1879.94	18153.8	17853.5	35964.3	-8137.01	7124.68	324.985	1884.85	-31.3425	72.1163	2852.79	3805.9	941.071	470.125	372.702	7018.39	12423.5	8216.74	7970.69	1883.14	13438	3840.61	2493.63	3648.88	22273	26759.7
255	145.788	326.047	-536.36	-2487.11	181.228	-445.424	964.167	659.586	389.498	539.844	2804.58	-74.7184	38518.9	12534.6	2102.28	8737.38	16930.4	2788.14	14737.5	14608	121.042	5149.81	-3156.17	1597.98	18999	16917	35162.3	-8764.53	6528.72	1254.33	1717.3	268.91	-249.927	2588.09	2941.08	1336.26	662.032	437.895	7246.29	12826.3	6897.87	7164	1914.45	12949	4470.68	2380.32	4073.22	19704	27172.6
260	391.841	340.987	-764.39	-1932.24	253.268	-839.646	879.695	773.905	22.0315	881.173	2243.7	-93.7324	37742	13545.6	2310.28	8420.77	16184.3	2825.66	14860.5	14370.2	218.204	4963.06	-3272.15	1516.52	17576	18912.9	35002.1	-7452.82	5320.46	685.808	1830.62	-622.319	-138.279	2206.48	2839.62	223.211	-183.271	542.176	7417.13	12466.2	5233.25	7699.82	2264.04	14179.4	4299.44	2233.89	3748.7	18881.4	25584
265	272.09	153.776	-704.558	-2071.92	631.275	-461.803	542.228	491.424	501.874	734.486	2215.12	57.1501	35142	14314.8	2001.02	7863.42	14880.1	2531.77	14615.9	14227.3	252.398	5268.78	-2089.84	2113.79	15026.6	17086.2	35761.5	-7326.94	4608.42	732.001	2121.56	-502.041	248.437	2627.35	2642.25	-152.292	164.665	286.556	6540.77	12934.7	4940.07	7588.63	1706.87	14062.9	5133.67	2317.11	3505.97	15147.5	25077.4
270	303.449	580.879	-255.378	-1870.62	280.755	-857.41	493.097	651.61	948.217	697.596	1266.17	-47.0348	34508.9	13203.7	2100.39	7546.08	14955.5	2664.07	13700.6	14784.8	45.7735	4841.33	-2313.08	1212.36	15514.3	16581.7	34646.3	-7681.79	4354.52	531.365	1923.71	-359.447	-132.211	1606.43	2861.83	-273.144	-235.988	409.361	6729.07	12060.1	5899.45	7131.7	1328.62	14115.1	3857.16	1870.38	2687.84	11020.7	21556.1
275	586.666	679.569	-287.039	-1690.86	57.9382	-513.134	663.864	504.636	154.113	705.112	1452.64	-87.9586	34538.1	13042.6	2016.22	7248.23	15674.6	1989.57	13575.6	14268.6	-147.193	4776.42	-2203.95	1022.24	17254.6	17458.6	33866	-7459.13	2660.59	1124.87	2027.97	-261.953	62.519	2283.61	1945.77	-222.525	-406.253	474.367	7555.14	11464.2	3736.06	6565.69	1597.69	14065.8	4661.42	1976.97	2547.53	10160.2	18880
280	310.37	310.852	-482.243	-1955.53	3.25743	-684.325	472.485	87.1211	713.683	788.242	2027.21	136.16	36599.2	13779.9	1688.96	6315.03	15231.4	2278.77	14662	14872.6	145.588	4567.45	-2318.55	1218.13	13885.4	14891.2	35398.4	-7803.82	4330.22	1072.8	2134.7	-831.565	-91.7683	1390.73	1639.72	-545.374	396.462	277.228	6378.89	11936.2	5582.54	5826.69	1522.26	13860.8	4086.98	1878.96	2341.48	8402.08	17082.5
285	-74.741	645.135	-322.45	-1981.92	26.5723	-823.744	545.875	421.936	883.733	747.381	1968.55	-62.6436	39260.5	12785.2	1954.76	6792.73	13650	2551.34	13942.7	14597.5	265.893	3947.2	-2301.64	94.4467	13483.7	13884.2	32890.3	-5869.79	4115.59	578.148	1358.25	73.3832	29.6872	855.628	1503.97	-742.301	137.571	503.54	6188.44	11343.3	5114.45	6284.57	1283.37	12389	4609.52	2118.94	2559.13	9934.74	15285.8
290	-18.1016	616.524	-469.052	-1568.42	413.515	-525.596	127.101	597.791	803.251	824.997	1215.54	-135.96	38691	12343.5	1616.42	6203.52	13098.4	1841.54	12015.4	14032.8	-113.656	4061.4	-1274.55	732.25	13954.8	14723.5	33106.3	-4778	3011.77	976.504	1957.74	-200.327	31.5585	2127.05	1113.12	-842.963	-609.593	236.012	5863.55	10460.6	4045.42	5644.86	1767.23	12214.1	3994.24	2001.69	2210.44	8699.2	13217.4
295	362.722	237.374	-506.927	-1711.12	-28.0885	-841.396	968.827	460.006	719.006	835.744	1448.93	60.0279	39330.6	11311.6	1758.89	5686.76	13316.5	2289.39	12690.6	13388	366.793	3472.49	-2492.61	167.204	12092.6	15063	32523.6	-4667.28	3236.99	791.149	1830.72	-281.673	-151.164	926.129	1009.53	-627.009	265.392	599.518	5714.84	11358.4	4231.79	4759.88	1276.33	14576.5	4390.4	2021.74	1940.69	8643.17	12797.9
300	199.462	697.06	-511.265	-1802.98	300.011	-1003.08	669.207	321.643	1319.57	959.556	1443.39	36.3332	41281.4	12901.7	1319.54	5903.73	12182.2	2025.25	12262.3	13907.5	-75.0419	3227.21	-2621.59	730.09	11949.7	12700.8	32226.5	-4692.74	3162.7	929.518	2103.43	-371.531	51.128	252.191	1629.82	-1446.55	255.901	726.792	6106.09	11674.5	4172.77	4257.92	1472.76	15169.1	4073.68	1981.78	2373.07	7408.74	11983.8
305	195.951	320.608	-582.271	-1958.55	241.929	-1050.73	518.019	-28.9722	1072.69	351.745	1692.28	91.4332	43906	12305.6	1436.07	5189.55	11435.8	1419.94	12291.1	13763	34.6748	3735.52	-3230.54	58.2022	11695.1	12024.3	31417.9	-4857.25	2813.6	987.304	1558.1	-535.093	-185.753	1342.51	1087.37	-1738.62	389.254	634.191	5187.54	10424	3147.77	3620.65	977.464	13957.6	3549.36	1692.69	2474.2	6501.23	10823.6
310	89.1383	114.643	-434.402	-1609.67	155.016	-839.755	399.653	276.094	841.86	1013.06	1140.87	-180.485	42117.6	12795.2	1371.97	5117.57	11016.1	1451.4	11584.2	13573.4	-14.5197	3496.79	-2805.05	-623.121	10006.9	12354.8	31263.4	-3899.06	2585.56	556.254	1896.73	-390.23	-152.07	1018.99	1004.66	-2065.91	23.9516	301.694	5454.41	11239.5	554.173	3669.85	1138.66	15310.7	3404.04	2103.69	2374.09	7748.08	10202.9
315	97.2949	496.781	-232.676	-1286.99	-17.5553	-729.534	671.911	583.43	817.695	711.164	1301.74	26.2083	42170.8	11452	1264.97	5156.16	10432.1	1553.42	10715.7	13222	34.4632	3139.98	-3256.75	-781.348	8357.17	12619.3	30993.8	-3169.07	2361.65	854.995	1635.89	-117.365	-243.269	408.594	1208.25	-1251.66	-182.04	398.312	5171.45	10812.1	2183.23	3335.83	958.637	15532.9	3634.11	1979.47	2839.1	8354.28	9410.26
320	255.077	729.864	-273.147	-1386.14	291.116	-338.744	231.291	247.008	897.82	794.824	887.643	-185.956	38761.1	10981.9	1411.92	4297.17	9602.78	1957.19	9690.51	13598.6	440.114	3451.33	-2123.91	-716.946	7857.25	11097.3	30004.7	-2604.05	1600.55	715.664	1692.03	101.191	-511.299	937.523	1292.07	-1547.18	443.111	400.36	4987.46	10219.7	3004.09	2993.49	1085.31	15618.9	3374.79	1582.05	1669.6	7694.71	7456.34
325	56.7133	823.35	-411.383	-1183.59	234.722	-680.834	287.319	15.3681	685.764	665.315	1479.27	29.7366	38826	11136.2	1436.15	4532.13	9531.06	1778.76	10046.3	13101.7	212.939	3355.84	-2186.56	-1623.73	8088.18	12661.3	29265.6	-2643.79	1321.06	1241.09	1377.06	-438.689	-229.503	715.595	1134.91	-1891.36	-331.04	93.3753	5057.36	9458.65	1561.65	2945.97	1118.42	14858.1	4173.98	2166.19	2079.09	7583.29	7882.85
330	298.826	551.834	-693.459	-975.364	199.923	-589.877	664.389	235.341	1253.58	708.73	1746.87	-5.56194	43035.7	11124.3	1293.78	4036.31	9264.35	2063.05	9843.2	12806.8	256.617	3389.56	-1896.98	-1496.96	7731.51	11312.2	29472.2	-2426.6	1000.09	1060.23	1328.49	-204.178	-474.534	416.47	542.235	-2104.63	106.728	395.212	4556.15	9150.34	3423.59	3081.7	622.578	14162.7	3928.15	1544.35	2373.1	7147.96	5669.83
335	-191.771	503.173	-410.407	-1439.72	137.805	-683.457	474.518	138.509	884.487	667.751	1856.41	-67.3823	39643	9795.73	1383.72	3862.46	8854.27	1874.51	8666.91	12807.9	552.553	3132.82	-1802.21	-1473.35	7310.47	9455.19	29412.2	-1759.43	686.848	625.691	1441.81	-176.118	-283.049	444.048	529.887	-2448.66	-193.673	186.984	4780.62	9126.19	3442.29	2493.02	799.079	14821.9	3984.31	1535.3	2100.31	5551.56	6908.97
340	7.34654	534.924	-759.832	-916.876	477.177	-817.325	379.489	340.771	1127.81	960.721	1074.5	-130.377	43306.5	10039.5	1413.16	3735.48	8445.27	2078.32	8608.33	12763.2	255.166	2882.95	-2412.34	-932.069	5370.17	11516.6	28033.2	-2137.13	1209.83	1071.96	1721.27	-514.143	-61.2156	233.44	441.879	-2654.66	-165.276	563.813	4854.8	9166.48	3599.07	2229.64	895.468	14428.7	4269.28	1563.83	1962.27	4917.92	8187.69
345	258.141	340.18	-909.33	-1034.69	49.2336	-648.109	533.387	253.015	1075.44	1032.82	1274.49	42.1391	43897.1	10238	1429.33	3957.88	9123.09	1495.98	9149.79	12547.3	271.221	3149.74	-2251.76	-1367.74	4154.23	9462.97	28781.7	-1915.12	941.726	1001.24	1680.13	-131.253	-169.54	-229.961	238.885	-1707.15	-428.554	378.443	4368.43	8737.99	2096.69	1653.75	1141.02	15300	3931.89	1510	2257.99	4742.01	7823.16
350	909.814	1155.57	-53.5218	-2840.24	-156.028	245.082	-493.13	470.682	2492.09	-140.539	4294.1	-89.6887	57582.9	9622.61	1442.91	3537.23	9935.21	1530.42	8301.96	12448.7	380.768	3164.75	-1820.18	-1094.15	7700.52	10302.1	28256.2	-1638	1380.87	1026.66	1349.76	-90.8122	-317.888	-255.758	76.4075	-2116.84	613.346	237.261	3797.76	7910.67	2405.63	1858.51	990.88	14683.6	5167.61	1593.83	2082.01	2787.92	6787.63
355	879.46	952.809	-174.119	-3149.54	-133.575	-108.627	-98.883	671.689	2408.35	-277.023	4157.34	-196.207	59529.8	9391.85	1240.09	3434.2	10096.9	1413.97	8037.84	11727.6	91.4298	2314.09	-1726.68	-372.814	7685.36	9185.96	28190.7	-1423.93	1397.95	1233.98	1950.37	-1.43092	43.2407	-269.413	-158.059	-2843.59	-404.701	138.078	3771.12	7622.23	2961.4	2073.87	560.614	14892.5	4512.72	1846.63	1840.57	1985.08	6473.55
360	965.28	632.697	-394.137	-2813.94	-72.5594	-211.992	-194.142	361.664	2435.64	-23.8057	4488.95	177.908	50384.1	8912.58	1271.36	3312.23	9279.01	1490.72	7361.83	12103.4	123.421	2238.28	-1412.98	-1101.21	6713.95	9446.09	27485.5	-1694.63	772.528	929.721	1995.19	158.195	-104.446	194.254	612.527	-2184	116.129	217.426	3376.64	7359.31	71.7124	1596.32	880.698	14389.3	4193.85	1404.56	1617.33	1258.51	6801.76
365	823.063	855.813	-131.275	-2796.85	325.55	-154.798	293.599	-41.6785	2994.17	-214.728	4333.61	166.496	57106.8	8494.75	921.328	3316.08	10059.2	1058.99	7250.87	11732.2	-13.0998	2735.02	-2073.85	-1500.16	8474.7	8482.08	27065.6	-892.166	442.988	744.663	1664.02	-174.989	-656.772	362.935	406.653	-2401.93	402.369	211.503	3172.26	7538.1	2676.23	1399.51	711.71	14342.5	4234.79	1415.73	2156.71	-963.231	6644.3
370	1034.39	759.664	-450.402	-3009.32	-32.3654	-426.225	-496.442	26.2866	2604.44	-164.387	3737.1	-34.0625	59880	8487.79	1095.92	3197.91	9067.22	1432.23	6760.9	11528.3	413.994	2154.82	-1865.24	-1091.74	7721.91	8775.19	26964.2	-1638.01	154.232	1071.32	1550.4	-213.963	-347.213	-64.4531	683.349	-2209.13	425.755	452.571	3815.69	6608.25	2327.53	1400.89	1027.65	14735.9	4116.25	1483.38	1585.36	-464.132	6756.13
375	630.089	935.272	-470.671	-2440.88	106.262	41.166	-43.1082	142.806	2583.34	107.625	4030.86	-144.138	61193.3	8414.49	1126.38	3212.34	8770.73	1699.51	6523.65	11662.7	559.025	1970.82	-1400.36	-1533.5	7955.88	7986.32	26380	-1047.61	480.003	915.51	1420.06	-862.706	-405.287	440.315	615.222	-3009.27	557.389	530.928	3307.96	6157.07	3059.33	1480.16	778.624	14277.5	4131.19	1105.68	1548.22	199.75	4917.82
380	313.738	859.639	-46.7643	-2732.87	104.984	-500.335	-681.264	317.492	2741.67	-142.947	3702.78	166.255	55947.1	8702.91	1061.37	2648.05	9657.78	1249.85	5559.67	11183.4	105.13	2296.25	-1634.16	-509.981	8274.01	8010.64	25083.9	-1075.39	374.104	630.839	1633.48	-762.125	381.349	481.712	422.409	-2932.7	391.045	309.789	3679.3	6154.63	1335.84	1126.49	853.294	14293.5	4251.78	1158.09	1674.84	-3274.2	5081.11
385	876.806	702.693	-77.6795	-2433.77	281.077	-487.815	-463.381	90.6549	2839.43	244.737	3478.74	-89.6339	60076.4	8753.25	954.871	2458.52	8447.08	968.852	5658.76	10964.1	136.525	2396.71	-1464.39	-159.369	6930.34	9659.56	25293.7	-1350.7	165.342	616.333	1150.45	562.106	-139.524	-248.957	1024.54	-1883.78	973.161	356.114	3229.73	5559.76	576.082	983.456	795.021	14474	4262.61	1092.84	1488.12	-3399.07	4195.1
390	424.532	705.446	-274.373	-2043.43	-569.202	-307.428	-472.372	128.86	2341.95	-275.584	3697.4	-102.194	66970.7	8535.66	715.224	2190.3	7030.66	947.235	5163.56	10837.7	442.265	1875.06	-1010.05	284.599	4501.17	7652.94	26047.8	-1144.28	415.68	796.076	1654.04	-59.5898	127.998	-862.421	419.583	-2290.06	864.115	508.363	3508.52	5253.46	1883.49	969.122	468.907	14016.1	3836.1	834.644	1242.79	-3456	3723.94
395	629.334	721.234	23.5873	-2606.99	49.7219	-390.172	-361.2	497.557	2400.69	-71.016	3610.02	-51.5973	60041.7	8451.62	953.586	2414.84	7629.57	1108.94	5882.9	10478.3	408.954	1989.69	-1006.11	-124.429	5097.73	6997.47	23656.6	-1101.02	294.949	792.714	1588.41	-504.167	-233.893	-1056.66	1050.69	-1978.72	514.799	166.494	2996.52	5548.36	-815.419	638.013	798.126	13750.2	3832.92	1082.38	943.621	-4506.92	3995.8
400	918.963	483.197	-575.09	-2241.3	196.249	-251.899	-239.184	-55.1638	2705.64	304.66	3383.37	-104.64	59814.8	7795.49	1003.94	2379.68	8320.41	1360.56	4333.24	9658.62	270.285	1907.84	-1170.96	19.4422	6020.55	6967.14	24130.9	-637.307	-241.759	361.598	1638.72	-781.649	-336.208	-739.258	406.114	-2955.07	-83.973	515.943	2786.5	4906.67	1198.6	1092.98	809.06	14113.5	4043.31	1114.08	560.438	-5386.1	3334.88
405	974.947	768.391	-466.5	-2229.65	-177.191	-498.643	-589.032	435.701	2803.83	126.846	3564.55	-73.9654	64022.2	7234.01	828.819	2214.93	8283.95	1012.68	3891.82	9759.61	368.465	1710.29	-704.266	99.9759	6126.55	7007.52	23021.2	-618.608	-244.37	559.923	1355.39	-154.1	-433.981	-614.631	574.107	-3088.55	715.917	384.784	2595.77	4962.69	-280.122	394.522	797.721	13227.8	3472.1	704.46	781.008	-4887.73	3874.95
410	747.683	833.464	-639.409	-1691.45	-5.21766	-539.89	-78.3157	-21.7989	2896.45	378.48	3290.88	337.956	60885.2	6239.54	1119.08	2565.32	6626.61	1667.13	2611.99	9440.04	550.991	2129.86	-988.851	393.815	2858.27	6696	22250.7	-1006.02	-27.4473	1164.97	1528.01	-215.918	-15.3733	-919.5	266.635	-2035.64	1020.8	165.146	2592.28	4632.75	600.882	1089.06	636.93	11950.3	4099.58	1462.98	793.44	-4363.4	2873.62
415	770.269	761.91	-218.109	-2316.13	-27.5063	-354.352	-448.961	233.839	3066.65	-90.6695	3569.08	-162.333	61847.5	7535.23	838.353	1850.47	6933.02	874.206	2975.23	9757.84	369.95	1577.77	-174.827	476.67	3660.63	7760.44	22037.7	-830.518	-1165.26	427.042	1294.39	-472.526	-205.212	-390.015	179.302	-2981.06	666.145	369.475	2150.26	4911.43	926.078	530.45	827.632	12258.9	4288	692.582	819.799	-2042.74	3216.23
420	816.382	945	-501.61	-1708.76	95.7287	-442.41	-104.582	182.472	3132.83	204.17	4016.54	-3.23803	66541.4	7637.66	956.966	1826.04	6131.52	910.76	2368.88	9323.02	519.973	1585.33	-386.681	383.216	3151.73	5096.56	21807.7	-1055.11	-341.697	1137.88	1128.08	15.7446	-626.617	-417.066	565.494	-2711.71	616.848	278.445	2363.89	4599.17	-565.34	450.651	610.923	12705.9	3892.3	1020.51	1672.51	-995.391	3253.28
425	825.663	835.831	-205.144	-1447.09	-153.422	33.3977	168.883	282.418	3274.8	661.28	3484.23	175.132	68158	7045.82	999.586	1904.94	6243.33	1123.28	2613.52	8862.24	190.067	1367.19	-711.821	345.374	2608.73	5465.05	21043.4	-1321.77	-310.149	457.254	1425.21	-374.202	-24.1641	-348.146	512.33	-3520.03	1428.12	359.707	1976.47	4570.89	631.529	364.392	509.816	11969.1	3960.87	556.598	803.328	-2036.49	3298.32
430	531.564	492.161	-238.946	-1418.27	-106.038	-408.257	-387.945	129.784	2749.77	359.575	2666.66	-104.342	66701.2	7256.54	892.026	1673.97	6234.05	939.56	2653.15	8609.32	431.875	1531.61	86.3494	364.033	1607.25	4321.53	20273.3	-1215.55	-569.258	1196.25	1460.17	-652.311	-401.243	89.0021	578.467	-2884.12	1190.44	98.9501	2039.3	4594.77	386.648	176.913	651.119	11991.5	4067.55	658.626	812.478	-1575.72	2425.13
435	701.969	891.719	-105.916	-1645.13	-49.4121	-688.425	-480.779	-363.626	3329.74	625.307	2902.71	28.5737	63979.9	6959.73	722.224	1931.45	5904.67	966.436	1773.33	8463.32	546.451	1256.83	-77.1514	272.409	2398.24	4831.68	19801.9	-634.187	-606.477	668.662	1072.82	-427.324	-432.359	-265.417	-196.211	-2416.17	1244.53	91.2268	1802.56	4365.47	-530.183	433.498	351.541	11208	3900.65	1063.82	1288.03	-443.666	1803.99
440	548.2	793.079	-273.027	-1644.66	67.6095	-334.503	-700.214	-967	2744.73	880.769	3089.25	173.727	68065	6602.85	421.638	1693.57	5661.76	845.147	1073.89	7964.02	140.435	1444.61	174.674	200.186	1961.77	3176.61	20369.7	-1114.54	-761.476	756.348	857.117	4.24975	-18.3445	-554.862	-371.302	-2843.27	1035.45	134.737	1977.31	3918.16	-457.022	-139.199	692.903	11195.8	3799.36	611.919	642.239	676.752	1645.18
445	721.469	787.673	39.0293	-1530.38	173.573	-942.205	-27.9552	10.0669	2750.03	729.457	2722.77	-181.519	62748.8	6170.8	756.716	1731.53	7694.77	1550.3	1212.08	8839.86	204.175	1228.07	43.7232	200.81	3482.62	5877.48	20124.8	-594.983	-399.411	393.112	989.884	-20.3599	78.2627	182.872	279.045	-2532.28	700.404	239.028	1769.94	3782.69	726.798	-68.7177	241.138	10499.1	3480.05	786.15	938.218	-231.462	2150.57
450	542.191	710.138	70.616	-1769.79	-190.507	-558.373	-1297.07	-479.764	2844.38	749.884	3467.06	-96.3494	61078.4	5867.86	578.853	1683.16	6125.69	883.731	1283.82	7703.37	6.63905	1253.82	752.857	-317.088	2274.56	6276.95	19392.7	-930.05	-258.262	647.486	1437.9	-447.933	-564.82	142.068	-49.3688	-2776.53	942.096	202.502	1814.48	3773.26	0.191358	333.035	503.781	10508.3	3037.42	902.896	988.7	1186.78	635.283
455	228.899	601.953	-372.146	-1850.95	-124.063	-51.5856	-226.079	-63.8629	2280.57	741.146	2643.65	-12.7812	58151.5	6222.39	529.457	1649.02	6564.92	998.422	677.219	7755.59	541.33	846.893	29.0276	-201.492	3456.72	4906.8	19080.5	-530.173	-1003.14	966.488	1211.06	-205.561	-424.575	-560.739	286.329	-1989.43	999.545	587.543	1564.44	3406.06	1840.03	143.103	757.215	10637.2	3296.6	678.916	750.109	560.443	1410.59
460	471.823	1080.42	-73.6821	-1685.61	157.625	-726.77	-668.214	-242.716	2771.98	903.573	2300.47	213.826	58711.7	5883.61	845.784	1472	6347.33	1034.71	109.094	7067.59	485.72	1287.54	300.101	149.262	3717.06	4853.54	18309.5	-1278.82	-737.682	785.358	1248.15	-358.936	-150.877	-458.977	432.745	-2277.54	1053.79	143.154	1758.55	3098.74	1004.46	219.191	404.076	10457.4	3009.19	559.578	-193.983	275.469	823.807
465	713.216	477.867	-427.625	-1413.43	142.532	-609.042	-1065.69	-217.806	3169.14	807.199	2710.12	177.02	63232.2	5291.53	688.017	1483.02	6906.52	629.838	-316.705	7099	623.741	1264.83	976.525	-748.282	4897.58	3770.69	17025.6	-1010.73	-476.84	368.55	1481.4	614.298	-542.463	-604.17	-172.406	-2020.79	641.28	41.8338	1614	3472	-445.548	-159.208	413.263	9986.87	2857.5	453.692	-444.336	-1711.06	1587.58
470	771.752	516.035	-75.572	-1135.34	125.086	-766.447	-874.445	-182.08	3695.47	664.317	2515.56	-235.288	65457.9	4658.94	920.5	1361.05	6296.61	1390.07	-646.38	6081.54	614.413	909.306	615.856	-820.824	3298.58	3538.77	17510.7	-841.809	-990.628	628.887	1282.28	-359.009	-133.761	-954.434	-11.1437	-2842.27	1191.24	-20.5664	1238.11	3014.31	-499.544	-208.095	477.494	9624.17	2670.42	377.065	185.449	-2916.95	727.586
475	342.203	731.148	-544.56	-1275.98	-246.91	-447.9	-545.831	99.2152	3369.95	522.388	2133.38	-314.509	68061.1	4809.16	709.414	1267.97	4771.72	907.312	-446.009	6460.08	381.29	1112.8	1461.48	-1041.08	2949.48	4239.47	17090.5	-860.265	-711.749	873.72	1360.99	-408.939	-322.948	-809.731	346.058	-2587.2	1230.54	23.8312	1503.33	3026.96	-1910	432.577	411.409	9262.74	2253.01	774.116	25.8715	-2057.99	641.165
480	442.504	644.575	-427.577	-1481.88	250.796	-810.088	-357.303	-228.207	2717.28	682.641	2445.94	-176.289	74056.3	4871.18	731.707	1376.52	5125.73	807.989	-807.39	6001.03	241.228	1102.17	810.839	10.733	3975.06	3229.54	16459.9	-1459.35	-678.393	114.714	1418.48	-219.993	-245.468	-1207.87	303.281	-2423.97	1182.41	336.817	1892.65	3070.14	-2971.42	292.048	562.093	9140.61	2131.21	848.076	231.011	-3223.27	1152.48
485	-27.3258	438.133	-325.497	-1534.92	150.18	-334.71	-686.817	457.521	3231.84	865.008	1349.18	-72.8067	66897.4	4877.99	618.948	1547.8	4057.8	1226.47	-598.572	5962.96	716.52	993.824	1152.26	-648.125	2657.54	4168.58	16185	-1260.21	-1029.7	602.534	1314.38	-934.075	-423.773	-369.263	-317.748	-2894.58	1144.36	-30.2424	1280.38	3202.56	-600.031	-60.8418	538.41	8954.63	2252.08	749.838	352.978	-2702.93	12.5808
490	977.549	435.854	-126.556	-1491.67	-201.191	-636.223	-554.544	291.323	3319.33	775.414	2244.19	-70.468	67351.4	3898.7	556.871	1252.86	4253.57	805.851	-773.592	5471.87	264.742	1235.29	1334.34	-488.32	3275.89	3921.92	15625.4	-2450.63	-1161.03	393.702	1256.5	-772.579	-531.494	-631.588	495.821	-3054	1079.49	122.811	1307.58	2851.3	372.879	-194.914	732.94	8655.65	2845.14	569.92	31.5653	-2678.47	61.3401
495	450.357	475.044	-290.686	-1134.86	103.121	130.348	-324.071	-33.0124	2658.92	929.142	1868.25	-145.26	65181.4	4049.91	618.603	1151.41	3771.7	451.115	-638.074	5038.56	332.231	1272.44	1161.06	-435.549	1616.44	2849.56	14997.7	-3451.05	-723.814	594.236	1400.77	-320.631	-437.594	-323.022	332.372	-1581.39	1069.92	465.23	1516.95	2728.38	-1171.9	-366.041	631.472	8413.26	2727.5	689.77	194.148	-2044.1	728.063
500	527.07	987.692	-233.734	-868.261	-66.6672	-285.347	-455.387	228.632	3330.75	1121.85	2103.35	-52.2331	65860.6	3908.2	547.009	1153.14	3166.72	905.982	-1369.21	5440.23	83.8048	1069.87	1325.29	76.342	3269.08	2039	14253.2	-3194.01	-324.654	590.61	1336.26	216.229	-368.15	-811.997	-481.971	-2410.51	877.31	303.031	1417.98	2941.51	-2629.97	213.011	862.039	9157.21	2685.19	546.695	695.571	-3000.3	574.474
505	820.691	446.649	-88.5912	-811.304	296.914	-23.9345	-1466.29	126.381	3204.54	547.901	2249.15	216.203	67606.4	4140.38	721.293	1012.95	2340.9	977.434	-1088.99	4906.19	462.032	704.693	1183.74	-640.878	1762.53	2814.29	14498	-2454.29	-677.233	132.393	1069.84	-151.523	-531.727	145.752	303.406	-1621.45	1160.85	362.641	1731.72	3215.57	-7.82211	-45.4776	494.746	8658.6	2882.97	534.045	80.1783	-2564.16	208.313
510	407.118	187.862	-270.776	-1388.21	79.9511	-121.311	-580.401	757.535	2866.81	1046.7	2071.04	-144.442	62011.2	3648.95	658.379	1012.57	2331.96	1077.42	-1957.14	4958.78	369.061	1158.53	1771.6	-506.607	2293.44	2107.29	14686	-2719.54	-652.59	631.082	1353.43	601.899	-677.029	-856.907	208.017	-1815.33	971.274	-141.148	1346.98	2384.94	-720.551	-556.496	1011.32	7581.38	2765.47	873.949	483.089	-2254.18	49.2019
515	246.199	776.377	97.0384	-613.838	64.3251	-328.019	-1243.77	321.352	2585.42	989.564	1764.09	80.5935	62562.2	4557.85	778.888	1093.99	3386.69	897.68	-2199.28	4936.6	590.845	804.443	1380.27	-688.303	3985.25	2224.37	13566.5	-2059.56	-840.584	796.697	1386.35	768.716	-269.392	-103.239	192.101	-2663.51	707.443	-29.4849	1440.38	2408.05	-1420.61	-406.126	716.635	7738.34	2950.06	489.511	174.284	-2830.39	-116.673
520	493.251	643.999	-175.649	-869.36	58.8201	-88.3052	-839.529	443.19	2642.08	977.503	1479.73	-148.241	63750.7	3996.83	582.405	1162.64	2974.26	979.531	-2148.55	4530.91	163.024	836.685	1047.28	-1040.95	4398.98	1505.63	12928.2	-2289.96	-714.545	834.252	1407.12	463.34	-417.612	-528.47	87.4081	-1897.57	1248.93	140.886	1739.1	2891.1	257.82	-748.882	957.025	7227.86	2266.21	466.315	132.142	-2991.06	-169.595
525	461.131	716.4	-448.187	-1221.42	-145.447	-33.0802	-1069.37	515.265	2727.42	753.676	1712.33	155.634	60362.4	3667.68	416.112	1045.48	3108.45	573.682	-2593.28	4864.13	492.478	781.305	942.116	-1120.18	3663.17	2788.84	13215.1	-2386.46	-669.54	389.237	1197.1	551.192	-686.215	-638.2	56.4811	-1840.57	1165.49	-141.03	1217.34	2742.19	-1842.85	-422.167	825.693	7492.09	2122.04	632.353	168.404	-2880.29	-653.918
530	453.556	701.444	-50.8322	-1111.76	105.676	-504.027	-848.382	736.346	2882.86	885.225	1580.84	-178.53	67625.8	3293.73	604.06	1436.89	2934.3	1081.27	-2692.11	4712.09	70.2593	679.85	781.848	-436.617	5592.07	1735.78	11918.3	-3034.59	-166.063	125.23	1157.9	504.234	-713.702	-109.171	-61.0405	-1032.82	1173.73	304.01	1141.4	2209.75	-1471.89	-178.883	1033.12	7175.79	2535.84	618.802	-537.336	-3444.54	-762.6
535	356.197	857.657	-4.28251	-1082.18	169.534	-365.529	-1366.27	351.863	2711.39	905.964	1242.06	85.3971	66124	3261.68	725.121	943.211	3105.97	948.399	-2312.85	4364.43	229.008	279.257	1551.77	-1296.84	5509.3	1682.95	11909.3	-2521.62	-847.248	621.707	1149.33	255.352	-244.034	-263.506	229.912	-2128.24	1048.54	356.366	1890.21	1882.19	-35.9041	-1015.42	470.491	7208.06	2122.9	383.961	-197.533	-2439.57	-1281.69
540	433.535	514.376	-134.302	-1454.05	103.074	-209.944	-1665.29	168.347	2729.17	879.731	1271.14	-124.138	65888.4	3408.37	445.75	1049.63	2897	728.516	-2466.23	3846.53	192.802	674.858	1467.98	-441.928	5726.14	2791.13	11377.9	-2522.38	-506.374	556.534	1254.6	136.283	-369.945	246.1	-25.1884	-1984.87	1227.57	214.435	1265.65	2271.83	-1643.27	-945.255	756.984	7082.44	2428.59	404.225	-475.145	-2435.59	-1378.24
545	470.745	591.191	-16.9246	-1286.46	-34.3653	-90.0087	-867.807	629.722	3093.28	823.004	1837.99	-420.15	68466.2	2457.68	439.69	1142.5	3230.26	632.765	-1842.99	3758.98	452.497	507.491	1855.82	-779.737	6082.18	2694.27	11675.4	-1954.84	-993.783	412.063	1661.2	692.614	-65.254	-157.339	352.259	-1915.72	935.218	599.361	1287.29	2635.72	-3573.26	-869.008	654.358	6890.81	2177.55	755.859	226.675	-1634.74	-2203.18
550	152.334	177.028	7.06266	-1373.11	170.102	221.131	-1198.76	1083.99	2836.1	1153.67	1216.66	-162.738	67069.6	2290.55	742.009	1215.64	2478.88	671.721	-2309.06	3193.23	274.97	747.682	1494.35	-479.071	5866.27	2766.55	11321.8	-1750.93	-638.687	371.157	1287.77	463.024	-450.497	-350.538	-116.639	-2368.3	1620.46	-97.7547	1295.29	2414.45	-3491.84	-546.973	602.842	6391.98	2563.29	780.905	-709.715	-2118.97	-950.954
555	399.207	691.861	-281.719	-1523.44	32.6277	-368.438	-909.55	399.38	2982.64	859.134	1702.59	-127.126	67222.8	2501.56	514.172	1140.18	2196.04	491.041	-2448.73	3327.53	469.116	684.614	1582.99	-855.555	5508.29	4278.5	10020.3	-2521.73	-460.146	401.449	1265.36	999.169	-209.088	-252.818	-252.472	-991.636	1133.88	68.9357	1307.16	2019.02	1556.33	-423.558	453.04	6593.2	2175.43	756.902	-235.763	-1013.31	-795.927
560	659.412	752.985	55.9632	-1374.59	100.745	-640.615	-1461.28	644.43	3165.24	1062.74	1328.06	-218.691	64000.2	2720.95	641.724	1514.88	2993.2	625.229	-2841.91	3314.24	571.909	480.273	978.169	-1246.14	5536.43	4229.91	9315.35	-1627.46	-897.859	6.12126	1470.92	736.777	-222.318	-826.777	-197.333	-2027.4	1314.94	-108.278	1059.7	2407.75	-1248.03	-613.5	803.236	6350.75	1874.76	670.118	-320.955	-1855.85	-895.559
565	474.338	622.201	-17.2333	-1051.95	-45.3625	162.101	-1084.93	524.585	2925.68	825.748	1778.06	-187.429	70787.2	2068.34	662.017	618.273	2600.92	822.499	-3047.69	3047.62	337.22	286.381	1398.99	-937.557	5767.2	4737.82	10001	-1880.67	8.77478	1042.16	1422.82	693.401	-623.253	185.874	57.1192	-1830.74	1369.06	573.59	1524.85	2022.25	-1315.59	-681.311	644.531	6349.39	1873.5	580.604	271.238	-1723.92	-1068.29
570	394.641	130.725	-221.502	-1052.79	-98.0157	-601.912	-1727.97	690.581	3172.67	747.287	1839.96	-229.721	71219.1	1975.01	594.328	1045.17	1713.63	855.3	-3089.23	3007.8	502.294	567.147	1634.23	-1140.79	6102.88	4845.44	9831.7	-2282.97	-221.984	753.036	1460.39	1388.27	-671.675	511.602	-499.758	-1582.74	1150.98	238.221	1066.81	1904.34	-2150.92	-524.001	371.678	6180.81	1721.59	941.193	-46.9759	-2348.89	-1516.84
575	538.96	-154.254	-8.12346	-1040.5	-209.581	-659.083	-1243.01	660.654	2710.73	574.915	1329.19	-601.589	69362.8	1656.28	398.44	790.398	3001.17	655.824	-2693.51	2730.62	294.656	188.236	1530.28	-1615.19	4644.49	5561.02	9207.69	-1678.59	-101.836	798.209	1081.06	535.975	-668.488	-384.32	-104.649	-2018.33	984.218	467.108	1055.04	1598.35	-1680.8	-572.334	602.888	6063.58	2372.59	1161.94	-332.518	-1047.83	-1143.46
580	111.399	552.778	-346.369	-1227.59	72.5975	-946.417	-1479.58	96.6981	2882.81	946.208	2188.5	-383.114	74530.2	2147.02	298.629	927.336	1933.88	350.178	-2763.07	2415.89	738.383	478.492	1392.1	-1695.1	5726.92	5148.01	9024.02	-1727.64	-437.372	313.296	915.84	521.247	-163.845	326.637	-236.191	-1690.06	488.68	121.498	1137.58	1494.2	-1248.23	-272.181	309.386	6393.98	1882.26	824.955	-507.19	-873.109	-1073.59
585	402.085	438.764	108.513	-1271.04	-65.8429	-161.139	-878.055	-29.8597	2626.27	580.829	1620.89	-126.384	75576.1	1815.91	585.034	916.938	2454.53	682.74	-2805.47	2009.53	607.35	164.689	1137.83	-1625.72	4930.24	5115.08	8575.66	-1664.04	-647.747	169.794	1152.18	337.258	-624.976	354.791	-238.115	-1862.75	763.408	154.54	839.961	1829.18	-1961.33	-552.875	700.613	5971.71	2186.18	927.481	-341.472	-1576.57	-1571.01
590	604.474	509.787	146.516	-1201.56	139.155	-327.568	-1105.86	462.358	2772.43	1150.21	1984.25	-550.346	76887.7	2012.37	397.526	643.68	2828.61	365.904	-2559.94	2214.74	679.36	131.634	1514.25	-1664.52	4577.43	5109.5	8276.78	-1908.97	-354.688	636.52	1121.48	412.37	-654.874	123.344	152.233	-1443.69	1351.37	385.087	1004.18	1948.91	-2798.88	-345.898	576.672	5870.21	1932.27	1128.27	495.496	-2221.76	-889.364
[truncated: 456 more columns]

## Sheet: CDKL5 ACTINOMYCIN D
DataTable: T (sec.)/micropoint
Names:	1632020CDKL5actD5nM2-01roical.txt_ micropoint_ROI1	1632020CDKL5actD5nM2-01roical.txt_ micropoint_ROI2	1632020CDKL5actD5nM2-01roical.txt_ micropoint_ROI3	1632020CDKL5actD5nM2-01roical.txt_ micropoint_ROI4	1632020CDKL5actD5nM2-01roical.txt_ micropoint_ROI5	1632020CDKL5actD5nM2-01roical.txt_ micropoint_ROI6	1632020CDKL5actD5nM2-01roical.txt_ micropoint_ROI7	1632020CDKL5actD5nM2-01roical.txt_ micropoint_ROI8	1632020CDKL5actD5nM2-01roical.txt_ micropoint_ROI9	1632020CDKL5actD5nM2-01roical.txt_ micropoint_ROI10	1632020CDKL5actD5nM2-01roical.txt_ micropoint_ROI11	1632020CDKL5actD5nM2-01roical.txt_ micropoint_ROI12	1632020CDKL5actD5nM2-01roical.txt_ micropoint_ROI13	1632020CDKL5actD5nM2-01roical.txt_ micropoint_ROI14	1632020CDKL5actD5nM2-01roical.txt_ micropoint_ROI15	1632020CDKL5actD5nM2-01roical.txt_ micropoint_ROI16	1632020CDKL5actD5nM2-01roical.txt_ micropoint_ROI17	1632020CDKL5actD5nM2-01roical.txt_ micropoint_ROI18	1632020CDKL5actD5nM3-01roical.txt_ micropoint_ROI1	1632020CDKL5actD5nM3-01roical.txt_ micropoint_ROI2	1632020CDKL5actD5nM3-01roical.txt_ micropoint_ROI3	1632020CDKL5actD5nM3-01roical.txt_ micropoint_ROI4	1632020CDKL5actD5nM3-01roical.txt_ micropoint_ROI5	1632020CDKL5actD5nM3-01roical.txt_ micropoint_ROI6	1632020CDKL5actD5nM3-01roical.txt_ micropoint_ROI7	1632020CDKL5actD5nM3-01roical.txt_ micropoint_ROI8	1632020CDKL5actD5nM3-01roical.txt_ micropoint_ROI9	1632020CDKL5actD5nM3-01roical.txt_ micropoint_ROI10	1632020CDKL5actD5nM3-01roical.txt_ micropoint_ROI11	1632020CDKL5actD5nM3-01roical.txt_ micropoint_ROI12	1632020CDKL5actD5nM4-01roical.txt_ micropoint_ROI1	1632020CDKL5actD5nM4-01roical.txt_ micropoint_ROI2	1632020CDKL5actD5nM4-01roical.txt_ micropoint_ROI3	1632020CDKL5actD5nM4-01roical.txt_ micropoint_ROI4	1632020CDKL5actD5nM4-01roical.txt_ micropoint_ROI5	1632020CDKL5actD5nM4-01roical.txt_ micropoint_ROI6	1632020CDKL5actD5nM4-01roical.txt_ micropoint_ROI7	1632020CDKL5actD5nM4-01roical.txt_ micropoint_ROI8	1632020CDKL5actD5nM4-01roical.txt_ micropoint_ROI9	1632020CDKL5actD5nM4-01roical.txt_ micropoint_ROI10	1632020CDKL5actD5nM4-01roical.txt_ micropoint_ROI11	1632020CDKL5actD5nM4-01roical.txt_ micropoint_ROI12	1632020CDKL5actD5nM4-01roical.txt_ micropoint_ROI13	1632020CDKL5actD5nM4-01roical.txt_ micropoint_ROI14	1632020CDKL5actD5nM4-01roical.txt_ micropoint_ROI15	1632020CDKL5actD5nM4-01roical.txt_ micropoint_ROI16	1632020CDKL5actD5nM4-01roical.txt_ micropoint_ROI17	1632020CDKL5actD5nM5-01roical.txt_ micropoint_ROI1	1632020CDKL5actD5nM5-01roical.txt_ micropoint_ROI2
Comments:
0	0	0	0	0	0	0	0	0	0	0	0	0	0	0	0	0	0	0	0	0	0	0	0	0	0	0	0	0	0	0	0	0	0	0	0	0	0	0	0	0	0	0	0	0	0	0	0	0	0
5	1153.84	1507.24	295.625	1127.32	274.845	579.26	689.328	3387.18	-107.966	735.633	3112.32	393.668	424.013	581.261	764.774	1846.1	2925.07	439.07	275.578	3162.53	703.012	3551.88	2696.24	4312.1	696.157	386.834	3150.26	1436.22	1514.63	258.745	474.911	2069.01	444.413	265.546	1093.53	2083.35	111.081	123.45	-195.646	623.301	1462.29	321.225	1023.02	5909.52	1448.25	384.485	1015.89	163.014	49.7715
10	3103.37	2965.26	202.329	1598.05	1333.68	1511.54	576.345	5445.59	-72.8326	1371.54	4429.66	425.767	1456	1213.86	2152.71	3725.94	4108.66	660.031	1479.54	8051.36	1919.53	8568.85	5601.07	11445.4	1650.32	983.538	7549.71	3225.42	3064.57	406.027	2400.44	2532.84	997.843	669.569	2834.21	2836.93	131.107	488.236	-74.956	1298.45	2032.6	838.283	1938.5	10509.4	1339.59	567.976	2939.23	27.7184	67.2092
15	4287.17	3391.11	1147.79	2941.85	1326.21	1632.49	1001.6	6614.68	150.764	1447.47	7004.11	666.53	1447.09	1520.57	2446.75	6022.61	6227.27	1624.41	2153.9	14980.1	2665.52	15740.2	9489.25	17943	1993.7	1899.49	11195.9	5297.15	4279.8	759.315	3456.94	3266.62	1592.65	941.083	5421.1	3634.85	1378.96	1687.44	175.991	1467.42	3069.46	1028.35	2734.48	16892.4	2778.56	1437.62	5452.65	346.44	775.665
20	4880.33	3442.81	1071.22	3264.84	2531.6	1827.21	1261.81	8518.36	43.0686	1811.32	10344.4	850.685	2340.66	2484.55	3465.93	9183.42	9347.79	1848.74	3696.84	19198.8	3126.48	18784.1	11250.2	22208.5	3152.78	2223.18	15027.6	7238.44	5323.03	293.389	6090.86	3813.57	2708.8	1363.72	8164.96	3393.07	2066.31	1157.68	797.468	1883.14	3967.07	1985.24	4253.41	23297.7	3526.58	1363.2	7683.38	448.239	1331.13
25	6605.34	4430.84	1935.76	3574.93	2755.99	1835.45	837.704	9521.29	19.6983	2852.97	12820.1	1925.03	3090.53	2291.5	3359.56	11449.7	11228.5	2087.08	4516.93	23969.9	4184.46	24068.6	13023.2	25907	3156.84	2811.96	19967	9275.86	6444.37	892.832	7073.77	4685.75	3114.21	1378.8	10315.9	3991.18	2417.25	1606.36	248.773	2361.8	4245.99	2005.63	4930.32	28787.2	3538.22	2098.07	10298.7	600.826	885.828
30	7177.14	4267.11	1701.47	4410.54	3174.21	2354.7	1120.8	11973.9	251.758	3619.51	14962.5	1910.83	3146.34	3107.95	3979.69	13807.7	14117.3	2210.52	4817.97	26761.3	4323.09	25303.8	14208.2	31820.9	4251.81	3914.1	23208.7	10521.4	6718.76	1018.8	8540.54	3992.42	3546.14	2063.32	12647.6	4557.77	3264.2	1772.57	672.236	2385.38	4748.45	2812.61	5916.47	33229.2	4764.62	2687.37	10746.1	712.627	1096.03
35	7809.31	4740.01	2182.38	4651.62	3546.39	2869.58	1193.56	12262.8	233.115	3817.15	17239.1	2475.95	3848.4	3652.78	3677.55	15652.6	16615.8	2228.81	5019	30236.5	4408.59	28312	15677.1	32102.8	4155.73	4259.79	26349.1	11991.3	7688.49	1012.56	10061.2	4391.68	4292.92	2492.61	13949.3	3951.01	3141.53	1694.76	722.642	1897.15	5261.98	2802.02	6394.8	38034.3	5423.43	3240.4	12179.7	576.782	889.205
40	8750.03	4633.91	2295.02	5934.5	4113.26	2449.76	886.249	12889.4	357.373	4025.26	17875.1	2623.9	4113.38	3412.28	5092.31	17336.9	18305.8	2724.27	5084.52	33142.3	4717.44	26937.2	15840.2	33593.5	4915.83	4321.82	29107.2	13737.1	8850.1	1197.88	11107.8	4486.77	3720.7	2182.19	14800.7	4748.91	3901.11	1657.14	1084.13	2751.14	5612.35	3248.04	6857.15	38445.6	5780.71	3359.9	12908.1	683.281	1179.35
45	9144.61	5325.69	2430.05	5782.41	4943.32	2987.46	745.245	14210.2	370.953	4099.81	18591.7	2658.53	4396.12	4167.69	4783.42	19259.5	20268.5	2784.19	5735.22	35156.3	5281.94	28826.2	17697.3	34918.3	5038.73	4490.98	31083.3	14022.2	8494.78	1207.04	12221.6	5073.1	4142.3	2185.53	16804.5	4887.36	4419.1	1607.83	1334.36	2941.8	6113.69	3528.17	6829.24	39865.2	6160.69	4053.75	13235	946.511	940.753
50	10215.9	4804.96	2621.14	5779.95	4917.51	3280.62	1059.16	14812.6	600.11	4621.11	19735.7	3216.38	4729.63	3741.78	5055.78	20130.7	21670.1	3261.05	6317.63	36657.8	5316.79	29659.7	18210.8	38074.2	5432.82	4966.24	31881.9	15391.2	8986.71	1427.41	13130.4	5263.99	4654.71	2348.62	17907.1	4710.31	4268.92	1216.23	1261.98	3166.85	5610.63	3481.09	7209.74	42410.9	6772.66	4423.36	14669.3	817.729	1021.85
55	10213.8	5195.52	2463.85	5811	4451.54	3491.45	961.172	14710.8	403.815	4434.58	21120.5	2715.26	5324.38	3967.39	5367.94	21088.6	23088.3	3452.05	5946.62	36715.2	5182.22	29367.4	17743.6	36406.4	6065.7	4419.68	35330.6	15076.3	8692.29	974.671	12942.7	3940.52	5015.56	2379.05	19061.4	4900.47	4119.98	1727.46	1012.88	3081.85	5964.4	3648.16	7521.55	45719.7	7415.59	4271.8	13918.6	330.69	817.254
60	11266.3	4917.88	2380.16	6483.61	4619.88	3046.2	979.892	16172.2	367.268	4299.73	20996.2	3493.4	5113.47	3841.47	5992.97	22301.4	23458.2	3923.32	5785.21	36196.3	4680.2	29942.7	19166.9	37019.5	5796.19	5372.89	35667.9	16292.1	9047.55	1297.16	13870.6	4529.29	5078.35	2800.12	20033.6	4126.35	4645.43	1488.24	1371.43	3487.02	5303.42	4186.62	7434.55	46058.4	7967.71	4536.42	15618.6	889.729	629.404
65	11205.7	5065.18	3202.62	6966.71	4800.49	3262.34	1008.38	16549	924.091	4678.01	20959.5	2886.73	5412.87	3595.84	4770.51	22668.1	25437.4	3403.07	5510.27	36926.9	5198.23	30308.2	19377.7	38124.3	6406.56	5034.09	35827.6	16123.2	8476.27	1177.38	14292.6	4500.57	5281.42	3096.39	19968.1	3600.08	4765.69	1620.49	1106.24	3377.6	4779.95	3863.37	8257.04	47041.7	8114.53	5168.87	15444.2	379.782	1146.04
70	11478.7	4534.03	2762.3	6685.07	4969.72	3194.12	1013.02	17178.9	580.129	5119.78	21218.4	3393.53	5501.76	3768.91	5089.32	23262.2	26928.3	3812.12	4952.38	37192.6	5090.42	30650	19907.3	38547	5865.51	5432.57	37108.2	17377.4	9399.04	1003.49	14545.8	3838.17	5260.69	3319.53	20960.6	4365.4	4905.8	1716.93	1266	4067.22	4963.15	4703.87	7437.6	47715.3	8245.99	5153.8	16024.6	527.468	279.152
75	11724.6	4771.31	2901.68	7112.5	4995.66	3746.02	815.8	16231	565.58	4194.66	21051.1	3249.93	5554.24	3757.23	5178.88	24378.8	27418.6	3964.65	5286.62	35551.5	4991.88	30623.5	20390.7	39494	6729.98	5423.35	37349.4	17375.9	9828.62	1280.23	14604.2	3680.92	4721.98	3443.23	20454.4	4114.35	4508.36	2014.08	1045.46	3500.94	4992.47	5667.85	7506.07	46737.5	8594.37	5658.64	14801.6	455.382	375.113
80	12509.8	4670.62	2628.09	6412	4756.6	2849.18	1286.12	15968.4	86.0171	5166.47	20766.5	3748.09	5829.21	3728.46	4561.31	24350.3	27934.8	3904.39	5593.41	36748.2	5313.67	30325.8	20854.1	38422.4	5972.07	5477.66	35958.1	17469.9	9599.96	877.475	13708.3	3323.38	5114.04	2852.67	21184.2	3448.3	4611.57	1648.37	1278.54	3824.24	4887.37	5637.77	6744	43840.8	8827.46	5290.81	14591.5	414.839	753.081
85	11424.9	5070.97	2709.43	6579.93	5776.67	3030	788.496	16744.7	847.683	4961.69	20658	3390.41	5179.74	3972.84	4897.74	23930	27987.3	3726.73	5306.14	34877.4	4974.63	29608.6	19956.1	33669	6337.3	5121.91	36187.7	17143.6	9887.86	955.668	14020.4	3550.89	4925.37	3137.04	21661.9	3528.7	4707.92	1486.6	822.806	3996.89	4780.01	5307.56	6233.26	44042.5	9402.15	5630.86	15395.5	469.588	192.672
90	11434.4	5020.84	2642.6	6543.91	5530.72	2660.85	739.298	16615.3	594.326	4726.71	20905.5	3516.83	5235.78	3758.59	4396.44	24740.5	28362.7	3687.43	4434.72	33771.9	4625.02	28799.5	20615.6	32704.1	6398.9	5142.92	36542.1	17447.6	10033.5	1591.49	14588.1	3803.94	4773.58	3388.52	21565.9	2822	4207.24	1305.89	950.971	3470.23	4653.14	5543.09	6375.68	39181.9	8832.61	6057.63	15106.5	323.293	302.068
95	11810.4	4462.75	2735.34	6094.83	5245.12	2857.48	1036.54	17876.8	582.996	4828.79	19715.9	3802.96	5221.58	3961.25	4596.49	23809.7	28980.7	3734.39	4013.63	30818.7	5009.18	29622.5	21014.4	33851.4	6011.96	5441.62	35614.4	17630.4	11014.8	1684.84	14288.8	3195.23	4059.44	3222.73	21002.5	3298.08	4239.76	1963.4	869.085	3775.53	4515.03	5851.55	6164.64	41987.8	9560.13	6172.15	15456.7	465.062	404.767
100	11169.5	4747.29	2495.34	6398.17	5397.19	3444.52	775.709	18352.1	425.057	4724.92	19730.4	3171.89	4998.78	3570.12	4719.53	23308.4	28326.6	3499.01	4507.03	29270.8	4666.37	25532.1	21356.3	35629.5	6157.77	5589.63	33401.8	16905.3	10698.6	927.681	13748.8	3697.91	4675.42	2742.39	20182.1	2261.35	4318.87	1356.59	680.541	3338.41	4160.6	6360.4	6000.86	42126.8	9549.41	6443.5	14291.2	451.979	352.992
105	11162	4120.79	2445.84	5983.1	4777.59	2823.84	548.061	16966.2	656.038	4476.4	18027.8	2923.08	5065.63	2862.05	3819.58	22711.7	28067.1	4190.18	3843.45	27992.9	4481.89	26079.2	20512	32711.2	5554.3	5827.15	33026.3	16542.8	10747.2	1151.34	13267.5	3563.47	4570.38	2963.93	20406.8	2475.83	4423.84	1180.68	1048.21	3423.52	3782.93	6034.33	5625.97	38766.8	9341.21	6480.05	14160.1	752.178	-14.1187
110	10845.7	3215.09	2565.74	6452.44	4918.55	3187.46	1133.2	16327.1	85.8071	4725.42	16750.2	2572.33	5161.4	3546.55	3967.51	23260.5	27855.2	3560.85	3950.3	26860.3	4714.16	27573.8	21686.5	32822.4	5760.07	5128.22	32135.3	16435.2	10192.1	591.166	12554.7	3737.13	4578.19	2865.54	21308.7	2903	3578.22	1337.85	621.247	3133.72	4544.89	6450.72	4504.78	37642.1	9322.18	5831.23	13547.4	379.701	496.448
115	10185.9	3606.21	1883.43	6017.91	4668.11	3510.63	596.261	16349.6	561.155	3989.98	16321.9	2703.91	4884.51	3308.69	4134.38	22180.6	27961.7	3589.77	3651.78	28815.9	4177.68	27549.9	22225.2	28771.7	5566.23	4947.96	32011.6	16264.9	10127.9	1258.36	12041.5	3385.87	4729.47	2541.22	21906	2382.42	3757.42	1298.35	938.778	3224.15	2979.99	6238.95	4850.51	37549.6	9628.98	5876.54	14002.7	717.614	-417.363
120	10180.1	4276.69	2336.78	5286.06	4259.61	3119.49	763.845	17064.5	-95.4262	3857.96	15361.8	2464.87	4460.65	3410.92	3622.04	20667.1	28283.6	3645.54	3886.62	25073.8	3223.56	27519.7	22394.5	29387.8	4992.13	4593.15	31076	16279.7	10435	908.168	11958.1	2334.34	4397.15	2977.13	20298	2082.19	3639.17	1273.18	539.782	2905.54	3411.9	6173.68	4556.42	38640.7	9111.28	6044.31	12974.7	704.613	-60.7863
125	10896.7	4538.96	2578.51	5589	4562.3	2656.46	1097.86	15632.6	515.466	3738.17	14254.3	2579.7	4180.31	3062.29	3376.19	20232.2	28243.9	3402.8	3067.62	25730.3	3354.93	27169.4	22900.1	27715.2	4840.04	4055.44	27872	15370.5	10839.7	1159.65	11702.6	2694.32	4083.55	2758.53	21268.5	1866.24	3564.88	855.921	504.603	3010.18	2906.59	6451.37	4500.97	34408.1	9187.05	6414.38	12237.6	491.39	-494.856
130	9309.05	3565.98	2254.25	5256.41	4673.23	2631.14	571.838	15875.3	383.322	4292.31	13302.2	2458.34	4299.99	3493.08	3086.57	19004.9	27742.8	3213.4	3101.38	24222.4	3251.99	25254.9	22886.2	25494.3	4787.5	3991.99	26703.7	14645	9876.21	739.77	9956.38	2323.21	3361.44	2608.84	20906.6	1258.74	3625.23	1577.06	488.001	2492.32	3383.81	6259.27	4117.32	34947.6	8814.58	6243.92	11727.8	470.583	-230.023
135	8907.11	3734.76	2186.67	5226.49	4001.59	3259.24	672.166	16295.4	10.7042	3309.56	13537	2262.88	4444.48	3515.86	3241.77	18363.7	28151.4	3372.57	2664.3	24419.3	4003.26	23216.2	23189.7	27519	5034.77	4125.08	25703.2	13389.3	9395.43	1090.18	9917.95	2951.26	4113.54	2407.18	20064.7	2226.21	2912.59	1114.22	261.985	2207.05	2943.24	6220.55	3339.45	35648.7	8772.13	5764.98	11552.6	538.415	112.643
140	8709.81	3531.64	2156.54	4702.77	3818.92	3265.76	688.669	14363.2	-202.843	3208.36	12056.8	1871.72	4025.42	3597.43	3863.53	17682.7	27372	3336.91	1751.67	22927.6	3341.66	23364.5	21991.9	26449.9	4167.69	3146.75	24357.6	13582.2	9462.72	874.765	9302.58	2972.4	3722.17	2067.95	21355.7	1539.2	3321.16	1457.29	40.8971	2511.61	3008.72	5941.98	2870.1	33495.5	9040.67	5910.05	10414.4	885.305	206.362
145	8675.84	3057.98	1575.77	4147.98	3746.78	2909.19	1096.68	14264.6	635.495	3783.45	11929.3	2088.52	3822.09	2792.06	2883.98	15985.9	26675.4	3110.7	2036.39	22239.3	2124.93	22283.7	21593.9	24111	3913.06	3725.48	21668	13311.2	8950.32	1332.52	9214.36	2055.36	3187.94	2070.72	21579.2	1837.63	2978.22	1529.97	400.366	2659.54	2577	5660.11	3236.46	29891.5	7840.62	5136.15	9762.74	550.045	189.493
150	8437.91	3414.2	2031.99	4448.01	2926.08	3017.08	782.263	14602.2	136.78	3248.48	11713.7	1719.8	3752.84	2906.92	2650.58	15945.9	26312.5	3330.24	1632.57	22829.1	2891.65	21344.7	20263.5	23558.2	4151.74	3254.92	22807.3	12300.3	9506.73	673.736	8473.84	1727.92	3196.35	2215.65	21475.8	1082.95	3399.2	1398.98	229.15	2124.11	2867	5315.16	2914.72	33808.9	7438.09	5599.6	9520.46	277.709	-161.559
155	7344.02	3031.01	1699.26	4169.93	3077.59	2713.7	709.568	13916.5	71.3391	3596.29	12032.9	2136.73	3130.36	2795.4	2739.5	14223	25988.2	2901.37	1497.38	24066.8	2280.47	20775.1	19745.3	23479.9	3756.6	2563.73	20749.9	12314.3	9805.73	905.342	8279.51	2109.99	3214.4	2010.26	22310.9	1851.38	2483.75	1696.12	347.694	2246.41	2243.17	5152.57	2511	33411.4	7577.23	5586.62	8904.19	425.867	-236.727
160	6010.5	3052.9	1565.78	3880.3	3286.47	2742.79	483.238	13931.7	534.911	3412.75	10363.1	1871.72	3240.65	3171.63	2615.81	12943.6	26697.9	2652.44	1348.47	20924.5	1960.96	21733.2	18946.3	21110.9	3749.18	2411.2	18864.8	11278.4	10513.6	375.389	7296.54	2661.53	2660.97	2030.01	21168.4	1735.26	2594.13	1154.76	360.574	2494.53	2487.51	4908.78	2033.61	35215.2	7520.3	5506.11	7702.89	-233.463	-62.4918
165	6436.03	2957.83	1441.04	3823.03	3712.58	3010.89	425.658	13674.5	222.139	2870.92	9840.03	1583.15	3099.25	2327.63	1985.9	12164.8	24316	3102.68	1745.02	20581.4	1577.42	18467.3	19585.9	20904.1	3164.13	2296.29	17498.6	10868.9	10697.4	618.49	7012.59	1813.16	2574.2	2029.22	21515.4	1756.87	2910.26	1356.91	172.977	2196.46	2232.68	4647.41	1845.46	34974.2	6749.17	5299.25	7832.94	162.038	353.241
170	5999.24	2650.66	2232.5	3531.66	3168.32	2407.03	678.25	12801	6.84931	3053.2	9845.27	1186.57	2966.71	2316.73	2545.82	11993.2	23197.8	2583.04	1203.49	21330.3	2035.67	17977.2	17895.1	18995.6	3080.5	2377.75	17394	10268.9	10864.5	462.775	6236.5	2205.97	2758.78	1679.18	20374.1	1894.72	2252.85	1410	801.076	2300.41	2449.92	3983.5	1656.24	36331.7	6407.18	5747.84	8374.53	244.876	-97.8417
175	6111.02	2650.13	1757.86	3833.81	3393.37	3096.38	714.933	12777.1	367.242	2873.4	9304.51	1202.32	2122.06	2388.7	2978.65	10069.3	23972.4	3136.7	1071.2	20600	2043.83	16302.9	16789.5	17526.8	3326.12	2770.55	16145.2	8814.06	10554.1	772.438	5833	2037.41	3332.24	2049.76	19973.8	1414.69	2149.38	1005.68	247.963	1969.06	1931.61	4038.85	1575.46	34303.3	5977.82	5053.4	7204.05	402.808	-146.495
180	5419.27	2911.45	1950.35	4067.32	3189.67	2004.98	1016.78	12364.7	-55.5838	2831.26	7661.6	831.143	2475.25	2905.83	2755.08	9119.23	22180.4	2662.84	999.173	20374.1	1690.66	16746.9	16360.5	17031.8	2874.91	1846.81	14454.9	8713.2	9362.44	702.304	4810.55	3026.19	2534.47	1455.21	20413.3	1792.9	2369.4	1460.46	24.7925	2139.13	1937.95	3577.8	1421.44	33491.2	5549.4	4758.33	5673.64	359.225	275.812
185	5650.89	2768.2	1489.18	3827.73	2921.92	1949.1	639.906	11787.2	428.059	2541.08	8732.78	795.938	1900.43	2656.04	2309.61	9173.03	22094.9	2679.17	1307.39	18724.1	1748.72	15536.6	17163.7	16050.4	2789.35	1925.31	15226.8	8061.92	9778.78	322.682	4232.08	1908.77	2520.39	1252.18	20505.3	1136.92	1779.96	1127.62	93.611	1450.02	1856.53	3712.67	1244.54	32236.2	5378.98	4719.27	5594.34	560.549	-93.7315
190	5136.67	2658.2	1643.69	3341.34	3228.01	2500.86	561.197	12304.7	18.5137	2384.43	7353.48	668.189	2266.13	2708.08	2198.73	8043.87	21479.7	2727.1	962.435	17309.7	2086.73	17252.7	15769.5	16443.7	2533.3	1249.55	13588.4	6841.94	9438.8	741.766	4262.89	2719.3	2384.42	1360.91	19582.5	499.31	1596.16	1105.51	-152.534	1607.89	1905.44	3852.78	1145.99	32099	4617.78	5028.92	4663.51	338.906	-9.54749
195	5157.51	1776.97	1285.41	3230.8	2717.61	2673.51	967.775	12678.2	-214.433	2222.61	8462.07	605.889	2634.59	2342.44	2795.91	7582.89	20814	2182.35	1219.21	17729.8	1525.59	16375.2	15040	13494	2936.53	753.378	12256.9	6712.83	9954.09	70.9712	2869	1582.49	2330.09	1409.34	19349	861.776	1371.12	1202.37	-270.868	1635.59	900.366	3543.48	910.513	33198.8	3917.5	4484.74	4789.1	-18.1911	254.27
200	4832.93	2558.29	1344.37	3691.97	2619.68	2422.87	581.883	11838.9	-10.2519	2177.74	8236.94	588.802	1890.23	2621.67	2402	6397.9	18818.7	2965.4	810.207	17450.3	1792.51	17037.8	15281.1	14621.2	1835.85	1117.58	11960.2	6034.03	9806.13	326.626	2814.1	2585.09	1972.36	1651.52	19687.6	1276.94	1502.93	966.594	-182.977	1938.78	990.945	3885.23	684.028	34403.4	3647.91	4576.41	4933.91	276.076	-41.9238
205	5156.75	1650.26	883.053	3162.36	2621.66	2624.06	1023.33	11679	120.214	2577.86	8181.18	485.885	1561.92	2011.3	2478.59	5595.48	18553	2688.53	602.999	16198.7	1276.18	15053.9	14275.4	15012.9	1966.4	1408.41	11959.5	5526.56	9498.62	417.77	2813.54	2507.1	2243.62	1223.74	19743.6	551.754	1474.74	849.037	-185.861	1283.21	1575.04	2589.37	450.922	33741.9	3562.03	4009.22	4105.07	231.658	-212.818
210	5485.32	2280.36	1480.01	3617.45	2336.36	2652.09	333.165	11653.1	148.411	2876.68	6963.83	574.842	1581.71	1898.4	2323.04	5149.9	18832.6	2892.32	784.015	15786	1393.99	14518.2	15052.9	16213.4	2326.08	1104.1	10973.6	5279.75	8524.5	631.996	2840.52	2144.91	2027.36	1537.51	19213.7	1180.43	1287.89	886.061	-1.87692	1580.06	1568.87	3368.01	283.458	30517.6	3307.94	4560.9	4514.04	715.171	-389.853
215	4311.08	2033.91	967.785	2777.34	2706.42	1960.18	959.771	12038.3	236.741	2385.48	7574	568.632	1601.73	1473.72	2054.04	4908.59	18018.3	2256.18	1447.7	15175.8	830.533	12430.2	13988.9	15861.5	1782.65	1149.76	9702.36	4921.88	7895.31	24.4296	2383.07	1803.94	1184.74	1266.04	19496.4	874.982	1453.1	604.314	-77.1398	1573.1	1045.28	2734.16	690.199	30676.5	3249.03	3766.29	3274.75	639.43	-177.133
220	4013.7	1827.92	928.275	3202.63	2239.93	2042.6	699.696	10627.5	115.659	2377.03	7773.2	420.889	1381.78	1996.13	2389.53	3438.76	18383.3	2696.16	63.2644	15254	1118.25	12238.5	12655.3	14704.5	1601.45	463.166	10452.1	5073.75	8112.97	398.457	2224.85	2422.31	1208.14	1668.74	18478.2	1377.43	1208.96	1004.26	-260.64	1155.21	1246.08	3189.35	814.721	29376.9	3304.71	3775.81	3009.4	56.4748	12.3829
225	3804.34	1953.47	1664.54	2783.88	2754.24	2282.48	890.071	11089.2	30.0033	2379.3	7174.98	284.268	1534.94	1681.92	2420.5	3776.58	17347.2	2583.63	1346.03	13791.3	1179.78	9316.12	12291.2	15127	1525.98	550.49	9822.83	4430.33	7853.82	344.308	2027.41	1792.48	1277.17	1156.06	17758.9	857.266	1564.53	942.344	-100.805	1350.8	1267.08	2396.39	293.543	28853.4	2670.06	3022.51	2970.44	636.827	-752.431
230	3571.28	1650.57	1383.35	3310.45	2868.2	2257.94	798.255	11134.4	-11.4049	2292.11	7132.9	45.6285	870.495	1918.6	2522.36	3640.9	17430.6	2539.14	712.966	13839	1511.27	9776.26	11987.5	18144.7	1967.14	191.307	8823.96	4576.99	6777.21	-40.3936	1923.99	2942.54	1308.05	1242.79	17651.3	1036.39	896.516	979.46	-37.9461	982.843	584.609	2559.26	635.408	29622.6	2503.57	3662.42	2415.78	189.009	-345.279
235	3818.53	1726.77	1271.58	2800.91	2743.71	2132.89	936.647	11030.8	-542.392	2202.27	6620.51	525.152	837.534	1621.33	2248.39	3179.09	16645.5	2314.39	625.287	13217.3	1413.14	9211.24	12376.1	18626.5	2614.41	423.785	8284.04	4259.82	7240.67	27.2254	1699.04	2691	827.964	1208.06	16752.4	1006.96	81.4025	510.279	376.565	786.196	1259.51	2043.82	131.994	28518.4	2685.39	2912.98	2375.3	211.216	-377.973
240	3268.73	1750.59	1170.87	2760.76	2287.95	2571.03	1131.72	10429.4	81.2269	1363.56	7216.59	-82.5836	798.804	1749.22	2073.99	2485.25	15648.3	2618.44	860.942	12014.3	1151.57	8797.09	10802.3	17332.8	1846.3	513.667	7368.07	3809.07	7874.53	318.485	1555.95	1664.08	893.175	924.906	16440.9	884.158	753.713	547.755	-26.4774	1219.64	1785.27	2018.43	52.4475	28021.6	1935.86	3328.95	2233.87	667.034	-513.719
245	4205.68	1313.95	602.53	2920.33	1962.94	2393.36	499.219	11222.3	158.15	1884.3	6956.69	260.324	738.245	1648.62	2089.11	3405.77	15871	2532.75	1175	11456.5	1238.6	9334.08	9719.82	15413.8	2130.17	356.739	7427.33	3049.15	7083.69	-361.896	1123.83	2247.25	1186.21	934.449	16297.5	567.903	332.447	569.819	24.2813	1390.29	752.927	2123.02	669.089	26861.7	1764.63	2617.24	1727.76	497.612	-490.025
250	3371.81	1146.79	1585.16	3234.28	2992.2	2706	712.224	11075.4	-132.501	2006.56	7027.36	194.116	678.916	1819.95	1990.17	2072.49	14744.8	2583.58	922.167	11659.4	714.272	7356.74	9452.98	17137.3	1676.08	165.031	6761.14	2980.95	6531.61	-74.1179	1220.72	2683.73	1009.68	650.442	15607.2	429.753	828.818	218.473	192.402	843.541	789.288	1484.83	44.633	27076.4	1276.12	2456.36	2272.04	425.343	-511.635
255	3636.55	1995.8	1324.98	2716.96	2396.81	2772.27	1034.93	10502.4	22.7027	1686.52	7447.85	430.278	431.683	1406.69	1954.36	2154.83	14305	2468.57	848.896	10945.5	881.042	7352.09	9821.98	16456.6	2080.17	800.812	7167.29	3001.46	6812.43	311.136	561.271	1762.07	1020.87	722.889	14481.1	805.222	539.051	282.258	-22.375	1395.01	973.653	1578.74	213.21	27006.3	1042.36	2663.96	2269.42	483.751	-775.002
260	3780.82	1566.93	1077.15	2552.65	2422.29	2766.65	427.439	10798.8	121.218	2246.2	7329.07	186.182	735.969	1282.56	2087.6	1874.55	13639.9	2366.56	874.702	11350.1	1046.8	4881.25	8895.11	17947.1	1561.83	30.2005	6642.3	2934.74	6157.06	72.0248	502.896	1959.88	957.373	733.698	14771.9	710.816	-8.41939	328.045	-77.7658	1069.25	973.078	1698.03	-35.3648	27319.4	839.648	2135.38	1710.32	-136.214	-270.095
265	3243.27	994.128	851.789	2783.75	2517.05	2553.37	872.363	10493.6	11.6216	2116.01	7509.74	312.835	316.039	1749.47	2263.36	1371.16	12540.3	2831.91	1122.67	11163.2	1296.06	5378.23	7928.58	17614	1243.15	259.293	5602.9	2171.78	6096.32	-303.127	855.056	1982.73	620.289	433.92	13885.7	1166	488.511	213.566	-12.5845	1152.9	1193.1	1247.64	13.4228	26593.5	1219.58	2201.51	1514.2	65.4836	-466.535
270	3477.27	1500.75	1223.58	2838.32	3148.49	2876.62	884.951	10261.3	-273.364	2137.18	6897.76	393.008	841.462	1639.62	2283.71	984.595	12488.4	2635.34	1041.63	10664.5	1166.46	3076.81	7856.44	15627.2	1904.73	-194.968	4963.52	3140.5	5744.17	-332.399	763.898	2199.3	676.398	582.314	12879.2	239.352	285.014	230.405	47.509	885.365	1134.39	1689.74	-5.69478	25780.6	1067.02	2422.85	1286.1	392.371	-22.4907
275	3907.42	516.293	1563.06	2932.71	2278.95	2304.69	1224.58	10496.1	-451.561	1893.96	7358.6	230.428	545.94	981.019	1662.02	1385.99	11244.9	2314.29	653.002	9945.78	872.277	3016.91	6340	14268.6	1265.23	471.64	5313.52	2588.16	5774.23	-205.736	472.484	1757.6	729.414	856.712	12306.7	946.239	655.45	265.41	-32.7025	958.005	1067.71	1366.92	94.29	26156.5	866.681	2075.51	1825.68	214.392	-876.572
280	2872.06	1516.05	1676.25	2909.33	2540.88	3150.13	768.045	11018.7	-182.613	2259.5	6307.32	522.249	512.571	1092.3	2101.16	787.18	11753.8	2697.24	675.276	10104.5	1337.04	2304.98	6132.55	15819.4	945.932	-216.521	4607.83	2171.41	5363.41	143.815	119.822	2099.79	1278.07	493.794	11792.1	473.732	482.987	25.1886	56.6393	669.563	806.596	1471.43	-66.6431	24978.8	496.354	2081.16	1712.53	-110.537	-422.365
285	2912.22	2257.83	1564.78	2597.47	2631.83	2523.2	701.788	10878.9	-212.351	1527.83	5608.61	240.773	744.967	1111.03	2032.85	1188.04	11800.2	2657.64	411.392	9591.4	1079.2	2813.75	5668.47	15766.6	1140.12	261.17	5294.42	2452.03	5133.87	199.453	248.431	1692.92	774.863	487.623	10810.5	681.64	84.0864	132.811	149.997	500.619	1066.23	1221.58	390.155	23723.6	1054.7	2071.2	1122.73	367.714	-477.174
290	3229.97	1102.7	1396.23	2189.37	2810.75	2980.83	1114.91	11592.2	-234.788	2334.16	6052.36	229.715	599.637	1020.67	2087.29	498.269	11344	2516.35	527.366	9560	1506.86	1850.56	5871.26	15422.7	1170.94	572.567	3988	2460.69	5828.03	136.182	395.297	2446.44	957.766	896.848	11388.5	169.179	151.754	206.996	100.641	440.707	900.388	1208.61	370.525	23365.3	449.345	1219.1	1525.52	-115.495	-879.498
295	3113.16	1040.99	1703.65	2967.97	2661.37	2585.18	790.176	11417.6	-137.466	2308.69	6112.97	-10.2163	448.054	1424.9	1959.49	388.657	10912.7	1836.86	159.459	9678.07	1241.48	2204.37	5376.23	14825.1	723.884	449.453	4003.93	2323.86	5183.22	-445.633	600.159	2511.71	812.371	483.64	9921.74	723.455	-240.047	-597.781	243.296	280.144	1061.15	1549.56	215.149	22977	323.098	1621.05	1207.11	843.071	-1118.55
300	2882.21	2024.73	1274.94	2666.81	2151.42	2473	1276.47	11701.1	-244.405	2060.88	6434.3	-434.874	325.414	1102.26	2025.81	572.018	10067.1	2133.1	836.483	9420.99	1270.26	1093.88	4621.94	17700.2	929.206	455.302	2987.51	2521.98	4887.21	-381.636	515.064	1573.04	513.099	640.626	9273.34	1014.62	263.254	102.436	-329.016	837.879	1120.32	1379.36	660.634	22099.8	701.517	2062.29	1779.06	645.715	-350.936
305	2800.83	1228.66	1632.07	3365.29	1962.39	2556.73	1211.53	11415.5	-53.3276	1797.99	5527.02	255.76	227.122	842.598	1702.51	641.35	9934.21	2576.65	90.2947	10138.7	1222.91	895.006	4649.87	17030.8	1128.11	28.5986	3950.75	2349	4896.11	-121.32	589.224	1811.61	73.5176	716.127	8886.14	377.204	73.7336	-650.652	41.2436	476.429	923.514	1106.27	-236.439	22759.3	-91.4865	1368.95	1542.96	354.133	-894.915
310	2575.57	1844.33	1423.15	2783.99	2135.58	1967.41	857.988	10723.9	57.6442	2414.06	6320.84	405.419	201.456	772.821	1855.33	-22.2597	8986.6	2247.39	836.22	9204.52	1157.25	24.6563	3966.37	17965.4	1239.6	652.495	3243.56	2364.32	4882.91	-281.246	1081.58	2321.4	603.007	505.343	8445.94	648.197	15.1511	-427.199	203.106	480.556	1224.49	1469.99	-291.708	22400.9	156.405	1345.68	1499.02	743.391	-774.978
315	2717.26	1570.17	1772.23	2406.03	2401.09	2135.63	1380.91	10783.6	-220.618	1298.14	6070.45	316.867	557.749	1396.62	1893.32	427.092	9262.4	2245.34	856.558	8997.14	1214.18	150.446	3558.84	16259.4	640.296	247.065	2165	2525.37	4721.51	-232.319	-214.189	1763.22	790.277	538.788	8025.78	1130.31	-337.712	-497.456	246.839	768.118	885.82	854.905	140.217	20465.5	358.579	1102.36	1597.67	557.577	-678.711
320	3170.66	2134.67	1695.09	1792.98	2380.44	2894.19	1001.07	10564.7	-430.784	1724.78	6898.55	-243.901	627.061	950.39	1953.85	-354.124	8821.82	1948.23	756.699	8652.02	1157.75	-747.911	3454.04	16324.1	1144.54	-134.893	2353.34	2302.4	5468.38	-584.903	287.103	2926.05	523.17	323.459	7733.93	832.717	-89.3038	-545.244	229.908	648.468	623.799	1146.28	362.271	21584.8	279.021	1009.25	1328.94	363.379	-424.623
325	3019.65	1767.99	1174.66	3013.41	2026.19	3005.58	1173.8	11195.3	-558.409	2029.69	6216.57	302.376	673.467	1386.86	1970.08	-241.7	8192.18	2284.61	994.421	9020.81	1061.69	-896.836	3019.64	17656.5	-8.24802	342.953	2667.93	2336.36	4831.77	-388.455	207.772	2563.57	264.291	226.615	6788.64	1041.38	-331.641	-224.452	295.927	222.825	1234.95	814.961	53.8258	19395.9	-119.476	1265.66	730.468	52.2195	-715.245
330	2124.54	1718.96	1427.96	2540.26	2305.01	2537.05	889.558	11251.2	-153.037	2192.78	6153.82	-140.144	514.976	1057.73	2243.92	-160.112	7841.99	2642.3	682.05	8623.43	1400.65	627.801	3399.83	16709.2	627.768	364.054	2683.63	2884.49	4665.18	-104.903	108.202	2012.09	468.558	500.729	6633.69	892.757	127.704	-566.626	140.956	548.127	753.878	1246.21	-55.4278	21272.2	-85.3318	1009.87	1167.39	66.6481	-658.369
335	2950.93	942.828	1618.27	2467.41	2330.11	2438.22	1491.49	10439.2	-356.726	1547.02	6387.2	-94.5615	460.211	1014.65	1228.34	-588.585	6568.5	2046.05	832.734	9509.32	1452	605.251	3161.24	15784.3	483.616	-184.42	3491.97	2822.01	4534.97	-706.149	616.236	2077.6	184.587	527.611	5587.47	878.175	-12.1568	-307.247	84.2365	405.669	1424.3	914.03	-36.0688	20522	161.781	1312.48	1297.08	113.412	-660.84
340	2365.16	1386.72	1563.04	2699.11	2454.28	2886.35	1072.36	11744.4	-330.301	1979.71	5941.86	-7.10564	287.496	823.809	1735.04	-444.516	6348.7	1850.77	1069.8	9384.75	1400.96	629.196	2381.48	14750.9	526.057	16.7066	2579.57	2405.71	4393.77	-579.93	725.298	1205.49	296.411	198.017	5349.93	1089.85	-109.801	-785.978	203.741	664.888	1143.24	732.651	275.432	19604.9	232.392	1048.53	595.289	176.805	-396.711
345	3514.18	1453.11	2257.64	1194.22	2094.17	2833.67	1391.19	11577.3	-209.8	1840.25	5931.81	91.9184	706.01	401.406	1895.64	-400.959	5932.64	2539.65	403.802	9168.16	1122.19	-414.835	2699.7	15788	887.907	756.587	3420.47	2630.54	4394.46	-775.698	456.606	1455.3	1063.18	344.47	5548.38	306.508	32.5406	-674.634	-126.209	580.391	611.534	841.208	443.016	18655.6	33.1298	521.45	604.927	352.862	-447.976
350	3476.25	1070.26	1698.91	2023.53	2334.41	2125.05	1324.52	11233.5	-580.207	2067.4	6183.86	386.129	730.476	959.894	2211.67	-727.428	5587.21	2034.7	618.053	8999.95	1595.41	1381.38	2729.21	14342.2	827.699	432.857	3235.37	2547.77	4010.39	-388.101	-274.059	1621.72	467.966	304.974	4820.02	-143.602	-788.67	-752.734	165.936	524.413	1306.09	1103.02	495.938	18876.1	-83.7551	581.606	951.78	188.775	-806.827
355	2876.8	1065.22	1517	2084.12	2595.93	2170.4	1588.15	11921.9	-649.455	1541.77	4445.02	22.934	618.079	1075.6	2402.17	-498.761	5621.4	2257.16	950.428	8767.92	1540.41	1404.21	1593.68	15329.2	167.303	314.727	3223.89	2849.01	3527.68	-669.301	51.5025	2126.3	530.565	390.088	4708.95	221.431	-105.171	-498.079	322.581	256.668	1254.33	470.249	235.081	18450.3	-214.488	700.877	607.489	187.147	-496.312
360	3091.39	1792.89	1777.77	1536.13	2563.76	2149.85	1407.94	11129.9	-534.405	1509.09	5629.56	54.9116	829.672	1255.12	1738.6	-805.56	5315.83	2351.3	829.758	9727.94	624.191	778.746	1696.3	17315	115.292	-144.779	3112.77	2926.73	4301.84	-353.53	-62.4966	1948.29	61.6901	425.609	4218.85	678.833	-8.30841	-1118.41	-126.73	612.986	1132.26	532.468	670.186	18089.2	-225.421	616.376	1060.07	66.9375	-538.897
365	3417.88	2395.16	914.959	2204.81	2344.22	2236.31	1791.61	10473.7	-516.888	1169.99	4970.27	129.329	1098.79	681.334	1493.59	-89.413	4570.55	2081.83	674.363	9028.13	1531.23	181.258	2775.09	17703.8	1225.79	41.7974	2303.23	1985.45	4028.31	-214.668	-383.271	1901.87	540.979	421.85	3546.43	934.839	165.204	-657.026	45.2761	520.569	925.532	421.805	81.8052	17281.3	-142.323	572.535	577.572	-130.281	-514.666
370	2693.92	1752.18	1162.6	1788.38	2346.51	2013.13	2113.19	10200.3	-294.238	1844.4	4330.57	401.326	850.824	1170.05	1726.67	-983.401	3810.23	2201.52	1142.41	8894.14	1880.61	1531.83	2421.49	15147.3	357.422	661.018	2676.5	1869.52	4208.14	-81.7591	267.991	1559.65	556.961	451.602	4131.74	801.38	-188.014	-679.268	-48.3094	312.092	1024.03	288.31	-165.649	18395.4	-129.819	748.861	209.621	245.719	-1235.81
375	3096.74	2045.09	1194.16	1468.25	2144.8	2226.47	2092.66	10234.3	-554.119	1585.91	5306.92	-124.886	880.371	1102.74	1768.22	-671.331	4694.24	1994.42	828.754	7952.58	1098.87	2560.42	1940.99	14031.9	204.431	144.889	3224.19	2140.08	4536.88	-331.524	-377.746	1836.32	781.768	338.491	3424.02	1234.65	-362.221	-1059.04	68.974	459.882	913.434	661.719	386.538	17211.7	-155.521	781.117	720.06	393.975	-673.693
380	2824.37	2201.55	819.034	2133.87	3099.6	1480.34	1870.2	10061	-445.059	1579.52	3928.8	-17.495	1022.92	530.863	2392.04	-410.839	4831.54	2228.18	701.961	8669.86	1474.51	1772.53	2481.51	14921.7	618.977	1.44103	2863.63	2400.66	4424.39	-742.167	57.268	1652.79	539.919	244.978	3374.73	1001.91	-51.477	-575.625	349.357	906.83	832.363	494.55	-396.588	16779.6	317.304	760.664	840.763	395.998	-695.36
385	4057.91	1301.81	1201.92	1633.32	2535.69	1727.83	1482.76	10132.9	-310.207	1383.36	4325.41	179.299	318.168	1077.58	1993.49	-301.246	4450.67	1770.87	835.986	8149.91	1113.5	4173.08	2209.94	14851	250.855	-93.8388	2377.65	2518.19	4389.73	-631.356	161.224	1521.35	1405.41	397.9	3685.09	424.036	-147.2	-612.39	-280.86	668.275	1180.97	763.58	200.236	15766.6	216.336	994.321	556.756	398.826	-593.328
390	3366.25	1845.09	1471.39	1769.03	2417.54	1684.17	1463.88	10740.3	-440.005	1812.64	4211.99	269.006	705.197	902.283	1914.76	-458.435	4323.77	2136.37	1203.1	8155.29	1122.32	4421.95	2496.45	14726.7	-106.703	241.048	2488.94	2488.3	4345.08	-970.111	-153.593	1798.39	1143.69	391.683	2585.27	672.869	-30.5104	-1179	372.955	655.517	1013.21	336.882	598.028	16457.4	190.524	749.926	321.794	544.468	-611.537
395	3545.74	2127.13	1618.54	1529.19	2613.99	1960.17	1378.65	11005.1	-175.099	1996.1	4477.87	-57.0072	703.792	857.577	2402.37	-620.383	3922.75	1955.19	919.964	8346.44	688.517	3902.73	2216.83	14307.1	369.844	-24.9157	2768.61	2120.3	4157.35	-496.251	-9.10218	1866.89	769.365	329.861	3187.14	978.628	-543.935	-688.361	35.4526	276.956	699.97	668.844	146.073	15585.2	-155.576	950.474	621.775	651.462	-821.977
400	5276.24	1900.93	1648.84	1849.85	2311.38	1215.06	1322.54	10892.1	-377.106	1612.64	4822.59	195.486	768.09	570.627	1861.86	401.412	3711.84	1924.51	1025.76	8467.66	1318.97	4120.31	2305.2	13770	377.493	483.917	2741.37	2330.42	4114.46	-715.774	-550.771	2238.02	915.015	53.1926	2393.94	1044.68	-45.7554	-743.282	447.027	-24.031	780.303	677.312	-360.197	15608.9	33.1477	799.176	-116.319	194.885	-751.54
405	4244.1	1677.1	1101.74	1524.38	2015.83	1741.82	777.51	10475.7	-317.955	2166.56	4844.73	57.7361	934.66	979.037	1642.39	-331.638	3635.2	1887.2	914.389	8925.59	1126.51	5224.41	2581.78	15885.4	651.048	339.195	3048.21	2502.64	4298.99	-560.29	-303.695	1521.63	834.443	368.146	2755.31	965.311	-225.134	-698.072	247.097	530.975	1171.82	480.667	72.994	14917.3	446.216	580.875	580.918	72.3879	-927.716
410	3824.54	2093.23	2076.17	2021.62	2072.9	1652.43	1344.23	10334.4	-136.077	1749.12	5522.47	-33.7183	305.916	629.743	2168.38	202.112	3669.83	2193.18	1125.7	8852.75	1390.53	4578.64	1487.04	12615.8	-26.9832	-197.763	1394.59	2761.28	4810.59	-460.052	112.668	1766.81	1138.67	615.839	2183.94	944.921	119.252	-1064.9	52.6182	465.777	1322.86	863.248	14.0545	15096.1	-31.2698	233.521	274.741	79.8085	-1128.15
415	3992.05	2384.61	1106.17	1564.73	2417.45	2036.64	1277.46	10251.3	-280.657	1832.49	4234.74	12.3761	421.602	601.009	1847.78	536.335	2772.6	2513.06	487.189	9012.97	1558.81	5201.93	2043.9	13735.2	-36.2363	345.725	2845.56	2692.88	4486.38	-392.085	-141.598	2305.7	801.349	35.8488	2154.58	764.651	-342.869	-701.172	-209.527	349.503	823.53	821.472	326.887	14247.6	294.902	239.472	137.582	-22.6288	-481.935
420	4094.31	1891.6	1622.34	1620.15	2622.88	1297.96	1459.74	11003.9	-170.187	1395.14	4880.86	-216.635	606.784	647.993	1953.53	-258.657	3000.77	2395.01	1100.58	8141.08	1331.81	5110.1	2124.61	13973.5	214.728	115.931	1987.91	2257.26	4482.66	-760.344	-176.969	1793.13	517.585	649.721	1947.91	946.106	-81.7638	-587.727	196.409	946.021	1187.84	1251	-127.369	13878.7	187.179	697.514	9.22876	278.19	-401.164
425	4506.47	1591.81	1698.14	2073.15	2454.32	1954.51	1017.87	10461.3	-221.855	1617.49	5393.1	129.053	824.235	1211.89	1517.09	-699.246	2784.95	2068.06	719.69	7823.46	1091.65	5471.53	2046.8	13210.7	161.532	235.571	2122.05	2497.08	4711.21	-534.387	98.1359	2117.11	1031.55	529.867	2269.2	995.38	182.155	-464.509	148.266	792.147	961.801	867.791	326.71	14739.1	299.629	701.067	375.656	481.803	-481.116
430	4323.63	2958.82	1237.49	1394.3	2061.87	1255.71	1432.35	10546.4	-309.778	1472.94	4921.11	172.908	369.627	1079.01	2472.76	-492.512	2555.36	2066.73	1147.77	8390.95	1475.14	4237.27	2830.57	14041.4	447.422	-107.6	2807.79	1842.63	4030.81	-773.672	-484.658	1919.78	658.764	109.894	1601.99	864.863	35.0526	-236.534	-76.3363	613.38	915.414	511.637	318.349	15026.2	148.084	323.375	-90.1903	631.734	-623.215
435	2587.87	2875.3	1141.01	1152.81	2507.71	2045.71	1348.18	10991.1	-105.631	1671.4	6017.48	155.62	395.809	651.557	1931.36	-1046.59	2179.9	2314.73	943.668	8359.71	1295.42	4959.07	3324.9	14088.4	162.254	243.141	2549.53	2062.48	4034.69	-936.607	-205.644	1448.3	-137.037	524.912	1939.22	626.033	-190.234	-596.01	-215.396	523.405	849.923	748.802	89.4812	13183.3	157.234	810.054	307.025	214.398	-1012.53
440	3087.68	2265.08	1507.36	1323.35	2526.13	1650.12	854.209	11203.9	-312.718	1566.42	6461.53	-271.309	362.9	431.436	1822.15	-928.425	2657.06	2101.79	903.805	8506.26	1435.6	4746.21	3305.88	13443.3	93.1246	565.329	2695.47	2002.61	4439.66	-1150.13	-155.262	2064.76	623.674	696.488	1397.78	1195.57	-480.907	-986.521	346.96	602.622	761.709	480.192	23.882	13697	389.047	635.087	-227.384	-415.383	-607.38
445	4165.26	2066.19	1560.63	1871.46	2429.51	1598.47	1432.19	10100.3	36.2057	1286.55	5535.13	-165.247	531.134	998.811	2006.5	-539.772	2198.07	2050.09	1081.48	8953.28	944.621	3838.55	3619.84	14425.5	367.233	597.1	2239.12	2977.26	4242.19	-198.559	-168.536	2268.47	921.705	265.956	1348.52	1193.53	-419.788	-1102.09	127.182	816.276	444.441	769.934	-34.9757	13525.7	58.0134	441.264	81.595	709.362	-816.225
450	3322.68	2687.34	1374.33	984.094	2579.83	1477.06	1011.21	9792.29	-26.6306	1994.59	5490.79	-167.824	795.948	645.06	2093.34	-291.942	2140.09	2269.52	1335.81	9067.26	1171.3	5487.5	3056.96	14042.1	221.982	572.25	2475.24	2543.72	3944.2	-362.552	85.1172	2727.36	356.697	284.648	1159.31	1087.66	-164.839	-618.348	272.295	817.329	949.833	432.937	370.635	13170.3	187.185	588.295	58.8959	83.8106	-943.142
455	3895.36	3061.96	1097.59	1218.18	2787.51	2032.57	1302.04	11259.3	-387.93	1479.46	6383.6	-284.465	220.676	536.22	2429.05	-903.46	1449.78	2585.41	1493.3	9084.98	1509.31	5609.88	3586.52	11827.6	371.126	562.024	2299.26	2454.39	4188.23	-949.332	-278.501	2203.97	899.482	271.517	1193.82	234.075	-162.6	-1083.91	45.8445	428.844	957.703	642.168	226.086	13134	347.844	813.498	-457.494	311.709	-382.154
460	4291.41	2398.08	1430.37	947.849	2460.35	1619.45	762.516	11499.6	-156.376	1977.38	5887.66	-139.355	169.435	564.699	2044.79	-772.929	2713	2408.38	1206.81	9384.93	1094.79	6432.9	4256	13233.4	42.3154	51.0195	3247.52	1837.13	4190.12	-476.336	31.1026	2613.14	743.499	348.678	1384.58	983.008	2.59802	-1376.83	213.714	766.217	1060.5	862.688	398.057	13284.3	283.562	635.206	135.666	591.011	-516.567
465	3434.52	2514.16	985.063	1588.97	2499.37	1544.12	942.258	11161.8	91.7587	1937.91	6310.25	248.179	750.352	340.71	1471.51	-719.682	1817.5	2093.92	1237.7	9277.25	1486.79	7687.95	5371.51	15142.5	155.955	156.869	2390.23	2235.72	4441.4	-740.216	637.436	2873.16	862.136	631.131	1099.28	1257.18	-271.771	-1544.78	-122.982	657.683	771.766	699.829	887.129	12128.4	593.48	929.838	263.447	-177.444	-1044.69
470	3347.32	2074.37	1407.08	1834.21	2354.77	1460.96	1065.38	11105	-102.226	1608.82	5344.43	-9.45086	493.973	395.085	2333	-937.205	2470.71	2360.19	1156.43	8790.53	1382.26	6802.94	4035.83	16321.1	-238.818	118.001	2759.66	1927.89	4274.64	-679.394	420.611	2644.64	1015.2	240.021	1206.56	1165.47	-274.229	-1286.23	-109.18	697.614	1203.88	358.11	471.623	11777.8	254.068	703.9	410.554	472.153	-983.167
475	3963.5	2495.04	1461.53	1700.1	2405.28	1422.57	885.89	12207.3	-82.2634	1204.27	6022.05	26.8813	407.523	625.65	2328.05	-881.421	2342.41	2344.4	1155.22	8564.7	1115.12	6096.18	5425.94	15469.8	406.743	705.162	2311.9	2313.07	4346.55	-766.888	560.983	2248.25	600.799	433.823	1834.62	969.383	275.697	-719.974	-13.1405	516.91	884.049	656.795	1041.23	11711.6	478.236	759.689	208.67	51.3972	-643.821
480	4469.32	1919.96	1613.7	2073.46	2811.93	1626.32	1032.38	11910.8	-71.9364	1879.77	5195.56	-278.819	430.277	692.223	1714.02	-193.767	1201.85	2171.49	1223.85	8172.17	1546.65	7067.69	5492.28	16286	506.159	402.203	1575.52	2412.16	4426.87	-999.213	281.218	1595.77	793.585	222.199	867.803	724.876	-326.942	-830.745	-203.167	683.597	1056.42	553.926	207.049	11536.9	664.777	963.695	5.89447	154.675	-449.872
485	3318.94	2301.5	1525.1	1290.58	2370.31	1754.68	641.724	12053.4	-175.502	1865.6	5196.6	24.8812	484.084	894.844	1870.44	-1029.28	1895.43	2432.14	1537.98	7571.93	1152.1	6113.62	5925.21	15806.8	777.637	205.86	2278.92	2370.93	3963.71	-955.002	289.815	2386.92	210.022	-9.08746	976.677	1377.03	337.935	-1268.73	305.178	261.236	1149.14	396.607	528.298	13082.7	650.943	816.888	386.534	-109.946	-413.583
490	4189.39	2089.96	1579.59	1892.24	3008.15	1970.35	783.581	12230.5	-14.6609	1766.89	5416.74	191.569	863.819	909.097	2145.5	-424.315	1717.98	2279.83	1203.38	8573.68	1444.49	4698.71	5442.42	14992.3	459.332	930.568	3257.85	2328.68	4099.33	-1212.34	254.661	2062.97	780.072	184.819	1409.41	318.508	-59.1135	-1289.63	131.404	446.535	904.638	1005.78	188.175	12038.3	670.211	278.728	-138.251	464.968	-332.317
495	3709.34	2260.13	1177.93	1412.62	2866.37	1728.85	1251.2	11752.9	-257.449	2190.11	5508.41	87.1773	214.015	915.716	1658.38	-835.237	2348.58	2576.64	1562.71	8181.66	1270.15	4287.64	5225.3	13397.4	274.625	258.232	2886.86	2453.26	4030.19	-858.678	-265.85	2415.79	378.281	505.992	1153.69	1768.75	-107.377	-1181.19	132.513	775.486	959.81	401.101	108.41	10959.3	868.255	608.484	193.302	199.375	-342.527
500	4527.12	1487.94	1946.92	2300.5	2371.09	1445.62	870.607	12172.5	-191.541	2034.74	5417.98	-3.89761	494.155	972.603	1870.95	-151.57	1843.93	2522.27	1546.99	7885.8	756.25	4355.5	4979.4	14096.5	283.028	448.396	2580.68	1877.57	3973.81	-1353.52	46.1918	2328.2	836.77	439.092	1034.17	1206.35	-264.844	-1400.51	226.444	795.918	1553.82	393.337	-35.6772	10812.7	597.38	290.972	-162.084	198.029	-467.667
505	3816.85	2006.75	1542.72	2661.93	2425.96	1572.78	688.588	11151.9	-190.255	1748.39	5430.99	77.5339	488.704	837.068	1718.22	-250.913	3209.8	2933.87	967.504	8190.29	1153.12	2498	5080.99	14021.9	721.018	641.207	2947.04	2091.74	4224.52	-1037.85	114.279	1879.45	758.017	105.877	831.06	612.386	-109.58	-979.509	-311.608	997.515	978.599	354.882	799.949	10614.8	976.536	337.466	-307.637	223.752	-822.908
510	4231.17	1744.15	1221.07	1936.54	2241.68	1570.83	1033.17	12684.9	344.74	1187.78	5607.62	172.183	504.259	702.395	2822.53	-1021	2740.46	2568.98	1015.69	8796.88	1502.63	3453.28	4463.07	12396.9	650.681	276.936	2989.51	2486.68	4587.74	-1071.27	628.835	2325.3	241.114	-341.981	1353.15	748.589	-106.536	-1134.14	113.976	531.147	1146.38	408.827	701.653	11101.6	826.209	402.01	-744.02	178.186	-644.728
515	4696.49	1888.5	1632.96	1941.06	2748.11	1987.7	1258.62	12514.9	-52.7397	1471.8	5560.01	-234.468	541.496	1058.44	2235.52	-950.858	2049.66	2980.17	1434.57	8045.05	1131.21	2398.98	3956.08	13784.3	386.226	51.7521	3050.36	2421.62	4659	-1083.75	40.8247	2618.03	663.531	576.4	943.716	578.943	-241.864	-982.451	159.37	157.128	934.325	573.663	370.208	11465.5	503.11	938.727	-393.401	314.646	-386.355
520	4430.88	2188.52	1949.55	1767.66	2254.6	1801.13	986.761	11972.1	-147.804	1954.12	5567.37	40.7046	231.988	1033.08	2182.05	-1168.45	2643.2	2890.72	814.484	8270.28	1061.87	3454.89	4087.43	13135.5	531.147	510.088	2289.05	2246.09	4841.27	-1374.28	232.249	2384.36	670.141	360.005	720.584	1407.65	-30.1075	-898.228	140.617	139.956	663.884	915.652	-35.5227	12532.1	679.855	857.137	-733.683	74.7337	-546.004
525	5123.21	2909.84	1535.78	1563.03	2222.18	1871.08	1257.62	12455.6	-240.66	2141.73	5978.35	265.077	540.57	435.201	2000.92	-1087.91	2652.57	2722.62	1247.26	8874.92	1432.58	4470.71	4090.33	14749.7	878.793	77.7714	2887.25	2356.1	4059.08	-1357.31	651.176	2276.85	872.376	221.65	1206.84	1256.68	-70.1115	-1355.79	-160.447	528.238	936.433	428.699	296.615	11920	1089.9	928.186	18.946	236.984	-987.224
530	4211.55	2226.04	1619.83	1730.89	2174.44	1937.19	920.209	12591.5	-68.1973	1932.39	5939	258.334	217.207	747.491	2029.45	-1446.57	1878.42	2423.61	1081.41	8443.54	1236.31	4193.84	5082.81	13068	591.066	239.054	2234.82	2246.02	4288.96	-1220.96	-270.55	2267.98	821.535	244.092	1036.83	1484.2	-431.352	-1095.65	117.118	724.7	708.932	454.668	-158.665	11784.6	589.399	384.457	162.642	621.701	-855.968
535	4677.69	1146	1044.54	1255.6	2459.63	2319.89	1174.14	12060.2	-140.341	2351.68	6866.78	25.9956	376.373	531.858	1823.69	-700.823	2602.93	2676.13	1629.83	9234.93	1064.53	5502.85	3771.46	14181.2	380.642	490.258	2915.63	2547.76	3863.12	-999.079	-38.6523	2019.94	279.035	516.164	1166.64	1434.33	-220.674	-1070.65	-0.740289	672.515	909.874	306.169	135.784	11947	1150.45	632.729	-290.757	22.0864	-506.192
540	4917.02	2091.2	1760.63	1315.79	2342.42	1938.42	1012.74	11072.5	-192.512	1878.62	6490.06	215.341	-0.394296	873.798	2125.94	-1108.09	2582.44	2048.95	1887.38	8195.48	1450.38	5707.28	3804.49	13314.2	227.513	364.111	4020.93	2753.38	4472.44	-1218.87	-25.1034	1737.14	761.762	46.5667	630.574	1447.08	-271.014	-829.501	126.887	502.813	479.497	698.925	367.027	11813.7	842.206	422.343	342.133	411.61	-960.336
545	4218.2	1871.47	1287.05	1538.17	2660.7	2519.54	1129.77	10790.3	132.78	1683.79	6761.38	-136.278	589.563	688.22	1953.25	-1423.53	2576.99	2268.03	953.138	8189.24	1526.7	5762.13	3410.63	12773.2	294.512	383.402	2102.75	2343.46	5094.62	-1299.4	158.32	2033.89	524.469	191.273	664.233	1381.33	-239.215	-1425.38	214.442	431.125	1034.62	467.257	177.28	12784	1073.58	304.41	-218.878	94.3621	-331.696
550	4754.13	1729.47	1655.17	1890.26	1963.5	1832.55	701.901	10554.6	305.086	1664	6634.58	253.237	214.454	224.744	2018.72	-296.671	2477.42	2455.28	1740.25	9117.48	1364.23	4373.73	5478.21	10679.5	356.688	517.499	1962.05	2547.42	4093.71	-1264.62	297.527	2555.27	602.462	254.745	668.596	2118.7	83.8893	-729.533	329.548	-135.762	733.303	593.907	4.48548	11597.5	784.09	330.196	-206.401	504.49	-313.189
555	5810.48	1891.3	1725.56	1005.75	2278.34	2127.84	1035.03	9973.78	-149.132	1853.35	6142.31	-284.892	243.582	447.336	1876.64	156.201	2453.6	2365.86	1640.82	8073.23	1188.48	3404.59	4414.14	10513.6	145.237	-152.856	2263.6	2032.1	4871.78	-1172.22	137.563	2217.83	636.724	473.234	104.342	1226.23	-195.99	-1304.08	388.215	32.8892	616.579	847.052	360.575	12344.3	648.339	370.106	342.106	339.561	-884.824
560	5512.53	1395.89	1533.16	1490.3	2534.21	1836.3	1051.27	10074.9	60.6274	2008.17	5395.24	196.167	171.392	990.584	1561.54	-1049.58	3089.18	2438.78	1218.71	7850.77	885.487	4845.25	4642.3	10204	462.454	220.675	3027.04	2104.54	4286.19	-1165.38	615.92	2368.09	287.851	187.838	899.635	1345.09	-39.1731	-1063.4	-205.465	167.804	941.061	572.353	492.753	12009.9	712.705	229.495	-151.942	399.053	-610.015
565	5397.44	1813.62	1796.78	1853.68	2716.98	2164.3	932.159	10325.3	-264.508	1607.18	5299.32	47.3695	378.696	475.811	1859	-126.749	3449.43	2559.41	1680.15	8534.52	1329.51	3869.9	5236.89	11362.2	417.344	398.147	3043.14	2362.67	4760.44	-1280.63	18.972	2801.93	456.851	229.275	649.275	1677.92	149.337	-998.084	140.069	109.014	571.266	721.373	-21.7609	12664.6	938.252	601.514	-313.149	381.385	-853.477
570	6585.56	1938.05	1190.45	1173.12	2754.06	2184.53	1135.56	10018.5	-289.237	1701.92	5828.1	416.139	378.441	592.23	2447.97	-721.677	2874.29	2361.32	1132.58	7856.59	1099.1	5137.99	4098.46	9415.36	-67.6818	260.586	3449.11	2467.94	4317.24	-1106.02	408.432	2490.67	-19.2627	128.042	702.487	1670.59	93.7517	-1123.86	31.8707	-252.928	344.221	442.769	674.665	12889	654.494	561.169	-280.844	600.668	-541.979
575	6177.03	2459.41	1147.07	1847.03	2584.8	2155.42	770.625	10375.6	58.2425	1701.18	5426.98	-156.998	374.257	1518.61	1593.9	-208.241	2956.41	2609.36	1438.03	7413.13	1120.86	4913.61	3321.08	10560.6	600.896	506.836	2657.38	2433.25	4455.21	-1098.43	295.378	2449.66	690.329	337.592	401.269	1421.82	279.915	-701.378	43.3117	399.828	365.498	626.749	149.655	12834	807.82	428.108	389.399	654.831	-792.546
580	5753.73	1178.33	1765.67	1887.88	2606.73	2111.33	1119.01	10648.1	-248.738	1245.8	4993.92	-11.8845	164.837	388.946	1406.82	-720.097	2916.67	1825.67	1093.31	7588.19	679.697	5498.88	3992.99	11004.6	162.4	306.679	2544.66	2235.62	4194.38	-852.984	276.198	2733.38	542.847	336.065	678.126	1788.03	-219.541	-708.041	30.2841	75.9991	1069.4	566.864	537.451	11720.9	1209.92	524.36	-261.765	237.127	-756.517
585	5299.08	1836.87	1432.42	1669.92	2306.34	2286.91	931.431	10665	-94.6287	1870.22	3997.82	83.3418	66.2187	585.169	1917.43	-94.2059	3472.44	2505.61	1743.53	8389	897.444	5062.09	4269	9905.58	279.957	242.272	2718.26	2447.65	4250.74	-905.174	-40.3752	2841.27	406.011	231.88	793.182	1245.21	-25.9154	-271.978	-38.3078	520.804	744.504	622.661	9.3525	12477.8	1139.47	444.101	-274.678	353.132	-711.999
590	5863.73	2258.43	1177.57	1468.45	2706.12	2237.1	972.739	10723	-256.307	1926.25	5450.5	6.10104	374.741	571.588	1486.23	-765.698	2967.53	2699	1412.38	7753.43	923.107	4875.34	3913.35	10347.2	259.588	-17.6586	2576.36	2714.11	4294.88	-835.457	160.007	2695.43	678.636	442.746	760.924	1807.39	154.458	45.7319	235.397	326.289	1119.84	590.207	100.037	12345.6	927.734	264.774	261.615	232.571	-1048.32
[truncated: 397 more columns]
