# Supplementary material for: CDKL5 kinase controls transcription‐coupled responses to DNA damage
Source: EMBO J. 2021 Oct 4;40(23):e108271. doi: 10.15252/embj.2021108271 (PMC8634139; doi:10.15252/embj.2021108271)
Supplement: Supplementary file 7 — Source Data for Figure 1 [file EMBJ-40-e108271-s011.zip › Figure 1/Source data_FIG 1H Mean Nuclear GFP-CDKL5 Intensity.xlsx]

## Sheet:  mean intensities
	EXP 1	EXP 2	EXP 3			EXP 1	EXP 2	EXP 3			EXP 1	EXP 2	EXP 3
	Untreated	Untreated	Untreated			H2O2	H2O2	H2O2			H2O2+Olaparib	H2O2+Olaparib	H2O2+Olaparib
	2.587	3.165	3.447			34.056	29.217	4.22			10.426	11.24	45.017
	1.917	46.485	19.031			30.622	19.716	29.794			18.942	51.057	47.044
	4.718	14.443	16.973			11.769	46.802	32.74			22.456	26.753	11.634
	0.754	7.095	17.329			32.006	34.821	45.484			40.643	4.519	15.095
	1.955	8.916	9.83			7.691	19.526	27.782			6.815	4.859	54.753
	8.844	11.178	11.362			4.801	124.765	40.834			22.324	16.899	11.023
	2.987	9.429	17.475			36.494	23.774	32.635			8.442	10.598	89.534
	15.948	7.691	12.354			5.792	25.381	33.853			8.518	15.037	11.017
	23.695	5.279	1.827			31.646	15.582	5.621			13.716	15.422	28.951
	3.987	9.435	2.791			7.673	7.861	10.901			6.392	13.745	7.603
	3.832	6.509	6.18			3.59	14.264	6.432			7.977	7.913	10.913
	5.257	8.483	4.227			9.366	14.141	10.905			6.393	51.44	114.819
	2.472	7.467	5.333			37.988	5.637	34.921			15.22	14.225	63.528
	5.589	32.319	3.949			20.299	23.407	5.252			13.926	10.236	9.656
	47.506	33.846	4.138			5.609	8.01	35.178			11.647	27.039	12.33
	2.965	60.253	4.67			8.043	28.647	24.07			7.551	12.901	16.879
	79.107	38.533	7.806			5.896	10.041	32.519			6.362	32.938	10.483
	2.872	10.664	3.028			8.59	11.55	18.054			4.701	7.319	84.168
	6.14	4.93	22.793			7.955	13.704	62.398			6.942	14.909	10.578
	13.519	4.613	7.819			8.591	75.032	31.944			4.197	9.987	9.648
	3.016	15.746	5.151			6.731	14.936	9.726			19.242	5.367	13.645
	2.832	8.205	5.62			5.514	8.398	4.342			91.618	5.235	12.311
	2.829	17.595				11.011	29.217	51.714			82.221	11.99	9.826
	2.546	10.248	4.468			39.051	19.716	7.592			4.211	20.758	21.048
	2.987	15.114	24.531			13.186	46.802	41.276			8.427	8.303	10.914
	15.948	5.517	7.142			11.098	34.821	13.826			6.34	4.924	12.19
	23.695	5.778	5.478			5.816	19.526	57.229			3.554	20.206	14.015
	3.987	8.609	4.687			3.322	124.765	48.5			5.031	6.642	26.55
	3.832	6.808	14.06			11.879	23.774	33.227			10.866	16.632	9.925
	5.257	9.3	10.062			7.92	25.381	15.167			4.532	9.011	23.815
	2.472	12.065	14.365			3.742	15.582	7.029			6.701	14.474	30.188
	5.589	6.332	9.53			34.287	7.861	6.566			4.947	14.299	14.426
	47.506	7.322	10.382			8.637	14.264	24.14			15.256	12.434	8.478
	2.965	9.051	5.088			14.532	14.141	28.809			5.878	3.209	22.117
		8.429	3.66			4.817	5.637	14.134			7.14	11.467	16.55
	2.872	12.64	10.254			39.599	23.407	22.106			29.145	3.522	17.516
	6.14	11.991	3.892			12.848	8.01	23.325			6.858	22.018	25.077
	13.519	13.62	3.7			6.406	28.647	5.679			3.357	4.567	24.387
	3.016	124.642	5.334			15.44	10.041	6.719			8.056	10.864	16.441
	2.832	6.355	6.506			26.304	11.55	44.411			4.158	9.987	14.143
	2.829	6.347	20.292			5.024	13.704	19.602			9.864	5.367	13.311
	2.546	18.447	4.636			4.019	75.032	20.064			6.46	5.235	12.871
	2.21	11.696	5.207			28.827	14.936	16.585			3.888	11.99	12.591
	1.522	6.831	8.222			11.535	8.398	20.763			5.996	20.758	22.704
	3.923	7.919	3.557			68.601	29.217	11.661			9.284	8.303	9.907
	23.051	6.355	13.124			42.357	19.716	87.177			5.917	4.924	11.164
	2.358	6.347	5.808			13.105	46.802	97.849			5.203	20.206	14.071
	23.241	18.447	3.532			62.078	34.821	12.352			5.189	6.642	24.332
	2.249	11.696	29.863			5.519	19.526	6.993			6.086	16.632	14.327
	2.192	6.831	4.197			12.848	124.765	45.447			7.444	9.011	11.218
	13.687	7.919	18.614			6.406	23.774	19.276			4.5	14.474	68.449
	1.674	6.355	16.705			15.44	25.381	22.027			6.642	14.299	68.241
	7.148	6.347	5.481			26.304	15.582	16.744			18.607	12.434	44.05
	3.206	18.447	4.502			5.024	7.861	19.992			3.976	3.209	20.646
	7.259	11.696	4.049			4.019	14.264	11.624			12.48	11.467	11.228
	2.581	6.831	32.916			28.827	14.141	86.891			3.894	3.522	11.569
	4.517	7.919	4.715			11.535	5.637	97.814			8.058	22.018	12.077
	2.028	10.911	4.688			68.601	23.407	12.305			20.078	4.567	13.941
	5.534	9.69	5.052			42.357	8.01	29.865			9.479	10.864	26.259
	3.556	8.452	19.028			13.105	28.647	24.882			9.578	63.005	7.787
	23.175	15.376	18.696			62.078	10.041	17.342			8.818	6.345	7.136
	4.059	7.518	5.943			5.519	11.55	19.121			7.582	5.278	8.05
	2.479	5.769	7.326			12.848	13.704	5.766			17.034	45.276	9.768
	2.627	9.866	6.75			6.406	75.032	22.392			15.57	6.758	8.744
	64.074	5	22.755			15.44	14.936	8.949			18.708	6.094	11.048
		54.154	21.516			26.304	8.398	38.421			9.641	12.199	9.623
	3.808	14.805	16.661			5.024		5.75			34.387	10.139	8.757
	3.615	27.286	37.085			4.019	15.139	8.249			11.159	5.337	32.839
	4.02	1.092	6.447			28.827	134.919	3.792			20.297	10.038	35.404
	82.075	21.499	5.437			11.535	26.155	4.735			23.657	4.271	8.77
	3.556	4.714	5.4			68.601	8.47	61.968			11.857	17.478	33.448
	23.175	24.836	11.171			42.357	7.741	92.617			6.964	18.52	10.08
	4.059	5.428	7.031			13.105	49.022	64.829			23.027	9.509	10.007
	2.479	10.911	3.227			62.078	51.713	4.817			15.771	9.904	19.221
	2.627	9.69	12.115			5.519	13.084	13.24			30.894	13.505	13.223
	64.074	8.452	6.456			116.316	34.365	14.619			8.862	12.252	14.686
	63.398	15.376	6.844			124.951	15.878	60.305			8.872	17.297	21.347
	3.808	7.518	10.992			85.196	18.182	16.114			7.918	63.005	15.2
	3.615	5.769	28.845			12.612	6.559	13.342			6.194	6.345	29.081
	4.02	9.866	4.766			7.698	45.834	10.506			8.241	5.278	53.039
	82.075	5	9.128			7.511	6.048	8.636			14.031	45.276	22.137
	3.556	54.154	8.636			16.429	8.311	11.68			18.285	6.758	25.402
	23.175	14.805	4.731			28.916	8.906	82.832			5.878	6.094	8.619
	4.059	27.286	7.198			6.797	22.927	20.781			4.727	12.199	8.116
	2.479	1.092	11.978			12.545	23.107	82.976			2.269	10.139	7.667
	2.627	21.499	4.609			34.193	5.44	87.93			15.409	5.337	11.109
		4.714	3.615			3.333	15.421	17.425			11.575	10.038	10.686
		24.836	7.715			3.67	7.6	29.392			6.2	4.271	8.783
	3.808	5.428	5.032			7.848	25.639	5.599			7.585	17.478	12.928
	3.615	10.911	4.187				20.161	26.337			36.472	18.52	9.428
	4.02	9.69	56.791			116.316	6.559	21.486			8.573	9.509	24.841
		8.452	6.122			124.951	45.834	28.054			23.696	9.904	48.859
		15.376	6.727			85.196	6.048	9.055			8.026	13.505	8.922
		7.518	8.056			12.612	8.311	33.201			33.723	12.252	7.943
		5.769	13.426			7.698	8.906	93.322			8.711	17.297	11.787
		9.866	15.5			7.511	22.927	31.751			9.263	63.005	8.819
		5	8.865			16.429	23.107	17.042			35.071	6.345	61.112
		54.154	8.279			28.916	5.44	23.622			9.477	5.278	9.906
		14.805	7.879			6.797	15.421	14.455			42.886	45.276	73.923
		27.286	5.729			12.545	7.6	23.674			42.12	6.758	8.783
		1.092	9.587			34.193	25.639	9.891			10.992	6.094	12.928
		21.499	16.674			3.333	20.161	24.864			32.013	12.199	9.428
		4.714	4.521			3.67	6.559	13.704			10.306	10.139	24.841
		24.836	6.805			7.848	45.834	7.089			49.768	5.337	48.859
		5.428	6.932			15.619	6.048	89.269			9.181	10.038	8.922
		10.911	11.494			86.269	8.311	129.114			9.643	4.271	7.943
		9.69	11.914			7.124	8.906	108.945			6.559	17.478	11.787
		8.452	17.746			39.088	22.927	87.753			8.368	18.52	8.819
		15.376	6.896			7.676	23.107	69.144			6.406	9.509	61.112
		7.518	13.834			10.03	5.44	17.12			9.481	9.904	9.906
		5.769	5.419			11.437	15.421	8.08			9.072	13.505	73.923
		9.866	6.416			32.164	7.6	4.451			7.098	12.252	11.317
		5	13.509			13.538	25.639	4.288			3.247	17.297	25.498
		54.154	14.319			15.257	20.161	38.8			37.888	63.005	7.062
		14.805	6.31			86.744	53.323	6.928			15.045	6.345	17.362
		27.286	8.676			89.193	104.004	9.857			3.231	5.278	23.51
		1.092	12.36			3.492	3.397	6.95			11.661	45.276	5.73
		21.499	5.11			58.046	19.127	86.486			15.134	6.758	10.422
		4.714	5.778			5.272	7.494	80.89			27.417	6.094	13.907
		24.836	16.02			19.031	29.349	14.358			9.653	12.199	10.376
		5.428	8.841			23.599	56.186	4.516			23.31	10.139	6.073
		5.148	10.126			61.05	53.887	8.855			5.897	5.337	4.511
		6.694	10.345			21.353	16.044	28.108			10.952	10.038	4.02
		7.316	13.311			45.711	16.097	50.986			6.867	4.271	5.304
		5.946	11.675			15.619	27.595	46.276			12.235	17.478	6.678
		6.6	34.594			86.269	23.183	63.445			9.689	18.52	5.92
		6.426	9.005			7.124	53.323	40.372			12.082	9.509	52.143
		6.027	10.273			39.088	104.004	70.63			20.541	9.904	8.135
			9.073			7.676	3.397	11.605			9.394	13.505	7.376
			3.691			10.03	19.127	21.183			55.673	12.252	29.759
			3.236			11.437	7.494	31.307			25.697	17.297	16.119
			99.777			32.164	29.349	9.645			20.619		13.481
			6.678			13.538	56.186	67.646			24.615		74.706
			8.279			15.257	53.887	37.363			7.688		9.232
						86.744	16.044	5.386			8.431		7.859
						89.193	16.097	37.863			9.43		21.688
						3.492	27.595	49.561			34.902		23.58
						58.046	23.183	5.672			7.054		10.005
						5.272	15.359	53.429			1.633		9.999
						19.031	12.494	15.315			21.901		6.412
						23.599	51.103	31.335			6.657		10.814
						61.05	15.248	5.47			27.497		7.234
						21.353	13.675	17.892			18.241		19.084
						45.711	15.739	27.712			9.867		5.729
						7.264	19.189	9.994			10.891		4.318
						13.259	12.401	17.886			7.685		9.837
						36.464	20.74	6.627			60.97		22.246
						64.114	23.551	14.778			11.732		8.876
						52.606	9.488	5.374			9.037		8.823
						7.353	68.661	53.027			13.311		14.808
						7.286	23.063	5.727			10.179		55.82
						57.31	13.121	67.6			24.29		13.923
						24.591	18.831	60.187			7.137		7.488
						37.475	16.553	21.662			5.342		9.946
						30.795	51.783	24.506			12.524		15.152
						9.58	35.161	40.869			8.802		9.003
						73.873	13.935	4.85			9.732		5.245
						78.783	5.65	7.293			8.808		7.778
						56.615	6.847	24.726			39.35		5.456
						11.223	25.251	15.105			14.884		10.261
						100.675	21.742				7.672
						101.35	9.564				17.367
						69.757	5.64				17.582
						6.077	6.636				17.979
						167.311	4.836				5.845
						8.033	8.53				12.39
						117.506	45.405				12.885
						11.675	110.118				34.464
						39.697	18.239				25.422
						90.432	47.225				7.544
						9.619	15.58				7.536
						37.337	22.285				7.164
						100.087	6.191				14.683
						10.716	8.942				5.027
						12.2	19.732				8.056
						8.933	4.154				23.129
						11.819	11.273				6.02
						7.013	14.448				9.378
						9.684	7.866				7.093
						16.052	11.24				32.498
						87.714	51.057				6.464
						109.865	26.753				9.109
						20.239	4.519				13.494
						20.958	4.859				7.746
						49.264	16.899				8.423
						18.845	10.598				7.854
						47.774	15.037				6.314
						42.758	15.422				9.28
						20.511	13.745				7.651
						7.205	7.913				19.366
						7.062	51.44				12.454
						7.782	14.225				6.43
						29.442	10.236				14.411
						62.478	27.039				44.518
						8.783	12.901				7.659
						7	32.938				3.672
						62.274	7.319				9.236
						25.354	14.909				5.222
						11.325					8.461
						42.493					6.654
						52.605					47.915
						9.633					53.08
						12.272					64.008
						8.348					10.208
						39.491					5.224
						63.838					13.429
						6.279					12.187
						9.545					12.59
						8.82					5.972
						7.104					5.647
						8.899					6.543
						7.335					8.186
						8.615					9.038
						6.599					4.541
						6.856					38.015
						8.458					12.914
						7.307					6.822
						8.53					9.549
						45.847					6.194
						72.038					8.495
						81.851					10.874
						82.97					26.958
						81.667					7.376
						9.915					41.532
						8.852					57.711
						7.345					8.225
						17.513					16.35
						7.08					5.496
						10.786
						7.938
						5.445
						50.015
						24.318
						111.52
						24.329
						76.003
						70.833
						48.028
						12.918
						10.816
						13.264
						9.13
MEAN	11.5168	13.7677	10.8222			29.2526	24.0245	29.7928			14.5619	14.303	19.7919
