# Supplementary material for: CDKL5 kinase controls transcription‐coupled responses to DNA damage
Source: EMBO J. 2021 Oct 4;40(23):e108271. doi: 10.15252/embj.2021108271 (PMC8634139; doi:10.15252/embj.2021108271)
Supplement: Supplementary file 9 — Source Data for Figure 3 [file EMBJ-40-e108271-s002.zip]

Archive with 3 entries (3 files):
- Figure 3/Source data_FIG 1D_3A_CDKL5 SPINNING DISK RECRUITEMENT ANALYSIS.xlsx
- Figure 3/Source data_FIG 1D_3A_PRISM PLOT FOR SPINNING DISK DATA FOR CDKL5 RECRUITMENT.pzfx
- Figure 3/Source data_Fig 3_A_B_C_D_E_F_Omero figure links.docx
