# Supplementary material for: CDKL5 kinase controls transcription‐coupled responses to DNA damage
Source: EMBO J. 2021 Oct 4;40(23):e108271. doi: 10.15252/embj.2021108271 (PMC8634139; doi:10.15252/embj.2021108271)
Supplement: Supplementary file 10 — Source Data for Figure 5 [file EMBJ-40-e108271-s001.zip]

Archive with 8 entries (8 files):
- Figure 5/Source data Fig5A and D.pdf
- Figure 5/Source data_Fig5D_RAW COUNTS.xlsx
- Figure 5/Source-Data_Figure-5B_ELOA.xlsx
- Figure 5/Source-Data_Figure-5B_EP400.xlsx
- Figure 5/Source-Data_Figure-5B_TTDN1.xlsx
- Figure 5/Source-Data_Figure-5C_ELOA.xlsx
- Figure 5/Source-Data_Figure-5C_EP400.xlsx
- Figure 5/Source-Data_Figure-5C_TTDN1.xlsx
