# Supplementary material for: CDKL5 kinase controls transcription‐coupled responses to DNA damage
Source: EMBO J. 2021 Oct 4;40(23):e108271. doi: 10.15252/embj.2021108271 (PMC8634139; doi:10.15252/embj.2021108271)
Supplement: Supplementary file 10 — Source Data for Figure 5 [file EMBJ-40-e108271-s001.zip › Figure 5/Source data_Fig5D_RAW COUNTS.xlsx]

## Sheet: Sheet1
	RAW COUNTS
	EP400 CDKL5 WT	EP400 CDKL5 KD	ELONGIN A CDKL5 WT	ELONGIN A CDKL5 KD
	6864	74	2750	10
	1819	1	433	21
	1551	35	617	25
