# Supplementary material for: CDKL5 kinase controls transcription‐coupled responses to DNA damage
Source: EMBO J. 2021 Oct 4;40(23):e108271. doi: 10.15252/embj.2021108271 (PMC8634139; doi:10.15252/embj.2021108271)
Supplement: Supplementary file 10 — Source Data for Figure 5 [file EMBJ-40-e108271-s001.zip › Figure 5/Source-Data_Figure-5B_ELOA.xlsx]

## Sheet: Source-Data_Figure-5B_ELOA
Modified.Sequence	Modifications	Phospho.Probabilities	VSN transformed Reporter.intensity.corrected FLAG+CDKL5_WT+H2O2.1	VSN transformed Reporter.intensity.corrected FLAG+CDKL5_WT+H2O2.2	VSN transformed Reporter.intensity.corrected FLAG+CDKL5_WT+H2O2.3	VSN transformed Reporter.intensity.corrected ELOA+CDKL5_WT+H2O2.1	VSN transformed Reporter.intensity.corrected ELOA+CDKL5_WT+H2O2.2	VSN transformed Reporter.intensity.corrected ELOA+CDKL5_WT+H2O2.3	VSN transformed Reporter.intensity.corrected ELOA+CDKL5_K42R+H2O2.1	VSN transformed Reporter.intensity.corrected ELOA+CDKL5_K42R+H2O2.2	VSN transformed Reporter.intensity.corrected ELOA+CDKL5_K42R+H2O2.3
_RPPpSGDNAR_	Phospho (STY)	RPPS(1)GDNAR	14.5155	14.2704	14.4446	16.701	17.523	16.4196	14.7504	14.0833	14.6465
