# Supplementary material for: CDKL5 kinase controls transcription‐coupled responses to DNA damage
Source: EMBO J. 2021 Oct 4;40(23):e108271. doi: 10.15252/embj.2021108271 (PMC8634139; doi:10.15252/embj.2021108271)
Supplement: Supplementary file 10 — Source Data for Figure 5 [file EMBJ-40-e108271-s001.zip › Figure 5/Source-Data_Figure-5B_EP400.xlsx]

## Sheet: Data_EP400_1
Modified.Sequence	Modifications	Phospho.Probabilities	VSN transformed Reporter.intensity.corrected FLAG+CDKL5_WT+H2O2.1	VSN transformed Reporter.intensity.corrected FLAG+CDKL5_WT+H2O2.2	VSN transformed Reporter.intensity.corrected FLAG+CDKL5_WT+H2O2.3	VSN transformed Reporter.intensity.corrected EP400+CDKL5_WT+H2O2.1	VSN transformed Reporter.intensity.corrected EP400+CDKL5_WT+H2O2.2	VSN transformed Reporter.intensity.corrected EP400+CDKL5_WT+H2O2.3	VSN transformed Reporter.intensity.corrected EP400+CDKL5_K42R+H2O2.1	VSN transformed Reporter.intensity.corrected EP400+CDKL5_K42R+H2O2.2	VSN transformed Reporter.intensity.corrected EP400+CDKL5_K42R+H2O2.3
_SSPVNRPSpSATNK_	Phospho (STY)	SSPVNRPS(0.019)S(0.96)AT(0.021)NK	15.7972	15.5985	15.7265	19.4278	19.553	19.2907	15.3968	15.0912	15.754
