# Supplementary material for: CDKL5 kinase controls transcription‐coupled responses to DNA damage
Source: EMBO J. 2021 Oct 4;40(23):e108271. doi: 10.15252/embj.2021108271 (PMC8634139; doi:10.15252/embj.2021108271)
Supplement: Supplementary file 10 — Source Data for Figure 5 [file EMBJ-40-e108271-s001.zip › Figure 5/Source-Data_Figure-5B_TTDN1.xlsx]

## Sheet: Data_TTDN1_1
Modified.Sequence	Modifications	Phospho.Probabilities	VSN transformed Reporter.intensity.corrected FLAG+CDKL5_WT+H2O2.1	VSN transformed Reporter.intensity.corrected FLAG+CDKL5_WT+H2O2.2	VSN transformed Reporter.intensity.corrected FLAG+CDKL5_WT+H2O2.3	VSN transformed Reporter.intensity.corrected TTDN1+CDKL5_WT+H2O2.1	VSN transformed Reporter.intensity.corrected TTDN1+CDKL5_WT+H2O2.2	VSN transformed Reporter.intensity.corrected TTDN1+CDKL5_WT+H2O2.3	VSN transformed Reporter.intensity.corrected TTDN1+CDKL5_K42R+H2O2.1	VSN transformed Reporter.intensity.corrected TTDN1+CDKL5_K42R+H2O2.2	VSN transformed Reporter.intensity.corrected TTDN1+CDKL5_K42R+H2O2.3
_GTPGGGGPRPPpSPR_	Phospho (STY)	GTPGGGGPRPPS(1)PR	25.2561	25.0841	25.0669	25.7323	25.687	25.8569	24.9717	25.2761	25.0253
_GTPGGGGPRPPpSPR_	Phospho (STY)	GTPGGGGPRPPS(1)PR	20.6937	20.7501	20.3015	21.1772	21.3819	21.3998	20.6903	20.9084	20.605
_GTPGGGGPRPPpSPR_	Phospho (STY)	GTPGGGGPRPPS(1)PR	16.2704	16.0992	16.1928	16.7923	16.5357	16.6014	16.1535	16.3292	16.2018
_GTPGGGGPRPPpSPR_	Phospho (STY)	GTPGGGGPRPPS(1)PR	14.4573	14.1299	14.2746	15.0815	14.7497	14.8555	13.9296	14.5906	14.1495
_GTPGGGGPRPPpSPR_	Phospho (STY)	GTPGGGGPRPPS(1)PR	14.0318	14.7462	14.3556	15.0469	14.2009	14.4404	14.3705	14.3132	14.2141
		Median Values used for boxplots:	16.2704	16.0992	16.1928	16.7923	16.5357	16.6014	16.1535	16.3292	16.2018
