# Supplementary material for: CDKL5 kinase controls transcription‐coupled responses to DNA damage
Source: EMBO J. 2021 Oct 4;40(23):e108271. doi: 10.15252/embj.2021108271 (PMC8634139; doi:10.15252/embj.2021108271)
Supplement: Supplementary file 10 — Source Data for Figure 5 [file EMBJ-40-e108271-s001.zip › Figure 5/Source-Data_Figure-5C_ELOA.xlsx]

## Sheet: Source-Data_Figure-5C_ELOA
TMT.label	VSN.Intensity	Group
126	18.8155	FLAG+H2O2
126	15.6106	FLAG+H2O2
126	15.0285	FLAG+H2O2
126	14.2229	FLAG+H2O2
126	16.4613	FLAG+H2O2
126	15.5122	FLAG+H2O2
126	19.0323	FLAG+H2O2
126	14.1394	FLAG+H2O2
126	18.1383	FLAG+H2O2
126	16.0955	FLAG+H2O2
126	15.9725	FLAG+H2O2
126	14.9896	FLAG+H2O2
126	19.6809	FLAG+H2O2
126	19.7216	FLAG+H2O2
126	18.4456	FLAG+H2O2
126	16.2094	FLAG+H2O2
126	17.0169	FLAG+H2O2
126	14.3769	FLAG+H2O2
126	15.2783	FLAG+H2O2
126	14.2881	FLAG+H2O2
126	17.9703	FLAG+H2O2
126	16.0291	FLAG+H2O2
126	18.8956	FLAG+H2O2
126	18.0737	FLAG+H2O2
126	19.3951	FLAG+H2O2
126	20.6056	FLAG+H2O2
126	19.8803	FLAG+H2O2
126	18.2013	FLAG+H2O2
126	16.4246	FLAG+H2O2
126	19.5134	FLAG+H2O2
126	15.8326	FLAG+H2O2
126	16.429	FLAG+H2O2
126	17.928	FLAG+H2O2
126	15.8392	FLAG+H2O2
126	16.1804	FLAG+H2O2
126	19.0321	FLAG+H2O2
126	16.788	FLAG+H2O2
126	18.015	FLAG+H2O2
126	15.082	FLAG+H2O2
126	20.7431	FLAG+H2O2
126	20.2959	FLAG+H2O2
126	14.4722	FLAG+H2O2
126	17.0355	FLAG+H2O2
126	16.9967	FLAG+H2O2
126	15.1648	FLAG+H2O2
126	22.127	FLAG+H2O2
126	19.8522	FLAG+H2O2
126	18.1815	FLAG+H2O2
126	15.4726	FLAG+H2O2
126	16.8467	FLAG+H2O2
126	14.6248	FLAG+H2O2
126	16.3776	FLAG+H2O2
126	20.9589	FLAG+H2O2
126	13.3018	FLAG+H2O2
126	19.3971	FLAG+H2O2
126	17.6827	FLAG+H2O2
126	15.7067	FLAG+H2O2
126	14.0669	FLAG+H2O2
126	17.1289	FLAG+H2O2
126	14.5794	FLAG+H2O2
126	15.9911	FLAG+H2O2
126	14.0688	FLAG+H2O2
126	18.8291	FLAG+H2O2
126	18.4323	FLAG+H2O2
126	15.3221	FLAG+H2O2
126	17.918	FLAG+H2O2
126	22.0585	FLAG+H2O2
126	15.1896	FLAG+H2O2
126	15.3322	FLAG+H2O2
126	16.0299	FLAG+H2O2
126	15.0543	FLAG+H2O2
126	15.5717	FLAG+H2O2
126	16.3625	FLAG+H2O2
126	16.7287	FLAG+H2O2
126	16.9936	FLAG+H2O2
126	16.0437	FLAG+H2O2
126	17.9077	FLAG+H2O2
126	17.181	FLAG+H2O2
126	16.3749	FLAG+H2O2
126	18.2734	FLAG+H2O2
126	16.9179	FLAG+H2O2
126	20.999	FLAG+H2O2
126	16.6932	FLAG+H2O2
126	15.2904	FLAG+H2O2
126	13.7213	FLAG+H2O2
126	14.8602	FLAG+H2O2
126	16.7315	FLAG+H2O2
126	16.2826	FLAG+H2O2
126	17.9386	FLAG+H2O2
126	16.555	FLAG+H2O2
126	21.5708	FLAG+H2O2
126	16.8934	FLAG+H2O2
126	12.3253	FLAG+H2O2
126	18.3833	FLAG+H2O2
126	15.5485	FLAG+H2O2
126	13.4304	FLAG+H2O2
126	19.2234	FLAG+H2O2
126	17.6621	FLAG+H2O2
126	18.7105	FLAG+H2O2
126	19.4776	FLAG+H2O2
126	19.1945	FLAG+H2O2
126	17.3486	FLAG+H2O2
126	19.1749	FLAG+H2O2
126	17.9435	FLAG+H2O2
126	16.201	FLAG+H2O2
126	18.2937	FLAG+H2O2
126	17.2492	FLAG+H2O2
126	20.2911	FLAG+H2O2
126	19.4354	FLAG+H2O2
126	17.7959	FLAG+H2O2
126	15.1767	FLAG+H2O2
126	18.2276	FLAG+H2O2
126	19.7186	FLAG+H2O2
126	19.5645	FLAG+H2O2
126	18.6173	FLAG+H2O2
126	16.5814	FLAG+H2O2
126	15.6888	FLAG+H2O2
126	19.7645	FLAG+H2O2
126	16.3091	FLAG+H2O2
126	13.652	FLAG+H2O2
126	17.9002	FLAG+H2O2
126	17.8434	FLAG+H2O2
126	21.104	FLAG+H2O2
126	17.0574	FLAG+H2O2
126	14.2477	FLAG+H2O2
126	14.3846	FLAG+H2O2
126	19.2	FLAG+H2O2
126	15.852	FLAG+H2O2
126	13.436	FLAG+H2O2
126	21.4962	FLAG+H2O2
126	16.3743	FLAG+H2O2
126	17.0639	FLAG+H2O2
126	18.1646	FLAG+H2O2
126	14.9644	FLAG+H2O2
126	16.4324	FLAG+H2O2
126	17.7725	FLAG+H2O2
126	17.1128	FLAG+H2O2
126	16.8402	FLAG+H2O2
126	14.7461	FLAG+H2O2
126	15.8817	FLAG+H2O2
126	16.5975	FLAG+H2O2
126	16.195	FLAG+H2O2
126	16.7886	FLAG+H2O2
126	18.6046	FLAG+H2O2
126	17.242	FLAG+H2O2
126	18.3599	FLAG+H2O2
126	16.7568	FLAG+H2O2
126	17.7727	FLAG+H2O2
126	17.6266	FLAG+H2O2
126	19.9889	FLAG+H2O2
126	16.249	FLAG+H2O2
126	14.902	FLAG+H2O2
126	20.1933	FLAG+H2O2
126	17.7974	FLAG+H2O2
126	16.8012	FLAG+H2O2
126	16.4569	FLAG+H2O2
126	15.2879	FLAG+H2O2
126	18.7569	FLAG+H2O2
126	19.1497	FLAG+H2O2
126	17.6566	FLAG+H2O2
126	13.5867	FLAG+H2O2
126	15.1361	FLAG+H2O2
126	18.2183	FLAG+H2O2
126	16.5939	FLAG+H2O2
126	16.4346	FLAG+H2O2
126	15.8217	FLAG+H2O2
126	14.7154	FLAG+H2O2
126	14.5443	FLAG+H2O2
126	20.8804	FLAG+H2O2
126	17.8599	FLAG+H2O2
126	12.5621	FLAG+H2O2
126	15.5349	FLAG+H2O2
126	16.2912	FLAG+H2O2
126	16.8111	FLAG+H2O2
126	15.893	FLAG+H2O2
126	16.1076	FLAG+H2O2
126	17.8493	FLAG+H2O2
126	17.6152	FLAG+H2O2
126	15.5506	FLAG+H2O2
126	17.2209	FLAG+H2O2
126	15.6765	FLAG+H2O2
126	15.1113	FLAG+H2O2
126	13.6029	FLAG+H2O2
126	14.3446	FLAG+H2O2
126	11.6241	FLAG+H2O2
126	15.4747	FLAG+H2O2
126	21.2138	FLAG+H2O2
126	17.777	FLAG+H2O2
126	14.5155	FLAG+H2O2
126	16.5187	FLAG+H2O2
126	13.7566	FLAG+H2O2
126	16.1028	FLAG+H2O2
126	17.675	FLAG+H2O2
126	20.5651	FLAG+H2O2
126	17.4093	FLAG+H2O2
126	17.8808	FLAG+H2O2
126	17.179	FLAG+H2O2
126	16.7972	FLAG+H2O2
126	18.0527	FLAG+H2O2
126	17.1657	FLAG+H2O2
126	14.2182	FLAG+H2O2
126	18.3277	FLAG+H2O2
126	18.9941	FLAG+H2O2
126	17.2395	FLAG+H2O2
126	21.881	FLAG+H2O2
126	17.7564	FLAG+H2O2
126	23.6305	FLAG+H2O2
126	19.1349	FLAG+H2O2
126	17.7474	FLAG+H2O2
126	16.3036	FLAG+H2O2
126	18.0427	FLAG+H2O2
126	14.4631	FLAG+H2O2
126	17.2336	FLAG+H2O2
126	20.8918	FLAG+H2O2
126	17.9513	FLAG+H2O2
126	17.4912	FLAG+H2O2
126	15.5232	FLAG+H2O2
126	17.5921	FLAG+H2O2
126	16.2089	FLAG+H2O2
126	13.914	FLAG+H2O2
126	15.4579	FLAG+H2O2
126	16.0711	FLAG+H2O2
126	13.9252	FLAG+H2O2
126	16.9672	FLAG+H2O2
126	18.2552	FLAG+H2O2
126	17.9597	FLAG+H2O2
126	16.3909	FLAG+H2O2
126	18.5371	FLAG+H2O2
126	11.6366	FLAG+H2O2
126	14.3473	FLAG+H2O2
126	13.3593	FLAG+H2O2
126	14.3604	FLAG+H2O2
126	15.4071	FLAG+H2O2
126	14.7524	FLAG+H2O2
126	14.8037	FLAG+H2O2
126	14.289	FLAG+H2O2
126	13.0776	FLAG+H2O2
126	12.3705	FLAG+H2O2
126	12.4243	FLAG+H2O2
126	15.4301	FLAG+H2O2
126	11.669	FLAG+H2O2
126	18.6428	FLAG+H2O2
126	11.8851	FLAG+H2O2
126	12.9435	FLAG+H2O2
127N	18.7811	FLAG+H2O2
127N	15.6071	FLAG+H2O2
127N	14.7877	FLAG+H2O2
127N	14.1823	FLAG+H2O2
127N	16.6369	FLAG+H2O2
127N	15.7048	FLAG+H2O2
127N	19.2595	FLAG+H2O2
127N	14.2909	FLAG+H2O2
127N	18.0886	FLAG+H2O2
127N	16.2667	FLAG+H2O2
127N	16.1445	FLAG+H2O2
127N	14.4618	FLAG+H2O2
127N	19.4739	FLAG+H2O2
127N	19.5598	FLAG+H2O2
127N	18.3122	FLAG+H2O2
127N	15.9468	FLAG+H2O2
127N	16.7554	FLAG+H2O2
127N	14.7535	FLAG+H2O2
127N	15.1416	FLAG+H2O2
127N	14.3918	FLAG+H2O2
127N	18.0877	FLAG+H2O2
127N	15.847	FLAG+H2O2
127N	18.7922	FLAG+H2O2
127N	17.8449	FLAG+H2O2
127N	19.3925	FLAG+H2O2
127N	21.0472	FLAG+H2O2
127N	20.3962	FLAG+H2O2
127N	18.684	FLAG+H2O2
127N	16.7177	FLAG+H2O2
127N	19.6083	FLAG+H2O2
127N	15.4641	FLAG+H2O2
127N	16.8714	FLAG+H2O2
127N	17.9282	FLAG+H2O2
127N	16.056	FLAG+H2O2
127N	16.3419	FLAG+H2O2
127N	18.9624	FLAG+H2O2
127N	16.2257	FLAG+H2O2
127N	17.4126	FLAG+H2O2
127N	14.6246	FLAG+H2O2
127N	21.1396	FLAG+H2O2
127N	20.2934	FLAG+H2O2
127N	15.0733	FLAG+H2O2
127N	16.9041	FLAG+H2O2
127N	16.6254	FLAG+H2O2
127N	14.962	FLAG+H2O2
127N	22.6072	FLAG+H2O2
127N	20.2693	FLAG+H2O2
127N	18.6269	FLAG+H2O2
127N	15.946	FLAG+H2O2
127N	17.3329	FLAG+H2O2
127N	15.2898	FLAG+H2O2
127N	16.7971	FLAG+H2O2
127N	20.861	FLAG+H2O2
127N	13.0889	FLAG+H2O2
127N	18.8953	FLAG+H2O2
127N	17.3466	FLAG+H2O2
127N	15.2525	FLAG+H2O2
127N	13.5523	FLAG+H2O2
127N	16.6587	FLAG+H2O2
127N	14.2162	FLAG+H2O2
127N	15.5337	FLAG+H2O2
127N	14.3384	FLAG+H2O2
127N	18.6931	FLAG+H2O2
127N	18.2136	FLAG+H2O2
127N	15.1681	FLAG+H2O2
127N	17.8953	FLAG+H2O2
127N	22.1332	FLAG+H2O2
127N	14.7946	FLAG+H2O2
127N	15.3195	FLAG+H2O2
127N	16.0231	FLAG+H2O2
127N	15.0754	FLAG+H2O2
127N	15.6663	FLAG+H2O2
127N	16.6757	FLAG+H2O2
127N	16.9939	FLAG+H2O2
127N	17.0139	FLAG+H2O2
127N	16.5346	FLAG+H2O2
127N	18.3665	FLAG+H2O2
127N	17.3492	FLAG+H2O2
127N	16.5429	FLAG+H2O2
127N	18.6461	FLAG+H2O2
127N	16.7154	FLAG+H2O2
127N	20.8538	FLAG+H2O2
127N	16.4228	FLAG+H2O2
127N	16.5964	FLAG+H2O2
127N	14.7017	FLAG+H2O2
127N	15.2307	FLAG+H2O2
127N	16.7872	FLAG+H2O2
127N	16.7819	FLAG+H2O2
127N	18.3116	FLAG+H2O2
127N	16.339	FLAG+H2O2
127N	21.5618	FLAG+H2O2
127N	16.7678	FLAG+H2O2
127N	12.9696	FLAG+H2O2
127N	18.2179	FLAG+H2O2
127N	15.2312	FLAG+H2O2
127N	13.9936	FLAG+H2O2
127N	19.3233	FLAG+H2O2
127N	17.2273	FLAG+H2O2
127N	18.7556	FLAG+H2O2
127N	19.4343	FLAG+H2O2
127N	19.3381	FLAG+H2O2
127N	17.2959	FLAG+H2O2
127N	19.401	FLAG+H2O2
127N	17.962	FLAG+H2O2
127N	16.7237	FLAG+H2O2
127N	18.1206	FLAG+H2O2
127N	17.6133	FLAG+H2O2
127N	20.0738	FLAG+H2O2
127N	19.2113	FLAG+H2O2
127N	17.885	FLAG+H2O2
127N	12.1675	FLAG+H2O2
127N	14.6482	FLAG+H2O2
127N	18.0393	FLAG+H2O2
127N	19.485	FLAG+H2O2
127N	19.4359	FLAG+H2O2
127N	18.6582	FLAG+H2O2
127N	17.1585	FLAG+H2O2
127N	15.6295	FLAG+H2O2
127N	20.2682	FLAG+H2O2
127N	16.6388	FLAG+H2O2
127N	13.958	FLAG+H2O2
127N	17.8686	FLAG+H2O2
127N	17.7607	FLAG+H2O2
127N	19.5877	FLAG+H2O2
127N	16.8417	FLAG+H2O2
127N	14.0836	FLAG+H2O2
127N	14.1512	FLAG+H2O2
127N	18.9585	FLAG+H2O2
127N	15.977	FLAG+H2O2
127N	12.9867	FLAG+H2O2
127N	10.9272	FLAG+H2O2
127N	21.43	FLAG+H2O2
127N	16.1584	FLAG+H2O2
127N	17.0941	FLAG+H2O2
127N	18.1329	FLAG+H2O2
127N	15.6207	FLAG+H2O2
127N	16.3691	FLAG+H2O2
127N	17.4967	FLAG+H2O2
127N	16.8248	FLAG+H2O2
127N	16.5928	FLAG+H2O2
127N	14.7366	FLAG+H2O2
127N	15.992	FLAG+H2O2
127N	16.342	FLAG+H2O2
127N	16.1281	FLAG+H2O2
127N	16.9468	FLAG+H2O2
127N	18.6212	FLAG+H2O2
127N	17.011	FLAG+H2O2
127N	18.37	FLAG+H2O2
127N	16.2716	FLAG+H2O2
127N	17.2073	FLAG+H2O2
127N	17.0762	FLAG+H2O2
127N	19.829	FLAG+H2O2
127N	16.3105	FLAG+H2O2
127N	16.0025	FLAG+H2O2
127N	20.0366	FLAG+H2O2
127N	17.5712	FLAG+H2O2
127N	17.04	FLAG+H2O2
127N	16.4048	FLAG+H2O2
127N	15.1189	FLAG+H2O2
127N	18.5618	FLAG+H2O2
127N	18.9178	FLAG+H2O2
127N	17.6249	FLAG+H2O2
127N	13.5034	FLAG+H2O2
127N	11.8271	FLAG+H2O2
127N	15.412	FLAG+H2O2
127N	17.8271	FLAG+H2O2
127N	16.327	FLAG+H2O2
127N	15.6359	FLAG+H2O2
127N	15.1725	FLAG+H2O2
127N	14.8878	FLAG+H2O2
127N	14.194	FLAG+H2O2
127N	20.5316	FLAG+H2O2
127N	17.6342	FLAG+H2O2
127N	14.0506	FLAG+H2O2
127N	15.8284	FLAG+H2O2
127N	16.3991	FLAG+H2O2
127N	17.0335	FLAG+H2O2
127N	15.6815	FLAG+H2O2
127N	15.907	FLAG+H2O2
127N	17.6191	FLAG+H2O2
127N	17.3557	FLAG+H2O2
127N	15.2313	FLAG+H2O2
127N	16.9417	FLAG+H2O2
127N	15.6137	FLAG+H2O2
127N	15.1073	FLAG+H2O2
127N	14.5836	FLAG+H2O2
127N	14.0455	FLAG+H2O2
127N	14.1544	FLAG+H2O2
127N	14.9834	FLAG+H2O2
127N	21.7132	FLAG+H2O2
127N	18.2901	FLAG+H2O2
127N	14.2704	FLAG+H2O2
127N	17.1746	FLAG+H2O2
127N	14.4567	FLAG+H2O2
127N	16.3687	FLAG+H2O2
127N	17.0851	FLAG+H2O2
127N	20.3754	FLAG+H2O2
127N	17.3077	FLAG+H2O2
127N	17.935	FLAG+H2O2
127N	16.9686	FLAG+H2O2
127N	16.7322	FLAG+H2O2
127N	18.3033	FLAG+H2O2
127N	18.0203	FLAG+H2O2
127N	15.3651	FLAG+H2O2
127N	17.914	FLAG+H2O2
127N	18.9777	FLAG+H2O2
127N	17.0873	FLAG+H2O2
127N	21.8289	FLAG+H2O2
127N	17.8319	FLAG+H2O2
127N	23.7531	FLAG+H2O2
127N	13.1911	FLAG+H2O2
127N	12.4299	FLAG+H2O2
127N	19.4318	FLAG+H2O2
127N	17.7722	FLAG+H2O2
127N	16.6718	FLAG+H2O2
127N	18.4219	FLAG+H2O2
127N	14.5379	FLAG+H2O2
127N	17.3883	FLAG+H2O2
127N	21.0603	FLAG+H2O2
127N	18.0952	FLAG+H2O2
127N	17.8747	FLAG+H2O2
127N	15.4298	FLAG+H2O2
127N	17.8754	FLAG+H2O2
127N	16.099	FLAG+H2O2
127N	13.6688	FLAG+H2O2
127N	15.31	FLAG+H2O2
127N	16.0075	FLAG+H2O2
127N	14.0168	FLAG+H2O2
127N	16.6894	FLAG+H2O2
127N	18.1631	FLAG+H2O2
127N	17.6152	FLAG+H2O2
127N	16.2877	FLAG+H2O2
127N	17.9935	FLAG+H2O2
127N	11.0849	FLAG+H2O2
127N	14.2671	FLAG+H2O2
127N	11.5801	FLAG+H2O2
127N	13.5296	FLAG+H2O2
127N	15.3348	FLAG+H2O2
127N	12.9787	FLAG+H2O2
127N	14.3206	FLAG+H2O2
127N	14.9603	FLAG+H2O2
127N	14.1024	FLAG+H2O2
127N	12.5172	FLAG+H2O2
127N	12.1592	FLAG+H2O2
127N	15.6745	FLAG+H2O2
127N	12.6801	FLAG+H2O2
127N	18.591	FLAG+H2O2
127N	13.6458	FLAG+H2O2
127N	11.1134	FLAG+H2O2
127N	12.149	FLAG+H2O2
127N	13.2693	FLAG+H2O2
127C	18.6373	FLAG+H2O2
127C	15.6279	FLAG+H2O2
127C	14.8732	FLAG+H2O2
127C	13.9709	FLAG+H2O2
127C	16.3817	FLAG+H2O2
127C	15.4004	FLAG+H2O2
127C	19.0408	FLAG+H2O2
127C	14.3495	FLAG+H2O2
127C	18.0698	FLAG+H2O2
127C	16.0661	FLAG+H2O2
127C	16.6083	FLAG+H2O2
127C	14.6942	FLAG+H2O2
127C	19.6047	FLAG+H2O2
127C	19.4849	FLAG+H2O2
127C	18.3088	FLAG+H2O2
127C	15.8875	FLAG+H2O2
127C	16.6677	FLAG+H2O2
127C	14.8838	FLAG+H2O2
127C	14.9892	FLAG+H2O2
127C	14.1603	FLAG+H2O2
127C	17.6301	FLAG+H2O2
127C	15.7117	FLAG+H2O2
127C	18.7751	FLAG+H2O2
127C	17.9596	FLAG+H2O2
127C	19.6244	FLAG+H2O2
127C	20.9857	FLAG+H2O2
127C	20.2919	FLAG+H2O2
127C	18.5267	FLAG+H2O2
127C	16.7512	FLAG+H2O2
127C	19.6876	FLAG+H2O2
127C	15.5998	FLAG+H2O2
127C	16.4844	FLAG+H2O2
127C	18.1812	FLAG+H2O2
127C	15.8563	FLAG+H2O2
127C	16.4555	FLAG+H2O2
127C	19.1386	FLAG+H2O2
127C	16.2561	FLAG+H2O2
127C	17.3723	FLAG+H2O2
127C	14.3968	FLAG+H2O2
127C	20.8001	FLAG+H2O2
127C	19.8316	FLAG+H2O2
127C	14.8582	FLAG+H2O2
127C	16.921	FLAG+H2O2
127C	16.8361	FLAG+H2O2
127C	14.8615	FLAG+H2O2
127C	22.1116	FLAG+H2O2
127C	19.9091	FLAG+H2O2
127C	18.3477	FLAG+H2O2
127C	15.4408	FLAG+H2O2
127C	17.0868	FLAG+H2O2
127C	14.8634	FLAG+H2O2
127C	16.4662	FLAG+H2O2
127C	20.7788	FLAG+H2O2
127C	13.2824	FLAG+H2O2
127C	19.0975	FLAG+H2O2
127C	17.2798	FLAG+H2O2
127C	14.9769	FLAG+H2O2
127C	13.778	FLAG+H2O2
127C	16.5833	FLAG+H2O2
127C	14.5554	FLAG+H2O2
127C	15.6317	FLAG+H2O2
127C	14.3777	FLAG+H2O2
127C	18.7008	FLAG+H2O2
127C	18.4543	FLAG+H2O2
127C	15.2987	FLAG+H2O2
127C	18.0219	FLAG+H2O2
127C	22.2287	FLAG+H2O2
127C	15.0342	FLAG+H2O2
127C	14.8358	FLAG+H2O2
127C	16.0146	FLAG+H2O2
127C	14.725	FLAG+H2O2
127C	15.8672	FLAG+H2O2
127C	16.301	FLAG+H2O2
127C	16.7186	FLAG+H2O2
127C	17.1018	FLAG+H2O2
127C	16.2149	FLAG+H2O2
127C	18.4154	FLAG+H2O2
127C	17.6457	FLAG+H2O2
127C	16.2779	FLAG+H2O2
127C	18.2764	FLAG+H2O2
127C	15.0299	FLAG+H2O2
127C	22.3473	FLAG+H2O2
127C	18.1016	FLAG+H2O2
127C	16.1329	FLAG+H2O2
127C	14.8066	FLAG+H2O2
127C	14.8703	FLAG+H2O2
127C	16.8174	FLAG+H2O2
127C	16.7843	FLAG+H2O2
127C	17.9028	FLAG+H2O2
127C	16.4244	FLAG+H2O2
127C	21.4489	FLAG+H2O2
127C	16.8853	FLAG+H2O2
127C	13.363	FLAG+H2O2
127C	18.0662	FLAG+H2O2
127C	15.1612	FLAG+H2O2
127C	13.9085	FLAG+H2O2
127C	19.1936	FLAG+H2O2
127C	17.3608	FLAG+H2O2
127C	18.3426	FLAG+H2O2
127C	19.0657	FLAG+H2O2
127C	18.9686	FLAG+H2O2
127C	17.0244	FLAG+H2O2
127C	19.1263	FLAG+H2O2
127C	17.8346	FLAG+H2O2
127C	16.3332	FLAG+H2O2
127C	17.8765	FLAG+H2O2
127C	17.0435	FLAG+H2O2
127C	20.2891	FLAG+H2O2
127C	19.3199	FLAG+H2O2
127C	17.8705	FLAG+H2O2
127C	14.8225	FLAG+H2O2
127C	18.1078	FLAG+H2O2
127C	19.6002	FLAG+H2O2
127C	19.4327	FLAG+H2O2
127C	18.6209	FLAG+H2O2
127C	16.2613	FLAG+H2O2
127C	15.5624	FLAG+H2O2
127C	20.1762	FLAG+H2O2
127C	16.4253	FLAG+H2O2
127C	14.0379	FLAG+H2O2
127C	17.8935	FLAG+H2O2
127C	17.978	FLAG+H2O2
127C	20.7908	FLAG+H2O2
127C	17.1396	FLAG+H2O2
127C	14.1873	FLAG+H2O2
127C	14.7709	FLAG+H2O2
127C	19.4009	FLAG+H2O2
127C	16.2162	FLAG+H2O2
127C	14.1018	FLAG+H2O2
127C	11.6947	FLAG+H2O2
127C	21.3778	FLAG+H2O2
127C	16.1189	FLAG+H2O2
127C	16.8636	FLAG+H2O2
127C	17.945	FLAG+H2O2
127C	15.1478	FLAG+H2O2
127C	16.3964	FLAG+H2O2
127C	17.6216	FLAG+H2O2
127C	17.0474	FLAG+H2O2
127C	16.8938	FLAG+H2O2
127C	14.7622	FLAG+H2O2
127C	15.7599	FLAG+H2O2
127C	16.3708	FLAG+H2O2
127C	15.9687	FLAG+H2O2
127C	16.7341	FLAG+H2O2
127C	18.6864	FLAG+H2O2
127C	16.9585	FLAG+H2O2
127C	18.0054	FLAG+H2O2
127C	16.7939	FLAG+H2O2
127C	17.5823	FLAG+H2O2
127C	17.4403	FLAG+H2O2
127C	20.0635	FLAG+H2O2
127C	16.3154	FLAG+H2O2
127C	15.3191	FLAG+H2O2
127C	20.1026	FLAG+H2O2
127C	17.798	FLAG+H2O2
127C	16.9454	FLAG+H2O2
127C	16.421	FLAG+H2O2
127C	15.2609	FLAG+H2O2
127C	18.8043	FLAG+H2O2
127C	19.0566	FLAG+H2O2
127C	17.6137	FLAG+H2O2
127C	13.2351	FLAG+H2O2
127C	12.5269	FLAG+H2O2
127C	15.3301	FLAG+H2O2
127C	18.2518	FLAG+H2O2
127C	16.8019	FLAG+H2O2
127C	16.1344	FLAG+H2O2
127C	15.7748	FLAG+H2O2
127C	14.8758	FLAG+H2O2
127C	14.3496	FLAG+H2O2
127C	20.8135	FLAG+H2O2
127C	17.8312	FLAG+H2O2
127C	13.8992	FLAG+H2O2
127C	15.7271	FLAG+H2O2
127C	16.3587	FLAG+H2O2
127C	16.9482	FLAG+H2O2
127C	15.7921	FLAG+H2O2
127C	16.0577	FLAG+H2O2
127C	17.2852	FLAG+H2O2
127C	17.131	FLAG+H2O2
127C	15.1168	FLAG+H2O2
127C	16.949	FLAG+H2O2
127C	15.616	FLAG+H2O2
127C	14.6808	FLAG+H2O2
127C	14.5788	FLAG+H2O2
127C	14.5586	FLAG+H2O2
127C	13.4896	FLAG+H2O2
127C	15.0073	FLAG+H2O2
127C	21.6095	FLAG+H2O2
127C	18.0926	FLAG+H2O2
127C	14.4446	FLAG+H2O2
127C	16.603	FLAG+H2O2
127C	14.2643	FLAG+H2O2
127C	16.1879	FLAG+H2O2
127C	17.3972	FLAG+H2O2
127C	20.4287	FLAG+H2O2
127C	17.2491	FLAG+H2O2
127C	17.9409	FLAG+H2O2
127C	17.0862	FLAG+H2O2
127C	16.4442	FLAG+H2O2
127C	18.0069	FLAG+H2O2
127C	17.6785	FLAG+H2O2
127C	14.6469	FLAG+H2O2
127C	18.0658	FLAG+H2O2
127C	18.8014	FLAG+H2O2
127C	16.9362	FLAG+H2O2
127C	21.9495	FLAG+H2O2
127C	17.9121	FLAG+H2O2
127C	23.8494	FLAG+H2O2
127C	12.5507	FLAG+H2O2
127C	11.8525	FLAG+H2O2
127C	19.2319	FLAG+H2O2
127C	17.7897	FLAG+H2O2
127C	16.5969	FLAG+H2O2
127C	18.204	FLAG+H2O2
127C	14.8485	FLAG+H2O2
127C	17.5494	FLAG+H2O2
127C	20.9059	FLAG+H2O2
127C	17.7665	FLAG+H2O2
127C	17.5658	FLAG+H2O2
127C	15.6832	FLAG+H2O2
127C	17.7082	FLAG+H2O2
127C	15.9386	FLAG+H2O2
127C	13.4611	FLAG+H2O2
127C	15.165	FLAG+H2O2
127C	15.8521	FLAG+H2O2
127C	14.398	FLAG+H2O2
127C	16.9408	FLAG+H2O2
127C	18.304	FLAG+H2O2
127C	17.802	FLAG+H2O2
127C	16.1342	FLAG+H2O2
127C	18.5323	FLAG+H2O2
127C	10.8618	FLAG+H2O2
127C	14.4538	FLAG+H2O2
127C	12.7015	FLAG+H2O2
127C	14.1137	FLAG+H2O2
127C	14.9708	FLAG+H2O2
127C	13.1216	FLAG+H2O2
127C	15.0631	FLAG+H2O2
127C	14.7542	FLAG+H2O2
127C	14.0502	FLAG+H2O2
127C	12.231	FLAG+H2O2
127C	12.8765	FLAG+H2O2
127C	12.8902	FLAG+H2O2
127C	15.2111	FLAG+H2O2
127C	12.7494	FLAG+H2O2
127C	18.4622	FLAG+H2O2
127C	12.3088	FLAG+H2O2
127C	10.7554	FLAG+H2O2
127C	11.9143	FLAG+H2O2
127C	13.3475	FLAG+H2O2
127C	12.2283	FLAG+H2O2
128N	18.4048	WT+H2O2
128N	15.4108	WT+H2O2
128N	14.4439	WT+H2O2
128N	14.3938	WT+H2O2
128N	17.0572	WT+H2O2
128N	16.1437	WT+H2O2
128N	19.6608	WT+H2O2
128N	14.03	WT+H2O2
128N	17.8815	WT+H2O2
128N	15.8031	WT+H2O2
128N	16.374	WT+H2O2
128N	14.6165	WT+H2O2
128N	19.6567	WT+H2O2
128N	19.379	WT+H2O2
128N	18.1747	WT+H2O2
128N	15.7116	WT+H2O2
128N	16.328	WT+H2O2
128N	14.499	WT+H2O2
128N	14.5506	WT+H2O2
128N	13.3782	WT+H2O2
128N	17.0642	WT+H2O2
128N	15.0011	WT+H2O2
128N	17.9415	WT+H2O2
128N	17.0954	WT+H2O2
128N	19.0923	WT+H2O2
128N	20.6863	WT+H2O2
128N	19.9569	WT+H2O2
128N	18.4439	WT+H2O2
128N	16.6461	WT+H2O2
128N	19.598	WT+H2O2
128N	15.2397	WT+H2O2
128N	16.8248	WT+H2O2
128N	18.0633	WT+H2O2
128N	17.6806	WT+H2O2
128N	16.1704	WT+H2O2
128N	18.6833	WT+H2O2
128N	15.4225	WT+H2O2
128N	16.789	WT+H2O2
128N	13.8289	WT+H2O2
128N	19.2696	WT+H2O2
128N	19.1092	WT+H2O2
128N	14.3453	WT+H2O2
128N	15.9522	WT+H2O2
128N	15.88	WT+H2O2
128N	16.1226	WT+H2O2
128N	15.4073	WT+H2O2
128N	22.6718	WT+H2O2
128N	20.4906	WT+H2O2
128N	18.7878	WT+H2O2
128N	15.3859	WT+H2O2
128N	17.648	WT+H2O2
128N	15.7056	WT+H2O2
128N	17.3807	WT+H2O2
128N	20.5537	WT+H2O2
128N	12.7064	WT+H2O2
128N	18.5494	WT+H2O2
128N	17.1001	WT+H2O2
128N	14.6418	WT+H2O2
128N	13.8618	WT+H2O2
128N	16.1277	WT+H2O2
128N	14.3557	WT+H2O2
128N	15.642	WT+H2O2
128N	14.6001	WT+H2O2
128N	18.6366	WT+H2O2
128N	18.4234	WT+H2O2
128N	15.3976	WT+H2O2
128N	17.8165	WT+H2O2
128N	21.9226	WT+H2O2
128N	15.1333	WT+H2O2
128N	15.118	WT+H2O2
128N	16.087	WT+H2O2
128N	14.9718	WT+H2O2
128N	15.7486	WT+H2O2
128N	16.9927	WT+H2O2
128N	17.648	WT+H2O2
128N	16.922	WT+H2O2
128N	15.8508	WT+H2O2
128N	17.9456	WT+H2O2
128N	17.171	WT+H2O2
128N	17.1299	WT+H2O2
128N	19.136	WT+H2O2
128N	15.928	WT+H2O2
128N	21.8902	WT+H2O2
128N	17.5857	WT+H2O2
128N	18.2332	WT+H2O2
128N	16.9354	WT+H2O2
128N	16.0828	WT+H2O2
128N	16.8588	WT+H2O2
128N	16.7034	WT+H2O2
128N	17.1211	WT+H2O2
128N	16.303	WT+H2O2
128N	21.3855	WT+H2O2
128N	16.5546	WT+H2O2
128N	12.7757	WT+H2O2
128N	17.9603	WT+H2O2
128N	14.5677	WT+H2O2
128N	14.4856	WT+H2O2
128N	19.8421	WT+H2O2
128N	16.8934	WT+H2O2
128N	18.5944	WT+H2O2
128N	19.4938	WT+H2O2
128N	19.3337	WT+H2O2
128N	17.2667	WT+H2O2
128N	19.2096	WT+H2O2
128N	18.0253	WT+H2O2
128N	16.7369	WT+H2O2
128N	17.3568	WT+H2O2
128N	16.4454	WT+H2O2
128N	20.233	WT+H2O2
128N	19.1372	WT+H2O2
128N	17.9232	WT+H2O2
128N	12.3713	WT+H2O2
128N	14.3724	WT+H2O2
128N	17.9483	WT+H2O2
128N	19.1824	WT+H2O2
128N	19.5778	WT+H2O2
128N	18.7011	WT+H2O2
128N	17.1772	WT+H2O2
128N	15.2926	WT+H2O2
128N	20.2561	WT+H2O2
128N	17.6605	WT+H2O2
128N	15.0972	WT+H2O2
128N	17.8981	WT+H2O2
128N	17.9523	WT+H2O2
128N	19.7502	WT+H2O2
128N	17.0032	WT+H2O2
128N	14.4693	WT+H2O2
128N	14.5173	WT+H2O2
128N	19.4799	WT+H2O2
128N	16.3639	WT+H2O2
128N	14.2764	WT+H2O2
128N	11.4004	WT+H2O2
128N	21.4306	WT+H2O2
128N	16.3509	WT+H2O2
128N	16.5707	WT+H2O2
128N	18.0074	WT+H2O2
128N	16.6436	WT+H2O2
128N	16.4103	WT+H2O2
128N	17.3564	WT+H2O2
128N	16.8219	WT+H2O2
128N	16.6424	WT+H2O2
128N	14.9045	WT+H2O2
128N	15.7165	WT+H2O2
128N	15.7806	WT+H2O2
128N	15.6939	WT+H2O2
128N	16.6398	WT+H2O2
128N	18.6243	WT+H2O2
128N	17.0279	WT+H2O2
128N	17.428	WT+H2O2
128N	16.3194	WT+H2O2
128N	17.5749	WT+H2O2
128N	17.0644	WT+H2O2
128N	19.8484	WT+H2O2
128N	16.409	WT+H2O2
128N	17.7615	WT+H2O2
128N	20.0625	WT+H2O2
128N	17.6235	WT+H2O2
128N	17.0252	WT+H2O2
128N	16.3775	WT+H2O2
128N	15.1925	WT+H2O2
128N	18.4718	WT+H2O2
128N	18.8818	WT+H2O2
128N	17.6194	WT+H2O2
128N	12.9351	WT+H2O2
128N	12.8734	WT+H2O2
128N	15.5069	WT+H2O2
128N	18.3134	WT+H2O2
128N	15.9407	WT+H2O2
128N	15.8512	WT+H2O2
128N	15.4603	WT+H2O2
128N	16.0196	WT+H2O2
128N	14.6007	WT+H2O2
128N	20.2761	WT+H2O2
128N	17.4493	WT+H2O2
128N	14.6228	WT+H2O2
128N	16.3615	WT+H2O2
128N	16.3831	WT+H2O2
128N	17.5732	WT+H2O2
128N	15.4966	WT+H2O2
128N	15.8454	WT+H2O2
128N	16.6486	WT+H2O2
128N	16.461	WT+H2O2
128N	15.2574	WT+H2O2
128N	16.3304	WT+H2O2
128N	14.9507	WT+H2O2
128N	13.9406	WT+H2O2
128N	14.3212	WT+H2O2
128N	14.7599	WT+H2O2
128N	13.9578	WT+H2O2
128N	15.1874	WT+H2O2
128N	20.3599	WT+H2O2
128N	16.866	WT+H2O2
128N	16.701	WT+H2O2
128N	18.4396	WT+H2O2
128N	15.5145	WT+H2O2
128N	17.1526	WT+H2O2
128N	17.0048	WT+H2O2
128N	20.2503	WT+H2O2
128N	17.2154	WT+H2O2
128N	17.8745	WT+H2O2
128N	17.1186	WT+H2O2
128N	16.5636	WT+H2O2
128N	18.1071	WT+H2O2
128N	18.7215	WT+H2O2
128N	15.4748	WT+H2O2
128N	17.5451	WT+H2O2
128N	18.5967	WT+H2O2
128N	16.7698	WT+H2O2
128N	21.8186	WT+H2O2
128N	17.824	WT+H2O2
128N	23.8379	WT+H2O2
128N	14.4879	WT+H2O2
128N	12.3225	WT+H2O2
128N	18.9808	WT+H2O2
128N	17.6041	WT+H2O2
128N	16.8035	WT+H2O2
128N	18.3271	WT+H2O2
128N	15.2436	WT+H2O2
128N	17.9096	WT+H2O2
128N	21.0323	WT+H2O2
128N	18.0504	WT+H2O2
128N	17.6876	WT+H2O2
128N	15.8019	WT+H2O2
128N	18.0348	WT+H2O2
128N	16.2088	WT+H2O2
128N	13.5905	WT+H2O2
128N	15.4496	WT+H2O2
128N	15.9889	WT+H2O2
128N	14.7867	WT+H2O2
128N	16.9705	WT+H2O2
128N	18.1789	WT+H2O2
128N	17.7235	WT+H2O2
128N	16.4787	WT+H2O2
128N	18.263	WT+H2O2
128N	12.2651	WT+H2O2
128N	14.2256	WT+H2O2
128N	12.7397	WT+H2O2
128N	13.9181	WT+H2O2
128N	15.3908	WT+H2O2
128N	12.9365	WT+H2O2
128N	14.9719	WT+H2O2
128N	14.0093	WT+H2O2
128N	14.0292	WT+H2O2
128N	11.4763	WT+H2O2
128N	12.8745	WT+H2O2
128N	12.2838	WT+H2O2
128N	14.0233	WT+H2O2
128N	12.6487	WT+H2O2
128N	18.5405	WT+H2O2
128N	14.0333	WT+H2O2
128N	12.7488	WT+H2O2
128N	11.2473	WT+H2O2
128N	13.3825	WT+H2O2
128N	11.1668	WT+H2O2
128C	18.544	WT+H2O2
128C	15.4381	WT+H2O2
128C	14.6618	WT+H2O2
128C	14.4264	WT+H2O2
128C	17.1918	WT+H2O2
128C	16.4208	WT+H2O2
128C	19.7762	WT+H2O2
128C	14.0761	WT+H2O2
128C	18.1329	WT+H2O2
128C	16.6084	WT+H2O2
128C	16.5518	WT+H2O2
128C	14.509	WT+H2O2
128C	17.3393	WT+H2O2
128C	16.6611	WT+H2O2
128C	16.0623	WT+H2O2
128C	13.8867	WT+H2O2
128C	14.0775	WT+H2O2
128C	13.6918	WT+H2O2
128C	13.0102	WT+H2O2
128C	12.0834	WT+H2O2
128C	14.709	WT+H2O2
128C	13.3302	WT+H2O2
128C	15.8947	WT+H2O2
128C	15.5918	WT+H2O2
128C	19.7341	WT+H2O2
128C	21.2193	WT+H2O2
128C	20.5381	WT+H2O2
128C	18.8554	WT+H2O2
128C	17.1061	WT+H2O2
128C	16.6611	WT+H2O2
128C	13.5524	WT+H2O2
128C	14.6851	WT+H2O2
128C	15.4803	WT+H2O2
128C	16.1805	WT+H2O2
128C	16.5351	WT+H2O2
128C	18.9537	WT+H2O2
128C	11.6767	WT+H2O2
128C	14.6254	WT+H2O2
128C	12.4608	WT+H2O2
128C	20.0167	WT+H2O2
128C	19.063	WT+H2O2
128C	16.063	WT+H2O2
128C	15.5466	WT+H2O2
128C	15.4976	WT+H2O2
128C	14.366	WT+H2O2
128C	22.7329	WT+H2O2
128C	20.528	WT+H2O2
128C	18.955	WT+H2O2
128C	16.6662	WT+H2O2
128C	17.7618	WT+H2O2
128C	15.971	WT+H2O2
128C	17.3279	WT+H2O2
128C	20.8739	WT+H2O2
128C	13.5845	WT+H2O2
128C	18.93	WT+H2O2
128C	17.2646	WT+H2O2
128C	15.0983	WT+H2O2
128C	13.811	WT+H2O2
128C	13.6464	WT+H2O2
128C	14.9984	WT+H2O2
128C	16.1408	WT+H2O2
128C	15.0031	WT+H2O2
128C	18.7959	WT+H2O2
128C	18.3965	WT+H2O2
128C	15.735	WT+H2O2
128C	17.9698	WT+H2O2
128C	22.1419	WT+H2O2
128C	14.779	WT+H2O2
128C	14.6717	WT+H2O2
128C	16.0057	WT+H2O2
128C	14.5183	WT+H2O2
128C	16.2162	WT+H2O2
128C	17.1453	WT+H2O2
128C	17.66	WT+H2O2
128C	16.9982	WT+H2O2
128C	16.3665	WT+H2O2
128C	19.0588	WT+H2O2
128C	18.1593	WT+H2O2
128C	17.2136	WT+H2O2
128C	19.1771	WT+H2O2
128C	14.2728	WT+H2O2
128C	22.2726	WT+H2O2
128C	18.1056	WT+H2O2
128C	18.5421	WT+H2O2
128C	16.9721	WT+H2O2
128C	16.5202	WT+H2O2
128C	17.1081	WT+H2O2
128C	17.1095	WT+H2O2
128C	14.8129	WT+H2O2
128C	14.5874	WT+H2O2
128C	18.7087	WT+H2O2
128C	13.7275	WT+H2O2
128C	12.781	WT+H2O2
128C	18.0031	WT+H2O2
128C	15.3358	WT+H2O2
128C	14.506	WT+H2O2
128C	20.0008	WT+H2O2
128C	17.2713	WT+H2O2
128C	18.1238	WT+H2O2
128C	19.0161	WT+H2O2
128C	18.5731	WT+H2O2
128C	16.5191	WT+H2O2
128C	18.6664	WT+H2O2
128C	18.1582	WT+H2O2
128C	16.6098	WT+H2O2
128C	15.4707	WT+H2O2
128C	14.7899	WT+H2O2
128C	20.416	WT+H2O2
128C	19.5828	WT+H2O2
128C	18.2162	WT+H2O2
128C	12.7968	WT+H2O2
128C	14.7676	WT+H2O2
128C	18.1672	WT+H2O2
128C	19.3311	WT+H2O2
128C	19.654	WT+H2O2
128C	18.8277	WT+H2O2
128C	17.0375	WT+H2O2
128C	15.6001	WT+H2O2
128C	20.3602	WT+H2O2
128C	17.8679	WT+H2O2
128C	15.2349	WT+H2O2
128C	18.1638	WT+H2O2
128C	18.1738	WT+H2O2
128C	19.704	WT+H2O2
128C	17.2597	WT+H2O2
128C	14.7702	WT+H2O2
128C	14.6892	WT+H2O2
128C	19.6025	WT+H2O2
128C	16.5547	WT+H2O2
128C	13.8752	WT+H2O2
128C	12.8876	WT+H2O2
128C	21.4603	WT+H2O2
128C	16.2414	WT+H2O2
128C	15.8742	WT+H2O2
128C	15.5034	WT+H2O2
128C	16.6631	WT+H2O2
128C	16.6271	WT+H2O2
128C	17.8482	WT+H2O2
128C	16.9263	WT+H2O2
128C	16.752	WT+H2O2
128C	15.2996	WT+H2O2
128C	16.3767	WT+H2O2
128C	13.9644	WT+H2O2
128C	15.1058	WT+H2O2
128C	16.4031	WT+H2O2
128C	18.9212	WT+H2O2
128C	17.3093	WT+H2O2
128C	15.0937	WT+H2O2
128C	16.611	WT+H2O2
128C	17.7274	WT+H2O2
128C	17.1783	WT+H2O2
128C	20.2217	WT+H2O2
128C	16.434	WT+H2O2
128C	17.4313	WT+H2O2
128C	20.0834	WT+H2O2
128C	17.8246	WT+H2O2
128C	17.0542	WT+H2O2
128C	16.5733	WT+H2O2
128C	15.51	WT+H2O2
128C	18.7391	WT+H2O2
128C	18.8803	WT+H2O2
128C	17.8905	WT+H2O2
128C	13.1487	WT+H2O2
128C	12.7254	WT+H2O2
128C	15.4864	WT+H2O2
128C	18.2386	WT+H2O2
128C	16.5766	WT+H2O2
128C	16.2221	WT+H2O2
128C	15.5366	WT+H2O2
128C	15.4033	WT+H2O2
128C	14.8813	WT+H2O2
128C	20.5464	WT+H2O2
128C	17.6149	WT+H2O2
128C	14.6109	WT+H2O2
128C	16.5251	WT+H2O2
128C	16.696	WT+H2O2
128C	17.6397	WT+H2O2
128C	15.8887	WT+H2O2
128C	16.1701	WT+H2O2
128C	14.1287	WT+H2O2
128C	14.2189	WT+H2O2
128C	15.7251	WT+H2O2
128C	16.743	WT+H2O2
128C	13.9906	WT+H2O2
128C	12.7999	WT+H2O2
128C	14.8507	WT+H2O2
128C	15.1834	WT+H2O2
128C	14.3321	WT+H2O2
128C	15.3852	WT+H2O2
128C	21.0856	WT+H2O2
128C	17.598	WT+H2O2
128C	17.523	WT+H2O2
128C	18.2119	WT+H2O2
128C	15.4434	WT+H2O2
128C	17.2873	WT+H2O2
128C	17.2465	WT+H2O2
128C	20.4843	WT+H2O2
128C	17.5287	WT+H2O2
128C	18.0061	WT+H2O2
128C	17.2291	WT+H2O2
128C	16.6192	WT+H2O2
128C	18.199	WT+H2O2
128C	18.7557	WT+H2O2
128C	15.5257	WT+H2O2
128C	17.8723	WT+H2O2
128C	18.8935	WT+H2O2
128C	16.9895	WT+H2O2
128C	22.2081	WT+H2O2
128C	17.9493	WT+H2O2
128C	24.0215	WT+H2O2
128C	14.7967	WT+H2O2
128C	19.1018	WT+H2O2
128C	17.7673	WT+H2O2
128C	16.8011	WT+H2O2
128C	18.4981	WT+H2O2
128C	15.7372	WT+H2O2
128C	18.1186	WT+H2O2
128C	21.2512	WT+H2O2
128C	18.2027	WT+H2O2
128C	17.8875	WT+H2O2
128C	16.1838	WT+H2O2
128C	18.1628	WT+H2O2
128C	16.5525	WT+H2O2
128C	14.146	WT+H2O2
128C	15.7741	WT+H2O2
128C	15.414	WT+H2O2
128C	15.5484	WT+H2O2
128C	17.3062	WT+H2O2
128C	18.3636	WT+H2O2
128C	18.0953	WT+H2O2
128C	16.528	WT+H2O2
128C	18.5288	WT+H2O2
128C	11.9384	WT+H2O2
128C	14.5844	WT+H2O2
128C	13.2146	WT+H2O2
128C	13.9259	WT+H2O2
128C	15.3045	WT+H2O2
128C	12.9869	WT+H2O2
128C	15.1109	WT+H2O2
128C	11.9609	WT+H2O2
128C	12.3379	WT+H2O2
128C	13.5908	WT+H2O2
128C	10.8788	WT+H2O2
128C	11.2085	WT+H2O2
128C	18.5895	WT+H2O2
128C	14.2255	WT+H2O2
128C	12.0028	WT+H2O2
128C	13.7115	WT+H2O2
128C	12.7721	WT+H2O2
129N	18.1187	WT+H2O2
129N	15.1392	WT+H2O2
129N	14.3054	WT+H2O2
129N	14.5273	WT+H2O2
129N	17.0814	WT+H2O2
129N	16.2532	WT+H2O2
129N	19.6114	WT+H2O2
129N	14.0909	WT+H2O2
129N	17.9281	WT+H2O2
129N	15.9498	WT+H2O2
129N	16.3304	WT+H2O2
129N	14.8918	WT+H2O2
129N	19.7864	WT+H2O2
129N	19.4251	WT+H2O2
129N	18.2564	WT+H2O2
129N	16.1599	WT+H2O2
129N	16.1359	WT+H2O2
129N	14.3089	WT+H2O2
129N	14.6631	WT+H2O2
129N	14.3414	WT+H2O2
129N	17.0924	WT+H2O2
129N	15.3873	WT+H2O2
129N	17.6069	WT+H2O2
129N	16.7198	WT+H2O2
129N	19.2983	WT+H2O2
129N	20.5365	WT+H2O2
129N	19.6724	WT+H2O2
129N	18.7916	WT+H2O2
129N	16.3656	WT+H2O2
129N	19.3442	WT+H2O2
129N	15.2581	WT+H2O2
129N	16.9366	WT+H2O2
129N	18.5184	WT+H2O2
129N	18.3137	WT+H2O2
129N	15.8973	WT+H2O2
129N	18.7464	WT+H2O2
129N	15.5945	WT+H2O2
129N	16.8387	WT+H2O2
129N	13.4454	WT+H2O2
129N	19.2981	WT+H2O2
129N	19.2248	WT+H2O2
129N	13.2205	WT+H2O2
129N	15.8098	WT+H2O2
129N	15.4585	WT+H2O2
129N	15.9273	WT+H2O2
129N	14.5178	WT+H2O2
129N	22.7133	WT+H2O2
129N	20.4292	WT+H2O2
129N	19.0751	WT+H2O2
129N	15.1525	WT+H2O2
129N	17.7852	WT+H2O2
129N	15.9737	WT+H2O2
129N	17.6366	WT+H2O2
129N	20.5051	WT+H2O2
129N	12.7235	WT+H2O2
129N	18.6314	WT+H2O2
129N	16.6294	WT+H2O2
129N	14.8892	WT+H2O2
129N	13.4735	WT+H2O2
129N	15.9656	WT+H2O2
129N	14.5268	WT+H2O2
129N	15.9043	WT+H2O2
129N	14.949	WT+H2O2
129N	18.3115	WT+H2O2
129N	18.1257	WT+H2O2
129N	15.2463	WT+H2O2
129N	17.5691	WT+H2O2
129N	21.7433	WT+H2O2
129N	14.9697	WT+H2O2
129N	14.8894	WT+H2O2
129N	16.0947	WT+H2O2
129N	14.4101	WT+H2O2
129N	15.9039	WT+H2O2
129N	17.3748	WT+H2O2
129N	17.9014	WT+H2O2
129N	16.9236	WT+H2O2
129N	16.1114	WT+H2O2
129N	18.1959	WT+H2O2
129N	16.7575	WT+H2O2
129N	17.4408	WT+H2O2
129N	19.4052	WT+H2O2
129N	14.5287	WT+H2O2
129N	22.0555	WT+H2O2
129N	17.7714	WT+H2O2
129N	18.5628	WT+H2O2
129N	17.2605	WT+H2O2
129N	16.7499	WT+H2O2
129N	16.4606	WT+H2O2
129N	16.7865	WT+H2O2
129N	17.1967	WT+H2O2
129N	16.4449	WT+H2O2
129N	21.47	WT+H2O2
129N	16.7516	WT+H2O2
129N	12.7415	WT+H2O2
129N	17.7378	WT+H2O2
129N	14.9578	WT+H2O2
129N	14.4103	WT+H2O2
129N	20.0991	WT+H2O2
129N	17.1176	WT+H2O2
129N	18.2724	WT+H2O2
129N	19.1564	WT+H2O2
129N	18.9286	WT+H2O2
129N	16.6943	WT+H2O2
129N	18.854	WT+H2O2
129N	17.8442	WT+H2O2
129N	16.8464	WT+H2O2
129N	17.2747	WT+H2O2
129N	16.4072	WT+H2O2
129N	20.2025	WT+H2O2
129N	19.249	WT+H2O2
129N	17.9447	WT+H2O2
129N	14.4325	WT+H2O2
129N	17.6801	WT+H2O2
129N	18.889	WT+H2O2
129N	19.5461	WT+H2O2
129N	18.754	WT+H2O2
129N	17.7759	WT+H2O2
129N	14.9271	WT+H2O2
129N	19.8404	WT+H2O2
129N	17.8875	WT+H2O2
129N	15.1544	WT+H2O2
129N	18.0601	WT+H2O2
129N	18.1036	WT+H2O2
129N	19.507	WT+H2O2
129N	17.0781	WT+H2O2
129N	14.2316	WT+H2O2
129N	14.9231	WT+H2O2
129N	19.5448	WT+H2O2
129N	16.2378	WT+H2O2
129N	13.9289	WT+H2O2
129N	11.162	WT+H2O2
129N	21.1918	WT+H2O2
129N	16.1713	WT+H2O2
129N	16.5483	WT+H2O2
129N	17.4817	WT+H2O2
129N	16.9382	WT+H2O2
129N	16.2621	WT+H2O2
129N	17.3697	WT+H2O2
129N	16.6074	WT+H2O2
129N	16.5596	WT+H2O2
129N	14.7121	WT+H2O2
129N	15.6296	WT+H2O2
129N	15.9307	WT+H2O2
129N	15.4974	WT+H2O2
129N	16.5455	WT+H2O2
129N	18.2502	WT+H2O2
129N	17.0717	WT+H2O2
129N	17.2933	WT+H2O2
129N	16.7807	WT+H2O2
129N	17.7431	WT+H2O2
129N	16.9001	WT+H2O2
129N	19.4895	WT+H2O2
129N	16.2093	WT+H2O2
129N	18.2757	WT+H2O2
129N	19.765	WT+H2O2
129N	17.6375	WT+H2O2
129N	16.9124	WT+H2O2
129N	16.1	WT+H2O2
129N	15.0004	WT+H2O2
129N	18.5871	WT+H2O2
129N	18.4168	WT+H2O2
129N	17.3464	WT+H2O2
129N	12.859	WT+H2O2
129N	11.0808	WT+H2O2
129N	15.3918	WT+H2O2
129N	17.7617	WT+H2O2
129N	16.362	WT+H2O2
129N	15.7107	WT+H2O2
129N	15.5008	WT+H2O2
129N	15.2449	WT+H2O2
129N	14.2477	WT+H2O2
129N	19.9175	WT+H2O2
129N	17.2175	WT+H2O2
129N	14.8775	WT+H2O2
129N	17.0337	WT+H2O2
129N	17.1014	WT+H2O2
129N	17.9362	WT+H2O2
129N	15.2517	WT+H2O2
129N	16.1219	WT+H2O2
129N	16.6616	WT+H2O2
129N	16.476	WT+H2O2
129N	15.4146	WT+H2O2
129N	16.3001	WT+H2O2
129N	15.0367	WT+H2O2
129N	13.543	WT+H2O2
129N	14.0516	WT+H2O2
129N	14.8914	WT+H2O2
129N	14.0072	WT+H2O2
129N	15.5732	WT+H2O2
129N	19.9211	WT+H2O2
129N	16.308	WT+H2O2
129N	16.4196	WT+H2O2
129N	18.7026	WT+H2O2
129N	15.9711	WT+H2O2
129N	17.4575	WT+H2O2
129N	17.6773	WT+H2O2
129N	20.3334	WT+H2O2
129N	17.442	WT+H2O2
129N	17.9809	WT+H2O2
129N	17.3668	WT+H2O2
129N	16.1537	WT+H2O2
129N	18.2168	WT+H2O2
129N	19.047	WT+H2O2
129N	15.8452	WT+H2O2
129N	17.5188	WT+H2O2
129N	18.6184	WT+H2O2
129N	16.8677	WT+H2O2
129N	21.9405	WT+H2O2
129N	17.5212	WT+H2O2
129N	23.727	WT+H2O2
129N	15.2598	WT+H2O2
129N	13.1702	WT+H2O2
129N	19.1184	WT+H2O2
129N	17.6006	WT+H2O2
129N	16.395	WT+H2O2
129N	18.2747	WT+H2O2
129N	16.0858	WT+H2O2
129N	18.9171	WT+H2O2
129N	21.0466	WT+H2O2
129N	17.8944	WT+H2O2
129N	17.5634	WT+H2O2
129N	16.0564	WT+H2O2
129N	18.1917	WT+H2O2
129N	16.427	WT+H2O2
129N	14.6538	WT+H2O2
129N	15.5795	WT+H2O2
129N	15.9908	WT+H2O2
129N	14.7876	WT+H2O2
129N	17.0298	WT+H2O2
129N	18.1447	WT+H2O2
129N	17.5157	WT+H2O2
129N	16.4812	WT+H2O2
129N	18.2319	WT+H2O2
129N	12.5988	WT+H2O2
129N	14.5545	WT+H2O2
129N	13.3373	WT+H2O2
129N	14.5044	WT+H2O2
129N	14.9679	WT+H2O2
129N	12.4993	WT+H2O2
129N	14.996	WT+H2O2
129N	14.6914	WT+H2O2
129N	13.9923	WT+H2O2
129N	12.1257	WT+H2O2
129N	13.6346	WT+H2O2
129N	13.1893	WT+H2O2
129N	14.3815	WT+H2O2
129N	11.261	WT+H2O2
129N	18.3292	WT+H2O2
129N	14.4446	WT+H2O2
129N	11.1887	WT+H2O2
129N	12.4971	WT+H2O2
129N	13.7227	WT+H2O2
129N	12.2355	WT+H2O2
129C	17.9737	K42R+H2O2
129C	15.082	K42R+H2O2
129C	14.1411	K42R+H2O2
129C	14.2309	K42R+H2O2
129C	17.2615	K42R+H2O2
129C	16.3888	K42R+H2O2
129C	18.7949	K42R+H2O2
129C	13.9216	K42R+H2O2
129C	17.261	K42R+H2O2
129C	15.3744	K42R+H2O2
129C	16.1682	K42R+H2O2
129C	14.8674	K42R+H2O2
129C	19.3582	K42R+H2O2
129C	19.3287	K42R+H2O2
129C	18.0415	K42R+H2O2
129C	15.9679	K42R+H2O2
129C	16.097	K42R+H2O2
129C	14.3769	K42R+H2O2
129C	14.5949	K42R+H2O2
129C	14.3778	K42R+H2O2
129C	17.237	K42R+H2O2
129C	15.5191	K42R+H2O2
129C	16.4532	K42R+H2O2
129C	15.7716	K42R+H2O2
129C	19.1141	K42R+H2O2
129C	20.566	K42R+H2O2
129C	19.82	K42R+H2O2
129C	18.4087	K42R+H2O2
129C	16.6397	K42R+H2O2
129C	19.4738	K42R+H2O2
129C	15.3182	K42R+H2O2
129C	16.4756	K42R+H2O2
129C	18.0113	K42R+H2O2
129C	20.3053	K42R+H2O2
129C	15.8864	K42R+H2O2
129C	18.6807	K42R+H2O2
129C	14.2866	K42R+H2O2
129C	15.7493	K42R+H2O2
129C	12.969	K42R+H2O2
129C	20.3302	K42R+H2O2
129C	19.5309	K42R+H2O2
129C	14.1662	K42R+H2O2
129C	16.512	K42R+H2O2
129C	12.0916	K42R+H2O2
129C	15.6232	K42R+H2O2
129C	14.4093	K42R+H2O2
129C	22.9361	K42R+H2O2
129C	20.6324	K42R+H2O2
129C	19.2585	K42R+H2O2
129C	15.7939	K42R+H2O2
129C	18.2011	K42R+H2O2
129C	16.503	K42R+H2O2
129C	18.0838	K42R+H2O2
129C	20.3805	K42R+H2O2
129C	11.761	K42R+H2O2
129C	18.2152	K42R+H2O2
129C	16.2501	K42R+H2O2
129C	14.3674	K42R+H2O2
129C	13.1306	K42R+H2O2
129C	15.3997	K42R+H2O2
129C	13.7693	K42R+H2O2
129C	14.6869	K42R+H2O2
129C	15.9955	K42R+H2O2
129C	18.335	K42R+H2O2
129C	18.0493	K42R+H2O2
129C	15.2671	K42R+H2O2
129C	17.446	K42R+H2O2
129C	21.5128	K42R+H2O2
129C	15.0678	K42R+H2O2
129C	15.1433	K42R+H2O2
129C	16.0098	K42R+H2O2
129C	14.8742	K42R+H2O2
129C	16.332	K42R+H2O2
129C	17.7988	K42R+H2O2
129C	18.2753	K42R+H2O2
129C	17.0547	K42R+H2O2
129C	16.2359	K42R+H2O2
129C	18.2258	K42R+H2O2
129C	17.2785	K42R+H2O2
129C	17.9859	K42R+H2O2
129C	19.9433	K42R+H2O2
129C	17.4559	K42R+H2O2
129C	21.0634	K42R+H2O2
129C	16.6869	K42R+H2O2
129C	20.2849	K42R+H2O2
129C	18.8417	K42R+H2O2
129C	18.0529	K42R+H2O2
129C	16.7365	K42R+H2O2
129C	16.9562	K42R+H2O2
129C	17.7443	K42R+H2O2
129C	15.9121	K42R+H2O2
129C	20.9093	K42R+H2O2
129C	16.2909	K42R+H2O2
129C	12.2446	K42R+H2O2
129C	17.6012	K42R+H2O2
129C	14.7127	K42R+H2O2
129C	14.3002	K42R+H2O2
129C	20.343	K42R+H2O2
129C	16.756	K42R+H2O2
129C	18.3578	K42R+H2O2
129C	19.3195	K42R+H2O2
129C	18.9571	K42R+H2O2
129C	16.88	K42R+H2O2
129C	18.9399	K42R+H2O2
129C	17.7007	K42R+H2O2
129C	16.3742	K42R+H2O2
129C	17.3282	K42R+H2O2
129C	16.6877	K42R+H2O2
129C	20.0827	K42R+H2O2
129C	19.125	K42R+H2O2
129C	18.0545	K42R+H2O2
129C	12.5469	K42R+H2O2
129C	13.2288	K42R+H2O2
129C	17.4532	K42R+H2O2
129C	18.9058	K42R+H2O2
129C	19.7458	K42R+H2O2
129C	18.9007	K42R+H2O2
129C	17.1325	K42R+H2O2
129C	14.5595	K42R+H2O2
129C	20.1901	K42R+H2O2
129C	20.3604	K42R+H2O2
129C	17.3118	K42R+H2O2
129C	18.3646	K42R+H2O2
129C	18.0937	K42R+H2O2
129C	19.5799	K42R+H2O2
129C	17.0637	K42R+H2O2
129C	14.5622	K42R+H2O2
129C	14.7622	K42R+H2O2
129C	19.6689	K42R+H2O2
129C	16.263	K42R+H2O2
129C	13.7266	K42R+H2O2
129C	11.2754	K42R+H2O2
129C	20.915	K42R+H2O2
129C	15.8428	K42R+H2O2
129C	16.5377	K42R+H2O2
129C	17.367	K42R+H2O2
129C	17.9472	K42R+H2O2
129C	16.0189	K42R+H2O2
129C	17.2855	K42R+H2O2
129C	16.6785	K42R+H2O2
129C	16.6311	K42R+H2O2
129C	14.7343	K42R+H2O2
129C	15.9957	K42R+H2O2
129C	15.785	K42R+H2O2
129C	15.6639	K42R+H2O2
129C	16.582	K42R+H2O2
129C	18.4464	K42R+H2O2
129C	16.9287	K42R+H2O2
129C	17.4648	K42R+H2O2
129C	16.3075	K42R+H2O2
129C	17.3941	K42R+H2O2
129C	16.8223	K42R+H2O2
129C	19.3469	K42R+H2O2
129C	15.8982	K42R+H2O2
129C	19.6857	K42R+H2O2
129C	19.8561	K42R+H2O2
129C	17.4578	K42R+H2O2
129C	16.7084	K42R+H2O2
129C	16.3911	K42R+H2O2
129C	15.0627	K42R+H2O2
129C	18.2272	K42R+H2O2
129C	18.3878	K42R+H2O2
129C	17.2907	K42R+H2O2
129C	12.7057	K42R+H2O2
129C	11.9891	K42R+H2O2
129C	14.6849	K42R+H2O2
129C	17.5588	K42R+H2O2
129C	15.2045	K42R+H2O2
129C	15.4687	K42R+H2O2
129C	15.1784	K42R+H2O2
129C	14.7518	K42R+H2O2
129C	14.2766	K42R+H2O2
129C	19.6474	K42R+H2O2
129C	16.7827	K42R+H2O2
129C	15.1433	K42R+H2O2
129C	17.1968	K42R+H2O2
129C	17.218	K42R+H2O2
129C	18.2229	K42R+H2O2
129C	15.3783	K42R+H2O2
129C	16.2672	K42R+H2O2
129C	16.5195	K42R+H2O2
129C	16.3785	K42R+H2O2
129C	14.6028	K42R+H2O2
129C	15.8509	K42R+H2O2
129C	14.5011	K42R+H2O2
129C	13.685	K42R+H2O2
129C	13.6508	K42R+H2O2
129C	13.6301	K42R+H2O2
129C	14.9968	K42R+H2O2
129C	16.1764	K42R+H2O2
129C	20.9936	K42R+H2O2
129C	17.5267	K42R+H2O2
129C	14.7504	K42R+H2O2
129C	19.9449	K42R+H2O2
129C	17.092	K42R+H2O2
129C	18.1042	K42R+H2O2
129C	17.3944	K42R+H2O2
129C	20.222	K42R+H2O2
129C	16.973	K42R+H2O2
129C	17.4463	K42R+H2O2
129C	17.087	K42R+H2O2
129C	16.0271	K42R+H2O2
129C	17.5825	K42R+H2O2
129C	19.5947	K42R+H2O2
129C	16.2267	K42R+H2O2
129C	17.352	K42R+H2O2
129C	18.6349	K42R+H2O2
129C	16.6491	K42R+H2O2
129C	21.7402	K42R+H2O2
129C	17.8181	K42R+H2O2
129C	23.6566	K42R+H2O2
129C	17.3221	K42R+H2O2
129C	14.359	K42R+H2O2
129C	19.2264	K42R+H2O2
129C	17.7374	K42R+H2O2
129C	16.2974	K42R+H2O2
129C	18.0689	K42R+H2O2
129C	18.074	K42R+H2O2
129C	20.94	K42R+H2O2
129C	20.93	K42R+H2O2
129C	17.9313	K42R+H2O2
129C	17.5821	K42R+H2O2
129C	16.0139	K42R+H2O2
129C	18.3411	K42R+H2O2
129C	16.4467	K42R+H2O2
129C	13.6196	K42R+H2O2
129C	15.3518	K42R+H2O2
129C	15.6782	K42R+H2O2
129C	14.3683	K42R+H2O2
129C	16.9875	K42R+H2O2
129C	18.1447	K42R+H2O2
129C	17.7502	K42R+H2O2
129C	17.5452	K42R+H2O2
129C	18.6391	K42R+H2O2
129C	12.3337	K42R+H2O2
129C	13.8828	K42R+H2O2
129C	12.684	K42R+H2O2
129C	14.1607	K42R+H2O2
129C	15.0289	K42R+H2O2
129C	12.2884	K42R+H2O2
129C	14.9266	K42R+H2O2
129C	14.4602	K42R+H2O2
129C	13.6268	K42R+H2O2
129C	10.5204	K42R+H2O2
129C	12.7401	K42R+H2O2
129C	11.0031	K42R+H2O2
129C	14.7082	K42R+H2O2
129C	12.6374	K42R+H2O2
129C	18.2391	K42R+H2O2
129C	15.3623	K42R+H2O2
129C	12.5536	K42R+H2O2
129C	13.9307	K42R+H2O2
129C	12.7791	K42R+H2O2
130N	18.426	K42R+H2O2
130N	15.4309	K42R+H2O2
130N	14.6168	K42R+H2O2
130N	14.0722	K42R+H2O2
130N	16.8554	K42R+H2O2
130N	16.2378	K42R+H2O2
130N	19.0602	K42R+H2O2
130N	14.2718	K42R+H2O2
130N	17.902	K42R+H2O2
130N	15.9058	K42R+H2O2
130N	16.3682	K42R+H2O2
130N	14.7067	K42R+H2O2
130N	19.6817	K42R+H2O2
130N	19.4762	K42R+H2O2
130N	18.2347	K42R+H2O2
130N	15.8245	K42R+H2O2
130N	16.5258	K42R+H2O2
130N	14.6348	K42R+H2O2
130N	14.5824	K42R+H2O2
130N	14.0149	K42R+H2O2
130N	17.5477	K42R+H2O2
130N	15.6526	K42R+H2O2
130N	17.9958	K42R+H2O2
130N	17.1898	K42R+H2O2
130N	19.0035	K42R+H2O2
130N	20.8413	K42R+H2O2
130N	20.018	K42R+H2O2
130N	18.4588	K42R+H2O2
130N	16.8133	K42R+H2O2
130N	19.6431	K42R+H2O2
130N	15.444	K42R+H2O2
130N	16.7383	K42R+H2O2
130N	17.8599	K42R+H2O2
130N	17.6656	K42R+H2O2
130N	16.36	K42R+H2O2
130N	18.8677	K42R+H2O2
130N	15.3598	K42R+H2O2
130N	16.8324	K42R+H2O2
130N	13.9963	K42R+H2O2
130N	20.8572	K42R+H2O2
130N	19.8876	K42R+H2O2
130N	14.5221	K42R+H2O2
130N	16.8325	K42R+H2O2
130N	11.9086	K42R+H2O2
130N	15.9633	K42R+H2O2
130N	14.984	K42R+H2O2
130N	22.7188	K42R+H2O2
130N	20.5095	K42R+H2O2
130N	18.8572	K42R+H2O2
130N	15.3842	K42R+H2O2
130N	17.7034	K42R+H2O2
130N	15.858	K42R+H2O2
130N	17.4696	K42R+H2O2
130N	20.5794	K42R+H2O2
130N	18.7824	K42R+H2O2
130N	17.075	K42R+H2O2
130N	14.8714	K42R+H2O2
130N	13.5949	K42R+H2O2
130N	15.9659	K42R+H2O2
130N	14.241	K42R+H2O2
130N	15.1364	K42R+H2O2
130N	14.4459	K42R+H2O2
130N	18.4552	K42R+H2O2
130N	18.2087	K42R+H2O2
130N	15.4752	K42R+H2O2
130N	17.7609	K42R+H2O2
130N	21.9096	K42R+H2O2
130N	15.1777	K42R+H2O2
130N	15.1504	K42R+H2O2
130N	16.2158	K42R+H2O2
130N	15.2358	K42R+H2O2
130N	15.9741	K42R+H2O2
130N	17.2355	K42R+H2O2
130N	17.5323	K42R+H2O2
130N	16.9512	K42R+H2O2
130N	16.2598	K42R+H2O2
130N	18.1065	K42R+H2O2
130N	17.3591	K42R+H2O2
130N	17.2047	K42R+H2O2
130N	19.2018	K42R+H2O2
130N	15.4753	K42R+H2O2
130N	22.1054	K42R+H2O2
130N	17.9313	K42R+H2O2
130N	18.1609	K42R+H2O2
130N	16.7428	K42R+H2O2
130N	16.2086	K42R+H2O2
130N	16.6709	K42R+H2O2
130N	16.6748	K42R+H2O2
130N	17.9837	K42R+H2O2
130N	15.9914	K42R+H2O2
130N	21.4846	K42R+H2O2
130N	16.9697	K42R+H2O2
130N	13.0953	K42R+H2O2
130N	17.9484	K42R+H2O2
130N	14.9742	K42R+H2O2
130N	13.8122	K42R+H2O2
130N	19.8034	K42R+H2O2
130N	17.0994	K42R+H2O2
130N	18.2946	K42R+H2O2
130N	19.2522	K42R+H2O2
130N	19.0387	K42R+H2O2
130N	16.9922	K42R+H2O2
130N	19.2733	K42R+H2O2
130N	17.9227	K42R+H2O2
130N	16.7456	K42R+H2O2
130N	17.7425	K42R+H2O2
130N	17.2593	K42R+H2O2
130N	20.1991	K42R+H2O2
130N	19.3922	K42R+H2O2
130N	18.0347	K42R+H2O2
130N	11.198	K42R+H2O2
130N	14.6849	K42R+H2O2
130N	17.8308	K42R+H2O2
130N	19.1771	K42R+H2O2
130N	19.5336	K42R+H2O2
130N	18.6938	K42R+H2O2
130N	17.2218	K42R+H2O2
130N	15.2025	K42R+H2O2
130N	20.0827	K42R+H2O2
130N	17.4312	K42R+H2O2
130N	14.8454	K42R+H2O2
130N	18.0064	K42R+H2O2
130N	17.9496	K42R+H2O2
130N	19.4018	K42R+H2O2
130N	16.8724	K42R+H2O2
130N	13.8441	K42R+H2O2
130N	14.2471	K42R+H2O2
130N	19.4311	K42R+H2O2
130N	16.0682	K42R+H2O2
130N	14.0796	K42R+H2O2
130N	12.0117	K42R+H2O2
130N	21.3184	K42R+H2O2
130N	16.1494	K42R+H2O2
130N	16.6375	K42R+H2O2
130N	17.643	K42R+H2O2
130N	16.6643	K42R+H2O2
130N	16.3194	K42R+H2O2
130N	17.4942	K42R+H2O2
130N	16.7515	K42R+H2O2
130N	16.4923	K42R+H2O2
130N	14.4286	K42R+H2O2
130N	16.044	K42R+H2O2
130N	16.0402	K42R+H2O2
130N	15.9274	K42R+H2O2
130N	16.5872	K42R+H2O2
130N	18.472	K42R+H2O2
130N	17.1031	K42R+H2O2
130N	17.8321	K42R+H2O2
130N	16.5421	K42R+H2O2
130N	17.2387	K42R+H2O2
130N	16.9806	K42R+H2O2
130N	19.6311	K42R+H2O2
130N	16.1936	K42R+H2O2
130N	17.5698	K42R+H2O2
130N	19.9477	K42R+H2O2
130N	17.703	K42R+H2O2
130N	16.8943	K42R+H2O2
130N	16.3689	K42R+H2O2
130N	15.1309	K42R+H2O2
130N	18.3235	K42R+H2O2
130N	18.7156	K42R+H2O2
130N	17.5487	K42R+H2O2
130N	12.5168	K42R+H2O2
130N	15.0819	K42R+H2O2
130N	17.9542	K42R+H2O2
130N	16.3752	K42R+H2O2
130N	15.669	K42R+H2O2
130N	15.4653	K42R+H2O2
130N	14.8321	K42R+H2O2
130N	14.1988	K42R+H2O2
130N	20.2861	K42R+H2O2
130N	17.4046	K42R+H2O2
130N	14.715	K42R+H2O2
130N	16.4303	K42R+H2O2
130N	16.6064	K42R+H2O2
130N	17.5267	K42R+H2O2
130N	15.4174	K42R+H2O2
130N	16.0212	K42R+H2O2
130N	16.9323	K42R+H2O2
130N	16.5989	K42R+H2O2
130N	15.4557	K42R+H2O2
130N	16.3679	K42R+H2O2
130N	14.7733	K42R+H2O2
130N	13.8267	K42R+H2O2
130N	14.125	K42R+H2O2
130N	15.0679	K42R+H2O2
130N	13.8565	K42R+H2O2
130N	15.2466	K42R+H2O2
130N	21.3472	K42R+H2O2
130N	17.9277	K42R+H2O2
130N	14.0833	K42R+H2O2
130N	18.4737	K42R+H2O2
130N	15.5653	K42R+H2O2
130N	17.3243	K42R+H2O2
130N	16.7999	K42R+H2O2
130N	20.2968	K42R+H2O2
130N	17.1099	K42R+H2O2
130N	17.827	K42R+H2O2
130N	16.8036	K42R+H2O2
130N	16.5748	K42R+H2O2
130N	18.1283	K42R+H2O2
130N	18.6841	K42R+H2O2
130N	15.6004	K42R+H2O2
130N	17.7338	K42R+H2O2
130N	18.7401	K42R+H2O2
130N	16.9543	K42R+H2O2
130N	21.8922	K42R+H2O2
130N	17.7697	K42R+H2O2
130N	23.7787	K42R+H2O2
130N	14.5579	K42R+H2O2
130N	12.967	K42R+H2O2
130N	19.1986	K42R+H2O2
130N	17.8868	K42R+H2O2
130N	16.5016	K42R+H2O2
130N	18.248	K42R+H2O2
130N	15.0031	K42R+H2O2
130N	17.7996	K42R+H2O2
130N	21.0107	K42R+H2O2
130N	17.9017	K42R+H2O2
130N	17.7134	K42R+H2O2
130N	15.6231	K42R+H2O2
130N	18.0953	K42R+H2O2
130N	16.306	K42R+H2O2
130N	14.1709	K42R+H2O2
130N	15.2896	K42R+H2O2
130N	15.6882	K42R+H2O2
130N	14.3735	K42R+H2O2
130N	16.9684	K42R+H2O2
130N	18.2038	K42R+H2O2
130N	17.7527	K42R+H2O2
130N	16.3594	K42R+H2O2
130N	18.2611	K42R+H2O2
130N	11.9612	K42R+H2O2
130N	14.3501	K42R+H2O2
130N	13.0803	K42R+H2O2
130N	13.7015	K42R+H2O2
130N	15.2864	K42R+H2O2
130N	12.9224	K42R+H2O2
130N	14.703	K42R+H2O2
130N	14.5848	K42R+H2O2
130N	14.129	K42R+H2O2
130N	12.0609	K42R+H2O2
130N	12.7845	K42R+H2O2
[truncated: 256 more rows]
