# Supplementary material for: CDKL5 kinase controls transcription‐coupled responses to DNA damage
Source: EMBO J. 2021 Oct 4;40(23):e108271. doi: 10.15252/embj.2021108271 (PMC8634139; doi:10.15252/embj.2021108271)
Supplement: Supplementary file 10 — Source Data for Figure 5 [file EMBJ-40-e108271-s001.zip › Figure 5/Source-Data_Figure-5C_EP400.xlsx]

## Sheet: Source-Data_Figure-5C_EP400
TMT.label	VSN.Intensity	Group
126	17.3	FLAG+H2O2
126	16.0669	FLAG+H2O2
126	17.7258	FLAG+H2O2
126	18.0941	FLAG+H2O2
126	23.0243	FLAG+H2O2
126	20.5134	FLAG+H2O2
126	18.2083	FLAG+H2O2
126	16.5361	FLAG+H2O2
126	21.1717	FLAG+H2O2
126	17.5853	FLAG+H2O2
126	16.7604	FLAG+H2O2
126	17.8127	FLAG+H2O2
126	17.8728	FLAG+H2O2
126	15.8343	FLAG+H2O2
126	18.9383	FLAG+H2O2
126	16.494	FLAG+H2O2
126	16.5944	FLAG+H2O2
126	18.3972	FLAG+H2O2
126	16.3217	FLAG+H2O2
126	16.7976	FLAG+H2O2
126	18.8311	FLAG+H2O2
126	21.4653	FLAG+H2O2
126	16.5889	FLAG+H2O2
126	15.7105	FLAG+H2O2
126	18.1257	FLAG+H2O2
126	16.9315	FLAG+H2O2
126	15.8516	FLAG+H2O2
126	17.8765	FLAG+H2O2
126	19.672	FLAG+H2O2
126	16.8966	FLAG+H2O2
126	15.3165	FLAG+H2O2
126	16.6748	FLAG+H2O2
126	15.9375	FLAG+H2O2
126	19.5072	FLAG+H2O2
126	22.964	FLAG+H2O2
126	17.3986	FLAG+H2O2
126	18.2327	FLAG+H2O2
126	18.0499	FLAG+H2O2
126	14.875	FLAG+H2O2
126	15.7525	FLAG+H2O2
126	19.4632	FLAG+H2O2
126	17.6864	FLAG+H2O2
126	17.6161	FLAG+H2O2
126	14.9181	FLAG+H2O2
126	15.8048	FLAG+H2O2
126	16.9712	FLAG+H2O2
126	16.2179	FLAG+H2O2
126	17.4682	FLAG+H2O2
126	16.6991	FLAG+H2O2
126	15.2944	FLAG+H2O2
126	14.2342	FLAG+H2O2
126	15.903	FLAG+H2O2
126	23.1563	FLAG+H2O2
126	19.8758	FLAG+H2O2
126	17.9944	FLAG+H2O2
126	20.5597	FLAG+H2O2
126	20.705	FLAG+H2O2
126	17.8464	FLAG+H2O2
126	19.0452	FLAG+H2O2
126	15.9582	FLAG+H2O2
126	22.0361	FLAG+H2O2
126	20.5706	FLAG+H2O2
126	17.3034	FLAG+H2O2
126	16.4867	FLAG+H2O2
126	17.2354	FLAG+H2O2
126	16.9006	FLAG+H2O2
126	18.3113	FLAG+H2O2
126	16.4564	FLAG+H2O2
126	15.0298	FLAG+H2O2
126	14.6154	FLAG+H2O2
126	20.0476	FLAG+H2O2
126	18.0757	FLAG+H2O2
126	16.4142	FLAG+H2O2
126	16.6913	FLAG+H2O2
126	22.1063	FLAG+H2O2
126	21.329	FLAG+H2O2
126	19.6074	FLAG+H2O2
126	18.5372	FLAG+H2O2
126	22.7404	FLAG+H2O2
126	22.953	FLAG+H2O2
126	16.3128	FLAG+H2O2
126	22.3362	FLAG+H2O2
126	21.4401	FLAG+H2O2
126	15.4693	FLAG+H2O2
126	16.0816	FLAG+H2O2
126	21.4165	FLAG+H2O2
126	17.6932	FLAG+H2O2
126	15.9519	FLAG+H2O2
126	16.0274	FLAG+H2O2
126	19.4546	FLAG+H2O2
126	18.2033	FLAG+H2O2
126	16.0096	FLAG+H2O2
126	18.1392	FLAG+H2O2
126	16.1436	FLAG+H2O2
126	16.882	FLAG+H2O2
126	16.4221	FLAG+H2O2
126	19.3721	FLAG+H2O2
126	19.5132	FLAG+H2O2
126	19.7222	FLAG+H2O2
126	16.9135	FLAG+H2O2
126	19.234	FLAG+H2O2
126	17.4118	FLAG+H2O2
126	18.3297	FLAG+H2O2
126	23.4153	FLAG+H2O2
126	16.4486	FLAG+H2O2
126	20.3772	FLAG+H2O2
126	21.4097	FLAG+H2O2
126	15.7006	FLAG+H2O2
126	15.3231	FLAG+H2O2
126	15.5154	FLAG+H2O2
126	16.8009	FLAG+H2O2
126	14.9363	FLAG+H2O2
126	18.1257	FLAG+H2O2
126	18.355	FLAG+H2O2
126	17.5181	FLAG+H2O2
126	17.8862	FLAG+H2O2
126	15.1857	FLAG+H2O2
126	17.084	FLAG+H2O2
126	18.7145	FLAG+H2O2
126	19.0724	FLAG+H2O2
126	18.8761	FLAG+H2O2
126	18.7558	FLAG+H2O2
126	18.3696	FLAG+H2O2
126	18.2195	FLAG+H2O2
126	17.0884	FLAG+H2O2
126	16.8538	FLAG+H2O2
126	17.0353	FLAG+H2O2
126	18.731	FLAG+H2O2
126	17.0096	FLAG+H2O2
126	21.5103	FLAG+H2O2
126	19.072	FLAG+H2O2
126	21.0469	FLAG+H2O2
126	19.7205	FLAG+H2O2
126	17.6411	FLAG+H2O2
126	17.2129	FLAG+H2O2
126	19.9941	FLAG+H2O2
126	18.5862	FLAG+H2O2
126	15.7911	FLAG+H2O2
126	19.6955	FLAG+H2O2
126	14.7514	FLAG+H2O2
126	17.3399	FLAG+H2O2
126	14.1239	FLAG+H2O2
126	17.608	FLAG+H2O2
126	21.3727	FLAG+H2O2
126	19.5604	FLAG+H2O2
126	17.9732	FLAG+H2O2
126	16.9035	FLAG+H2O2
126	18.974	FLAG+H2O2
126	18.4477	FLAG+H2O2
126	23.286	FLAG+H2O2
126	17.2544	FLAG+H2O2
126	19.6619	FLAG+H2O2
126	16.9326	FLAG+H2O2
126	23.2854	FLAG+H2O2
126	19.2776	FLAG+H2O2
126	17.7735	FLAG+H2O2
126	18.1075	FLAG+H2O2
126	18.5011	FLAG+H2O2
126	18.0494	FLAG+H2O2
126	18.0292	FLAG+H2O2
126	18.3151	FLAG+H2O2
126	18.466	FLAG+H2O2
126	20.6882	FLAG+H2O2
126	18.1822	FLAG+H2O2
126	18.1916	FLAG+H2O2
126	16.3123	FLAG+H2O2
126	19.5299	FLAG+H2O2
126	17.8777	FLAG+H2O2
126	18.2201	FLAG+H2O2
126	17.7663	FLAG+H2O2
126	20.6542	FLAG+H2O2
126	19.4108	FLAG+H2O2
126	18.2879	FLAG+H2O2
126	18.7671	FLAG+H2O2
126	23.8726	FLAG+H2O2
126	19.5505	FLAG+H2O2
126	16.3582	FLAG+H2O2
126	18.0683	FLAG+H2O2
126	17.3582	FLAG+H2O2
126	15.0808	FLAG+H2O2
126	18.7856	FLAG+H2O2
126	18.1831	FLAG+H2O2
126	22.7367	FLAG+H2O2
126	15.8844	FLAG+H2O2
126	19.3135	FLAG+H2O2
126	15.8441	FLAG+H2O2
126	21.4778	FLAG+H2O2
126	16.4365	FLAG+H2O2
126	19.1584	FLAG+H2O2
126	23.0278	FLAG+H2O2
126	20.0266	FLAG+H2O2
126	20.2051	FLAG+H2O2
126	19.0214	FLAG+H2O2
126	21.2599	FLAG+H2O2
126	15.5594	FLAG+H2O2
126	15.4802	FLAG+H2O2
126	15.866	FLAG+H2O2
126	15.7772	FLAG+H2O2
126	15.1199	FLAG+H2O2
126	17.8791	FLAG+H2O2
126	18.2562	FLAG+H2O2
126	15.2701	FLAG+H2O2
126	18.3	FLAG+H2O2
126	17.3703	FLAG+H2O2
126	19.1603	FLAG+H2O2
126	17.9071	FLAG+H2O2
126	16.6581	FLAG+H2O2
126	17.9763	FLAG+H2O2
126	18.3516	FLAG+H2O2
126	16.3166	FLAG+H2O2
126	20.374	FLAG+H2O2
126	20.1946	FLAG+H2O2
126	17.6739	FLAG+H2O2
126	17.4839	FLAG+H2O2
126	17.8872	FLAG+H2O2
126	19.1634	FLAG+H2O2
126	18.6462	FLAG+H2O2
126	19.0205	FLAG+H2O2
126	17.9743	FLAG+H2O2
126	15.2723	FLAG+H2O2
126	14.604	FLAG+H2O2
126	17.5281	FLAG+H2O2
126	22.1573	FLAG+H2O2
126	19.7943	FLAG+H2O2
126	21.1608	FLAG+H2O2
126	18.7429	FLAG+H2O2
126	18.174	FLAG+H2O2
126	16.399	FLAG+H2O2
126	18.9112	FLAG+H2O2
126	17.9253	FLAG+H2O2
126	13.4744	FLAG+H2O2
126	18.1048	FLAG+H2O2
126	22.0713	FLAG+H2O2
126	18.9969	FLAG+H2O2
126	19.5076	FLAG+H2O2
126	14.7026	FLAG+H2O2
126	19.0078	FLAG+H2O2
126	16.9311	FLAG+H2O2
126	19.6917	FLAG+H2O2
126	18.7825	FLAG+H2O2
126	21.4526	FLAG+H2O2
126	20.2477	FLAG+H2O2
126	19.3727	FLAG+H2O2
126	18.7835	FLAG+H2O2
126	23.2158	FLAG+H2O2
126	19.7054	FLAG+H2O2
126	17.6475	FLAG+H2O2
126	19.9232	FLAG+H2O2
126	18.8173	FLAG+H2O2
126	17.669	FLAG+H2O2
126	22.2615	FLAG+H2O2
126	17.3716	FLAG+H2O2
126	17.72	FLAG+H2O2
126	20.1272	FLAG+H2O2
126	22.8681	FLAG+H2O2
126	21.6919	FLAG+H2O2
126	21.6979	FLAG+H2O2
126	19.3971	FLAG+H2O2
126	17.3751	FLAG+H2O2
126	18.4683	FLAG+H2O2
126	16.3314	FLAG+H2O2
126	20.3499	FLAG+H2O2
126	18.2491	FLAG+H2O2
126	17.6377	FLAG+H2O2
126	18.4365	FLAG+H2O2
126	17.5759	FLAG+H2O2
126	18.1512	FLAG+H2O2
126	17.5758	FLAG+H2O2
126	19.2267	FLAG+H2O2
126	18.0064	FLAG+H2O2
126	15.8706	FLAG+H2O2
126	16.1173	FLAG+H2O2
126	14.7528	FLAG+H2O2
126	16.8158	FLAG+H2O2
126	15.166	FLAG+H2O2
126	14.4507	FLAG+H2O2
126	18.0137	FLAG+H2O2
126	19.569	FLAG+H2O2
126	19.6841	FLAG+H2O2
126	13.8412	FLAG+H2O2
126	14.9576	FLAG+H2O2
126	17.6471	FLAG+H2O2
126	16.544	FLAG+H2O2
126	17.327	FLAG+H2O2
126	17.0802	FLAG+H2O2
126	15.3031	FLAG+H2O2
126	17.2202	FLAG+H2O2
126	18.3331	FLAG+H2O2
126	19.3115	FLAG+H2O2
126	19.3154	FLAG+H2O2
126	17.8857	FLAG+H2O2
126	16.4966	FLAG+H2O2
126	16.1683	FLAG+H2O2
126	15.4638	FLAG+H2O2
126	17.4758	FLAG+H2O2
126	17.3329	FLAG+H2O2
126	16.7019	FLAG+H2O2
126	17.2357	FLAG+H2O2
126	18.7832	FLAG+H2O2
126	16.5274	FLAG+H2O2
126	15.5756	FLAG+H2O2
126	21.2967	FLAG+H2O2
126	18.0406	FLAG+H2O2
126	18.0912	FLAG+H2O2
126	17.3498	FLAG+H2O2
126	17.0879	FLAG+H2O2
126	16.6739	FLAG+H2O2
126	17.552	FLAG+H2O2
126	16.343	FLAG+H2O2
126	15.6609	FLAG+H2O2
126	15.7779	FLAG+H2O2
126	15.9391	FLAG+H2O2
126	16.3869	FLAG+H2O2
126	14.5022	FLAG+H2O2
126	16.2567	FLAG+H2O2
126	18.0098	FLAG+H2O2
126	20.633	FLAG+H2O2
126	19.471	FLAG+H2O2
126	20.8288	FLAG+H2O2
126	19.9554	FLAG+H2O2
126	21.1226	FLAG+H2O2
126	18.1312	FLAG+H2O2
126	20.3006	FLAG+H2O2
126	19.0271	FLAG+H2O2
126	22.0845	FLAG+H2O2
126	17.793	FLAG+H2O2
126	15.7972	FLAG+H2O2
126	18.9761	FLAG+H2O2
126	21.3837	FLAG+H2O2
126	16.3912	FLAG+H2O2
126	17.0725	FLAG+H2O2
126	16.089	FLAG+H2O2
126	18.3522	FLAG+H2O2
126	18.4345	FLAG+H2O2
126	17.2253	FLAG+H2O2
126	17.9276	FLAG+H2O2
126	17.9817	FLAG+H2O2
126	12.8657	FLAG+H2O2
126	17.5708	FLAG+H2O2
126	17.3261	FLAG+H2O2
126	16.7716	FLAG+H2O2
126	20.1122	FLAG+H2O2
126	17.177	FLAG+H2O2
126	16.1314	FLAG+H2O2
126	13.1562	FLAG+H2O2
126	19.7981	FLAG+H2O2
126	17.3366	FLAG+H2O2
126	14.6194	FLAG+H2O2
126	18.1968	FLAG+H2O2
126	18.6714	FLAG+H2O2
126	19.1739	FLAG+H2O2
126	16.8348	FLAG+H2O2
126	18.0336	FLAG+H2O2
126	18.7449	FLAG+H2O2
126	16.354	FLAG+H2O2
126	19.2085	FLAG+H2O2
126	17.5806	FLAG+H2O2
126	17.7255	FLAG+H2O2
126	18.8257	FLAG+H2O2
126	17.5953	FLAG+H2O2
126	20.0456	FLAG+H2O2
126	18.4086	FLAG+H2O2
126	18.4242	FLAG+H2O2
126	17.7266	FLAG+H2O2
126	17.6392	FLAG+H2O2
126	16.2035	FLAG+H2O2
126	24.8316	FLAG+H2O2
126	23.4069	FLAG+H2O2
126	20.7517	FLAG+H2O2
126	17.6204	FLAG+H2O2
126	22.1368	FLAG+H2O2
126	19.2262	FLAG+H2O2
126	17.6455	FLAG+H2O2
126	15.8694	FLAG+H2O2
126	19.3963	FLAG+H2O2
126	18.2531	FLAG+H2O2
126	15.6929	FLAG+H2O2
126	17.1657	FLAG+H2O2
126	18.4833	FLAG+H2O2
126	18.5814	FLAG+H2O2
126	16.7796	FLAG+H2O2
126	21.0326	FLAG+H2O2
126	19.411	FLAG+H2O2
126	18.2053	FLAG+H2O2
126	16.4505	FLAG+H2O2
126	19.2395	FLAG+H2O2
126	18.0558	FLAG+H2O2
126	20.5825	FLAG+H2O2
126	18.5151	FLAG+H2O2
127N	17.2513	FLAG+H2O2
127N	15.7704	FLAG+H2O2
127N	17.292	FLAG+H2O2
127N	18.0027	FLAG+H2O2
127N	22.8576	FLAG+H2O2
127N	20.241	FLAG+H2O2
127N	17.4611	FLAG+H2O2
127N	16.1816	FLAG+H2O2
127N	21.3512	FLAG+H2O2
127N	18.0076	FLAG+H2O2
127N	17.0853	FLAG+H2O2
127N	18.5011	FLAG+H2O2
127N	18.2371	FLAG+H2O2
127N	16.3617	FLAG+H2O2
127N	19.6163	FLAG+H2O2
127N	16.7215	FLAG+H2O2
127N	16.9858	FLAG+H2O2
127N	18.0578	FLAG+H2O2
127N	16.3182	FLAG+H2O2
127N	16.7265	FLAG+H2O2
127N	18.9052	FLAG+H2O2
127N	21.6995	FLAG+H2O2
127N	15.9896	FLAG+H2O2
127N	16.0311	FLAG+H2O2
127N	18.1925	FLAG+H2O2
127N	17.0126	FLAG+H2O2
127N	15.9951	FLAG+H2O2
127N	18.1024	FLAG+H2O2
127N	20.0382	FLAG+H2O2
127N	17.1067	FLAG+H2O2
127N	15.6488	FLAG+H2O2
127N	16.7371	FLAG+H2O2
127N	16.4084	FLAG+H2O2
127N	20.1001	FLAG+H2O2
127N	22.95	FLAG+H2O2
127N	17.2028	FLAG+H2O2
127N	18.0839	FLAG+H2O2
127N	18.2263	FLAG+H2O2
127N	13.806	FLAG+H2O2
127N	15.6686	FLAG+H2O2
127N	19.3765	FLAG+H2O2
127N	17.118	FLAG+H2O2
127N	17.9869	FLAG+H2O2
127N	15.1257	FLAG+H2O2
127N	15.7214	FLAG+H2O2
127N	16.5907	FLAG+H2O2
127N	16.4674	FLAG+H2O2
127N	17.3301	FLAG+H2O2
127N	17.2266	FLAG+H2O2
127N	15.1297	FLAG+H2O2
127N	13.8495	FLAG+H2O2
127N	15.8196	FLAG+H2O2
127N	23.1817	FLAG+H2O2
127N	19.8914	FLAG+H2O2
127N	17.7572	FLAG+H2O2
127N	20.1069	FLAG+H2O2
127N	20.5308	FLAG+H2O2
127N	17.5133	FLAG+H2O2
127N	19.0952	FLAG+H2O2
127N	15.112	FLAG+H2O2
127N	22.6612	FLAG+H2O2
127N	20.8114	FLAG+H2O2
127N	17.3398	FLAG+H2O2
127N	16.1527	FLAG+H2O2
127N	17.9759	FLAG+H2O2
127N	15.7498	FLAG+H2O2
127N	18.4889	FLAG+H2O2
127N	16.7703	FLAG+H2O2
127N	14.8786	FLAG+H2O2
127N	15.0188	FLAG+H2O2
127N	20.4914	FLAG+H2O2
127N	18.4135	FLAG+H2O2
127N	16.5023	FLAG+H2O2
127N	16.8452	FLAG+H2O2
127N	22.3784	FLAG+H2O2
127N	21.6923	FLAG+H2O2
127N	17.628	FLAG+H2O2
127N	16.8044	FLAG+H2O2
127N	22.9224	FLAG+H2O2
127N	23.1173	FLAG+H2O2
127N	17.2915	FLAG+H2O2
127N	22.5345	FLAG+H2O2
127N	21.7889	FLAG+H2O2
127N	15.263	FLAG+H2O2
127N	16.2025	FLAG+H2O2
127N	20.8422	FLAG+H2O2
127N	17.2949	FLAG+H2O2
127N	15.6039	FLAG+H2O2
127N	16.1482	FLAG+H2O2
127N	19.6946	FLAG+H2O2
127N	18.2197	FLAG+H2O2
127N	16.022	FLAG+H2O2
127N	17.3684	FLAG+H2O2
127N	15.964	FLAG+H2O2
127N	16.9313	FLAG+H2O2
127N	15.7488	FLAG+H2O2
127N	19.6119	FLAG+H2O2
127N	20.0019	FLAG+H2O2
127N	19.8929	FLAG+H2O2
127N	16.9675	FLAG+H2O2
127N	19.4486	FLAG+H2O2
127N	17.1978	FLAG+H2O2
127N	17.7883	FLAG+H2O2
127N	23.4144	FLAG+H2O2
127N	16.1254	FLAG+H2O2
127N	20.1966	FLAG+H2O2
127N	21.7205	FLAG+H2O2
127N	16.2726	FLAG+H2O2
127N	15.355	FLAG+H2O2
127N	14.9566	FLAG+H2O2
127N	17.361	FLAG+H2O2
127N	14.4285	FLAG+H2O2
127N	17.6893	FLAG+H2O2
127N	18.0653	FLAG+H2O2
127N	17.1143	FLAG+H2O2
127N	17.8179	FLAG+H2O2
127N	15.2693	FLAG+H2O2
127N	16.5159	FLAG+H2O2
127N	18.4165	FLAG+H2O2
127N	19.6148	FLAG+H2O2
127N	18.803	FLAG+H2O2
127N	18.8131	FLAG+H2O2
127N	18.6228	FLAG+H2O2
127N	18.4289	FLAG+H2O2
127N	17.1525	FLAG+H2O2
127N	16.7878	FLAG+H2O2
127N	16.826	FLAG+H2O2
127N	19.0575	FLAG+H2O2
127N	17.333	FLAG+H2O2
127N	21.9343	FLAG+H2O2
127N	19.316	FLAG+H2O2
127N	20.9197	FLAG+H2O2
127N	19.5809	FLAG+H2O2
127N	17.5488	FLAG+H2O2
127N	17.0755	FLAG+H2O2
127N	20.1419	FLAG+H2O2
127N	19.1296	FLAG+H2O2
127N	15.8546	FLAG+H2O2
127N	19.8926	FLAG+H2O2
127N	15.5024	FLAG+H2O2
127N	17.6184	FLAG+H2O2
127N	14.7517	FLAG+H2O2
127N	18.1976	FLAG+H2O2
127N	21.6167	FLAG+H2O2
127N	19.9332	FLAG+H2O2
127N	17.9557	FLAG+H2O2
127N	16.9923	FLAG+H2O2
127N	19.0536	FLAG+H2O2
127N	18.4215	FLAG+H2O2
127N	23.3687	FLAG+H2O2
127N	16.9466	FLAG+H2O2
127N	19.6402	FLAG+H2O2
127N	16.5837	FLAG+H2O2
127N	23.1344	FLAG+H2O2
127N	19.158	FLAG+H2O2
127N	17.7064	FLAG+H2O2
127N	18.13	FLAG+H2O2
127N	18.3455	FLAG+H2O2
127N	18.0122	FLAG+H2O2
127N	18.436	FLAG+H2O2
127N	17.4278	FLAG+H2O2
127N	18.5387	FLAG+H2O2
127N	20.6613	FLAG+H2O2
127N	18.1531	FLAG+H2O2
127N	17.9918	FLAG+H2O2
127N	16.1298	FLAG+H2O2
127N	19.2137	FLAG+H2O2
127N	17.3679	FLAG+H2O2
127N	17.8592	FLAG+H2O2
127N	17.5804	FLAG+H2O2
127N	20.4131	FLAG+H2O2
127N	19.0916	FLAG+H2O2
127N	17.6013	FLAG+H2O2
127N	18.6073	FLAG+H2O2
127N	23.8813	FLAG+H2O2
127N	19.6226	FLAG+H2O2
127N	16.2885	FLAG+H2O2
127N	18.6917	FLAG+H2O2
127N	17.9959	FLAG+H2O2
127N	15.6964	FLAG+H2O2
127N	18.1954	FLAG+H2O2
127N	17.5878	FLAG+H2O2
127N	23.0044	FLAG+H2O2
127N	16.2837	FLAG+H2O2
127N	19.8846	FLAG+H2O2
127N	16.6135	FLAG+H2O2
127N	21.4396	FLAG+H2O2
127N	16.1076	FLAG+H2O2
127N	19.3884	FLAG+H2O2
127N	23.2583	FLAG+H2O2
127N	20.3119	FLAG+H2O2
127N	20.3268	FLAG+H2O2
127N	18.7554	FLAG+H2O2
127N	21.0599	FLAG+H2O2
127N	15.4053	FLAG+H2O2
127N	15.6246	FLAG+H2O2
127N	15.1808	FLAG+H2O2
127N	15.9233	FLAG+H2O2
127N	15.2852	FLAG+H2O2
127N	17.527	FLAG+H2O2
127N	18.1989	FLAG+H2O2
127N	15.3965	FLAG+H2O2
127N	17.0724	FLAG+H2O2
127N	17.8215	FLAG+H2O2
127N	20.1079	FLAG+H2O2
127N	17.7452	FLAG+H2O2
127N	16.6953	FLAG+H2O2
127N	17.4695	FLAG+H2O2
127N	18.0779	FLAG+H2O2
127N	16.2891	FLAG+H2O2
127N	20.2027	FLAG+H2O2
127N	20.4293	FLAG+H2O2
127N	18.0275	FLAG+H2O2
127N	17.4098	FLAG+H2O2
127N	18.6223	FLAG+H2O2
127N	19.1546	FLAG+H2O2
127N	18.1946	FLAG+H2O2
127N	18.766	FLAG+H2O2
127N	17.9772	FLAG+H2O2
127N	16.182	FLAG+H2O2
127N	14.9747	FLAG+H2O2
127N	18.3625	FLAG+H2O2
127N	22.2784	FLAG+H2O2
127N	19.0419	FLAG+H2O2
127N	21.1344	FLAG+H2O2
127N	18.7234	FLAG+H2O2
127N	19.1583	FLAG+H2O2
127N	16.0579	FLAG+H2O2
127N	17.241	FLAG+H2O2
127N	17.7847	FLAG+H2O2
127N	13.4253	FLAG+H2O2
127N	18.203	FLAG+H2O2
127N	21.9429	FLAG+H2O2
127N	18.934	FLAG+H2O2
127N	18.6655	FLAG+H2O2
127N	13.9523	FLAG+H2O2
127N	19.4299	FLAG+H2O2
127N	17.4871	FLAG+H2O2
127N	19.8311	FLAG+H2O2
127N	18.9161	FLAG+H2O2
127N	21.5692	FLAG+H2O2
127N	20.1703	FLAG+H2O2
127N	19.1777	FLAG+H2O2
127N	18.874	FLAG+H2O2
127N	23.2569	FLAG+H2O2
127N	19.9908	FLAG+H2O2
127N	17.6261	FLAG+H2O2
127N	20.3171	FLAG+H2O2
127N	19.3727	FLAG+H2O2
127N	17.4612	FLAG+H2O2
127N	22.2253	FLAG+H2O2
127N	16.9977	FLAG+H2O2
127N	18.1317	FLAG+H2O2
127N	20.5271	FLAG+H2O2
127N	22.8246	FLAG+H2O2
127N	22.4485	FLAG+H2O2
127N	21.7654	FLAG+H2O2
127N	18.8577	FLAG+H2O2
127N	17.0756	FLAG+H2O2
127N	16.594	FLAG+H2O2
127N	15.8932	FLAG+H2O2
127N	20.3211	FLAG+H2O2
127N	18.0834	FLAG+H2O2
127N	17.6797	FLAG+H2O2
127N	18.3687	FLAG+H2O2
127N	17.2664	FLAG+H2O2
127N	18.3129	FLAG+H2O2
127N	17.8693	FLAG+H2O2
127N	19.5632	FLAG+H2O2
127N	18.9858	FLAG+H2O2
127N	16.2634	FLAG+H2O2
127N	17.0947	FLAG+H2O2
127N	14.9435	FLAG+H2O2
127N	17.7605	FLAG+H2O2
127N	16.1544	FLAG+H2O2
127N	14.7046	FLAG+H2O2
127N	16.9831	FLAG+H2O2
127N	19.4451	FLAG+H2O2
127N	19.6303	FLAG+H2O2
127N	13.7729	FLAG+H2O2
127N	14.8989	FLAG+H2O2
127N	17.4309	FLAG+H2O2
127N	17.1128	FLAG+H2O2
127N	17.1515	FLAG+H2O2
127N	17.1397	FLAG+H2O2
127N	15.4458	FLAG+H2O2
127N	17.5076	FLAG+H2O2
127N	18.3531	FLAG+H2O2
127N	19.0774	FLAG+H2O2
127N	19.4282	FLAG+H2O2
127N	17.8111	FLAG+H2O2
127N	17.1316	FLAG+H2O2
127N	15.763	FLAG+H2O2
127N	15.3184	FLAG+H2O2
127N	17.3765	FLAG+H2O2
127N	17.09	FLAG+H2O2
127N	16.0111	FLAG+H2O2
127N	16.7362	FLAG+H2O2
127N	19.073	FLAG+H2O2
127N	16.5973	FLAG+H2O2
127N	15.1377	FLAG+H2O2
127N	21.0952	FLAG+H2O2
127N	18.0287	FLAG+H2O2
127N	17.8316	FLAG+H2O2
127N	17.3126	FLAG+H2O2
127N	16.8448	FLAG+H2O2
127N	16.8157	FLAG+H2O2
127N	17.5087	FLAG+H2O2
127N	16.0604	FLAG+H2O2
127N	16.1869	FLAG+H2O2
127N	15.2965	FLAG+H2O2
127N	15.6277	FLAG+H2O2
127N	16.1168	FLAG+H2O2
127N	14.2191	FLAG+H2O2
127N	15.9161	FLAG+H2O2
127N	17.69	FLAG+H2O2
127N	20.5942	FLAG+H2O2
127N	19.4318	FLAG+H2O2
127N	20.7144	FLAG+H2O2
127N	19.7628	FLAG+H2O2
127N	20.9964	FLAG+H2O2
127N	18.0357	FLAG+H2O2
127N	19.9867	FLAG+H2O2
127N	19.0078	FLAG+H2O2
127N	22.1263	FLAG+H2O2
127N	17.5567	FLAG+H2O2
127N	15.5985	FLAG+H2O2
127N	18.3744	FLAG+H2O2
127N	21.0585	FLAG+H2O2
127N	16.2641	FLAG+H2O2
127N	17.4437	FLAG+H2O2
127N	16.1041	FLAG+H2O2
127N	18.0163	FLAG+H2O2
127N	18.2103	FLAG+H2O2
127N	16.8514	FLAG+H2O2
127N	17.5495	FLAG+H2O2
127N	17.475	FLAG+H2O2
127N	14.0833	FLAG+H2O2
127N	17.6906	FLAG+H2O2
127N	17.6344	FLAG+H2O2
127N	16.698	FLAG+H2O2
127N	20.2671	FLAG+H2O2
127N	17.3754	FLAG+H2O2
127N	16.0532	FLAG+H2O2
127N	13.1824	FLAG+H2O2
127N	20.0976	FLAG+H2O2
127N	17.3095	FLAG+H2O2
127N	14.8058	FLAG+H2O2
127N	18.0631	FLAG+H2O2
127N	18.1914	FLAG+H2O2
127N	18.626	FLAG+H2O2
127N	16.5045	FLAG+H2O2
127N	18.0955	FLAG+H2O2
127N	19.2659	FLAG+H2O2
127N	16.4312	FLAG+H2O2
127N	19.1976	FLAG+H2O2
127N	17.6652	FLAG+H2O2
127N	18.9709	FLAG+H2O2
127N	19.2032	FLAG+H2O2
127N	18.0419	FLAG+H2O2
127N	19.8553	FLAG+H2O2
127N	18.2799	FLAG+H2O2
127N	18.5259	FLAG+H2O2
127N	16.3151	FLAG+H2O2
127N	16.2991	FLAG+H2O2
127N	15.6178	FLAG+H2O2
127N	24.5146	FLAG+H2O2
127N	23.1246	FLAG+H2O2
127N	20.587	FLAG+H2O2
127N	17.6006	FLAG+H2O2
127N	22.1329	FLAG+H2O2
127N	18.7435	FLAG+H2O2
127N	16.9865	FLAG+H2O2
127N	15.3796	FLAG+H2O2
127N	20.0683	FLAG+H2O2
127N	18.4306	FLAG+H2O2
127N	15.3106	FLAG+H2O2
127N	17.4134	FLAG+H2O2
127N	18.4624	FLAG+H2O2
127N	17.8589	FLAG+H2O2
127N	17.4854	FLAG+H2O2
127N	21.6903	FLAG+H2O2
127N	19.087	FLAG+H2O2
127N	18.9071	FLAG+H2O2
127N	16.5372	FLAG+H2O2
127N	19.5563	FLAG+H2O2
127N	18.3311	FLAG+H2O2
127N	20.9208	FLAG+H2O2
127N	16.7385	FLAG+H2O2
127C	17.0982	FLAG+H2O2
127C	15.5344	FLAG+H2O2
127C	17.0051	FLAG+H2O2
127C	18.1846	FLAG+H2O2
127C	22.9535	FLAG+H2O2
127C	20.4771	FLAG+H2O2
127C	17.4847	FLAG+H2O2
127C	16.3459	FLAG+H2O2
127C	21.727	FLAG+H2O2
127C	17.7411	FLAG+H2O2
127C	17.3305	FLAG+H2O2
127C	18.2427	FLAG+H2O2
127C	18.2031	FLAG+H2O2
127C	16.4908	FLAG+H2O2
127C	19.6499	FLAG+H2O2
127C	16.8489	FLAG+H2O2
127C	16.1261	FLAG+H2O2
127C	17.9096	FLAG+H2O2
127C	16.4681	FLAG+H2O2
127C	16.6857	FLAG+H2O2
127C	18.6206	FLAG+H2O2
127C	21.612	FLAG+H2O2
127C	16.0314	FLAG+H2O2
127C	15.6405	FLAG+H2O2
127C	18.1092	FLAG+H2O2
127C	16.9371	FLAG+H2O2
127C	15.819	FLAG+H2O2
127C	17.758	FLAG+H2O2
127C	19.8312	FLAG+H2O2
127C	16.7917	FLAG+H2O2
127C	15.7205	FLAG+H2O2
127C	16.3473	FLAG+H2O2
127C	15.431	FLAG+H2O2
127C	19.1363	FLAG+H2O2
127C	23.2964	FLAG+H2O2
127C	16.6756	FLAG+H2O2
127C	18.133	FLAG+H2O2
127C	18.2913	FLAG+H2O2
127C	13.8727	FLAG+H2O2
127C	15.539	FLAG+H2O2
127C	19.7369	FLAG+H2O2
127C	17.2755	FLAG+H2O2
127C	17.2837	FLAG+H2O2
127C	15.1297	FLAG+H2O2
127C	15.667	FLAG+H2O2
127C	16.3429	FLAG+H2O2
127C	16.5047	FLAG+H2O2
127C	17.5961	FLAG+H2O2
127C	17.3919	FLAG+H2O2
127C	14.7948	FLAG+H2O2
127C	13.7854	FLAG+H2O2
127C	15.3245	FLAG+H2O2
127C	23.4631	FLAG+H2O2
127C	20.2127	FLAG+H2O2
127C	17.9502	FLAG+H2O2
127C	20.484	FLAG+H2O2
127C	20.721	FLAG+H2O2
127C	17.8208	FLAG+H2O2
127C	19.2805	FLAG+H2O2
127C	15.5345	FLAG+H2O2
127C	22.4316	FLAG+H2O2
127C	20.7203	FLAG+H2O2
127C	17.132	FLAG+H2O2
127C	15.7572	FLAG+H2O2
127C	17.0126	FLAG+H2O2
127C	15.832	FLAG+H2O2
127C	18.4414	FLAG+H2O2
127C	16.3236	FLAG+H2O2
127C	14.7576	FLAG+H2O2
127C	14.0712	FLAG+H2O2
127C	20.1301	FLAG+H2O2
127C	18.1239	FLAG+H2O2
127C	16.3313	FLAG+H2O2
127C	16.6561	FLAG+H2O2
127C	22.4941	FLAG+H2O2
127C	21.8195	FLAG+H2O2
127C	18.3365	FLAG+H2O2
127C	17.4711	FLAG+H2O2
127C	22.6884	FLAG+H2O2
127C	22.9267	FLAG+H2O2
127C	16.271	FLAG+H2O2
127C	22.8436	FLAG+H2O2
127C	22.0421	FLAG+H2O2
127C	15.3434	FLAG+H2O2
127C	16.6648	FLAG+H2O2
127C	20.7359	FLAG+H2O2
127C	17.6483	FLAG+H2O2
127C	16.1556	FLAG+H2O2
127C	16.0864	FLAG+H2O2
127C	19.6575	FLAG+H2O2
127C	18.1511	FLAG+H2O2
127C	16.1115	FLAG+H2O2
127C	17.4617	FLAG+H2O2
127C	15.5134	FLAG+H2O2
127C	17.0566	FLAG+H2O2
127C	16.163	FLAG+H2O2
127C	20.1477	FLAG+H2O2
127C	20.2959	FLAG+H2O2
127C	19.9566	FLAG+H2O2
127C	17.1045	FLAG+H2O2
127C	19.3557	FLAG+H2O2
127C	16.9009	FLAG+H2O2
127C	18.0229	FLAG+H2O2
127C	23.2541	FLAG+H2O2
127C	15.9658	FLAG+H2O2
127C	20.0816	FLAG+H2O2
127C	21.5586	FLAG+H2O2
127C	16.4291	FLAG+H2O2
127C	15.541	FLAG+H2O2
127C	15.0143	FLAG+H2O2
127C	17.4793	FLAG+H2O2
127C	13.9083	FLAG+H2O2
127C	17.8213	FLAG+H2O2
127C	17.785	FLAG+H2O2
127C	17.5655	FLAG+H2O2
127C	17.9741	FLAG+H2O2
127C	15.3553	FLAG+H2O2
127C	16.4455	FLAG+H2O2
127C	19.0219	FLAG+H2O2
127C	19.747	FLAG+H2O2
127C	18.8673	FLAG+H2O2
127C	18.8188	FLAG+H2O2
127C	18.6943	FLAG+H2O2
127C	18.2628	FLAG+H2O2
127C	17.0119	FLAG+H2O2
127C	16.5962	FLAG+H2O2
127C	16.6807	FLAG+H2O2
127C	19.1581	FLAG+H2O2
127C	17.0477	FLAG+H2O2
127C	21.8987	FLAG+H2O2
127C	19.291	FLAG+H2O2
127C	20.9179	FLAG+H2O2
127C	19.7611	FLAG+H2O2
127C	17.6357	FLAG+H2O2
127C	17.0116	FLAG+H2O2
127C	19.9926	FLAG+H2O2
127C	18.7867	FLAG+H2O2
127C	15.0952	FLAG+H2O2
127C	19.7762	FLAG+H2O2
127C	15.2989	FLAG+H2O2
127C	17.4187	FLAG+H2O2
127C	14.4041	FLAG+H2O2
127C	17.8196	FLAG+H2O2
127C	21.4839	FLAG+H2O2
127C	19.8284	FLAG+H2O2
127C	17.8768	FLAG+H2O2
127C	17.1726	FLAG+H2O2
127C	19.2776	FLAG+H2O2
127C	18.4696	FLAG+H2O2
127C	23.4196	FLAG+H2O2
127C	16.8239	FLAG+H2O2
127C	19.8725	FLAG+H2O2
127C	16.7348	FLAG+H2O2
127C	23.447	FLAG+H2O2
127C	19.4769	FLAG+H2O2
127C	17.7197	FLAG+H2O2
127C	18.1564	FLAG+H2O2
127C	18.6592	FLAG+H2O2
127C	18.0551	FLAG+H2O2
127C	18.4411	FLAG+H2O2
127C	17.7552	FLAG+H2O2
127C	18.4358	FLAG+H2O2
127C	20.9401	FLAG+H2O2
127C	18.4701	FLAG+H2O2
127C	17.7057	FLAG+H2O2
127C	15.5516	FLAG+H2O2
127C	19.5128	FLAG+H2O2
127C	17.7957	FLAG+H2O2
127C	17.5171	FLAG+H2O2
127C	17.3404	FLAG+H2O2
127C	20.5914	FLAG+H2O2
127C	19.3969	FLAG+H2O2
127C	17.6487	FLAG+H2O2
127C	19.1026	FLAG+H2O2
127C	23.8664	FLAG+H2O2
127C	19.4549	FLAG+H2O2
127C	16.2692	FLAG+H2O2
127C	18.3122	FLAG+H2O2
127C	17.9534	FLAG+H2O2
127C	15.5849	FLAG+H2O2
127C	18.4101	FLAG+H2O2
127C	17.8727	FLAG+H2O2
127C	22.8894	FLAG+H2O2
127C	16.0339	FLAG+H2O2
127C	20.1243	FLAG+H2O2
127C	16.7992	FLAG+H2O2
127C	21.786	FLAG+H2O2
127C	16.5319	FLAG+H2O2
127C	19.414	FLAG+H2O2
127C	23.1922	FLAG+H2O2
127C	20.1177	FLAG+H2O2
127C	20.1798	FLAG+H2O2
127C	19.1258	FLAG+H2O2
127C	21.2771	FLAG+H2O2
127C	15.4979	FLAG+H2O2
127C	15.71	FLAG+H2O2
127C	14.9938	FLAG+H2O2
127C	15.7645	FLAG+H2O2
127C	15.2329	FLAG+H2O2
127C	17.5801	FLAG+H2O2
127C	18.4194	FLAG+H2O2
127C	15.6092	FLAG+H2O2
127C	17.3448	FLAG+H2O2
127C	17.6259	FLAG+H2O2
127C	20.0378	FLAG+H2O2
127C	18.0454	FLAG+H2O2
127C	16.7129	FLAG+H2O2
127C	17.5533	FLAG+H2O2
127C	18.3024	FLAG+H2O2
127C	15.8583	FLAG+H2O2
127C	20.236	FLAG+H2O2
127C	20.3319	FLAG+H2O2
127C	17.7617	FLAG+H2O2
127C	17.163	FLAG+H2O2
127C	18.8159	FLAG+H2O2
127C	19.2526	FLAG+H2O2
127C	18.202	FLAG+H2O2
127C	18.7328	FLAG+H2O2
127C	18.2449	FLAG+H2O2
127C	15.6269	FLAG+H2O2
127C	14.372	FLAG+H2O2
127C	17.8923	FLAG+H2O2
127C	22.2563	FLAG+H2O2
127C	18.575	FLAG+H2O2
127C	21.1943	FLAG+H2O2
127C	18.6904	FLAG+H2O2
127C	18.2268	FLAG+H2O2
127C	15.7174	FLAG+H2O2
127C	18.5239	FLAG+H2O2
127C	17.5312	FLAG+H2O2
127C	13.5204	FLAG+H2O2
127C	18.722	FLAG+H2O2
127C	22.0594	FLAG+H2O2
127C	18.8865	FLAG+H2O2
127C	18.8432	FLAG+H2O2
127C	14.3577	FLAG+H2O2
127C	19.2508	FLAG+H2O2
127C	17.5168	FLAG+H2O2
127C	19.8043	FLAG+H2O2
127C	18.751	FLAG+H2O2
127C	21.6594	FLAG+H2O2
127C	20.2171	FLAG+H2O2
127C	19.3432	FLAG+H2O2
127C	18.6679	FLAG+H2O2
127C	23.33	FLAG+H2O2
127C	19.5852	FLAG+H2O2
127C	17.5687	FLAG+H2O2
127C	20.1801	FLAG+H2O2
127C	19.058	FLAG+H2O2
127C	17.4893	FLAG+H2O2
127C	22.3046	FLAG+H2O2
127C	17.1529	FLAG+H2O2
127C	18.2768	FLAG+H2O2
127C	20.7996	FLAG+H2O2
127C	23.0088	FLAG+H2O2
127C	22.6177	FLAG+H2O2
127C	22.0582	FLAG+H2O2
127C	19.0043	FLAG+H2O2
127C	17.2529	FLAG+H2O2
127C	17.4548	FLAG+H2O2
127C	15.9934	FLAG+H2O2
127C	20.3944	FLAG+H2O2
127C	17.9692	FLAG+H2O2
127C	17.7906	FLAG+H2O2
127C	18.874	FLAG+H2O2
127C	17.5429	FLAG+H2O2
127C	18.3943	FLAG+H2O2
127C	18.2318	FLAG+H2O2
127C	19.4561	FLAG+H2O2
127C	19.0628	FLAG+H2O2
127C	16.467	FLAG+H2O2
127C	17.2869	FLAG+H2O2
127C	14.7517	FLAG+H2O2
127C	17.5234	FLAG+H2O2
127C	15.8442	FLAG+H2O2
127C	14.6853	FLAG+H2O2
127C	17.6105	FLAG+H2O2
127C	19.6465	FLAG+H2O2
127C	19.7654	FLAG+H2O2
127C	14.385	FLAG+H2O2
127C	14.0411	FLAG+H2O2
127C	17.3944	FLAG+H2O2
127C	16.6948	FLAG+H2O2
127C	17.3647	FLAG+H2O2
127C	17.455	FLAG+H2O2
127C	14.5566	FLAG+H2O2
127C	17.8389	FLAG+H2O2
127C	18.771	FLAG+H2O2
127C	19.2253	FLAG+H2O2
127C	19.4924	FLAG+H2O2
127C	18.0405	FLAG+H2O2
127C	16.9582	FLAG+H2O2
127C	15.9927	FLAG+H2O2
127C	15.3803	FLAG+H2O2
127C	17.5792	FLAG+H2O2
127C	16.8035	FLAG+H2O2
127C	16.4248	FLAG+H2O2
127C	16.6196	FLAG+H2O2
127C	19.2324	FLAG+H2O2
127C	17.2457	FLAG+H2O2
127C	15.3027	FLAG+H2O2
127C	21.3671	FLAG+H2O2
127C	17.9739	FLAG+H2O2
127C	17.9083	FLAG+H2O2
127C	17.4055	FLAG+H2O2
127C	16.4726	FLAG+H2O2
127C	16.2648	FLAG+H2O2
127C	17.9262	FLAG+H2O2
127C	16.0082	FLAG+H2O2
127C	15.7298	FLAG+H2O2
127C	15.2734	FLAG+H2O2
127C	15.7405	FLAG+H2O2
127C	16.0502	FLAG+H2O2
127C	13.1667	FLAG+H2O2
127C	15.4867	FLAG+H2O2
127C	17.9541	FLAG+H2O2
127C	20.7912	FLAG+H2O2
127C	19.6655	FLAG+H2O2
127C	20.9753	FLAG+H2O2
127C	20.135	FLAG+H2O2
127C	21.3045	FLAG+H2O2
127C	18.2291	FLAG+H2O2
127C	20.3891	FLAG+H2O2
127C	18.9937	FLAG+H2O2
127C	22.2264	FLAG+H2O2
127C	17.7357	FLAG+H2O2
127C	15.7265	FLAG+H2O2
127C	19.0268	FLAG+H2O2
127C	21.6188	FLAG+H2O2
127C	16.2875	FLAG+H2O2
127C	17.2592	FLAG+H2O2
127C	16.2456	FLAG+H2O2
127C	17.9125	FLAG+H2O2
127C	18.8472	FLAG+H2O2
127C	17.0131	FLAG+H2O2
127C	17.8647	FLAG+H2O2
127C	18.0829	FLAG+H2O2
127C	13.686	FLAG+H2O2
127C	17.6587	FLAG+H2O2
127C	17.9816	FLAG+H2O2
127C	16.8216	FLAG+H2O2
127C	20.3438	FLAG+H2O2
127C	17.1511	FLAG+H2O2
127C	16.1573	FLAG+H2O2
127C	11.959	FLAG+H2O2
127C	20.0561	FLAG+H2O2
127C	17.1635	FLAG+H2O2
127C	14.8454	FLAG+H2O2
127C	17.654	FLAG+H2O2
127C	18.327	FLAG+H2O2
127C	18.8799	FLAG+H2O2
127C	16.8644	FLAG+H2O2
127C	17.7609	FLAG+H2O2
127C	19.2799	FLAG+H2O2
127C	15.769	FLAG+H2O2
127C	19.3806	FLAG+H2O2
127C	17.6596	FLAG+H2O2
127C	17.6549	FLAG+H2O2
127C	19.1828	FLAG+H2O2
127C	17.9326	FLAG+H2O2
127C	20.2571	FLAG+H2O2
127C	18.6286	FLAG+H2O2
127C	18.3989	FLAG+H2O2
127C	16.6172	FLAG+H2O2
127C	16.468	FLAG+H2O2
127C	14.6859	FLAG+H2O2
127C	24.7469	FLAG+H2O2
127C	23.2582	FLAG+H2O2
127C	20.6279	FLAG+H2O2
127C	17.4684	FLAG+H2O2
127C	22.5023	FLAG+H2O2
127C	18.5297	FLAG+H2O2
127C	16.7344	FLAG+H2O2
127C	15.4626	FLAG+H2O2
127C	19.8127	FLAG+H2O2
127C	18.6524	FLAG+H2O2
127C	14.8904	FLAG+H2O2
127C	17.8477	FLAG+H2O2
127C	18.6247	FLAG+H2O2
127C	18.1633	FLAG+H2O2
127C	16.907	FLAG+H2O2
127C	21.842	FLAG+H2O2
127C	19.4653	FLAG+H2O2
127C	18.6894	FLAG+H2O2
127C	16.096	FLAG+H2O2
127C	19.3664	FLAG+H2O2
127C	18.1111	FLAG+H2O2
127C	21.1065	FLAG+H2O2
127C	17.5284	FLAG+H2O2
128N	17.4061	WT+H2O2
128N	15.6953	WT+H2O2
128N	16.8926	WT+H2O2
128N	18.4523	WT+H2O2
128N	23.1838	WT+H2O2
128N	20.8031	WT+H2O2
128N	17.6185	WT+H2O2
128N	16.6555	WT+H2O2
128N	21.9657	WT+H2O2
128N	17.9716	WT+H2O2
128N	17.6662	WT+H2O2
128N	18.3447	WT+H2O2
128N	18.3962	WT+H2O2
128N	16.3947	WT+H2O2
128N	19.2228	WT+H2O2
128N	16.7612	WT+H2O2
128N	15.8281	WT+H2O2
128N	17.9361	WT+H2O2
128N	16.5955	WT+H2O2
128N	16.6985	WT+H2O2
128N	18.7129	WT+H2O2
128N	21.8373	WT+H2O2
128N	15.633	WT+H2O2
128N	16.0232	WT+H2O2
128N	18.3934	WT+H2O2
128N	17.3983	WT+H2O2
128N	16.4036	WT+H2O2
128N	18.51	WT+H2O2
128N	19.9969	WT+H2O2
128N	17.2378	WT+H2O2
128N	16.0787	WT+H2O2
128N	16.5238	WT+H2O2
128N	16.2415	WT+H2O2
128N	19.5016	WT+H2O2
128N	23.4204	WT+H2O2
128N	17.074	WT+H2O2
128N	18.2127	WT+H2O2
128N	18.3737	WT+H2O2
128N	13.7186	WT+H2O2
128N	15.6778	WT+H2O2
128N	19.8579	WT+H2O2
128N	17.4792	WT+H2O2
128N	17.4625	WT+H2O2
128N	15.2263	WT+H2O2
128N	16.041	WT+H2O2
128N	16.7006	WT+H2O2
128N	16.8808	WT+H2O2
128N	17.5817	WT+H2O2
128N	17.487	WT+H2O2
128N	14.7513	WT+H2O2
128N	13.9	WT+H2O2
128N	15.245	WT+H2O2
128N	23.5435	WT+H2O2
128N	20.3462	WT+H2O2
128N	17.7274	WT+H2O2
128N	20.4668	WT+H2O2
128N	20.8603	WT+H2O2
128N	17.4751	WT+H2O2
128N	19.1655	WT+H2O2
128N	15.7058	WT+H2O2
128N	22.5964	WT+H2O2
128N	20.9029	WT+H2O2
128N	17.1183	WT+H2O2
128N	16.0999	WT+H2O2
128N	17.8762	WT+H2O2
128N	16.1536	WT+H2O2
128N	18.3368	WT+H2O2
128N	16.1016	WT+H2O2
128N	14.4798	WT+H2O2
128N	14.3758	WT+H2O2
128N	20.4373	WT+H2O2
128N	18.439	WT+H2O2
128N	16.1735	WT+H2O2
128N	16.7045	WT+H2O2
128N	22.604	WT+H2O2
128N	21.9435	WT+H2O2
128N	19.3489	WT+H2O2
128N	18.3369	WT+H2O2
128N	22.8487	WT+H2O2
128N	23.185	WT+H2O2
128N	16.3698	WT+H2O2
128N	22.9328	WT+H2O2
128N	22.1182	WT+H2O2
128N	15.4594	WT+H2O2
128N	16.7299	WT+H2O2
128N	20.6531	WT+H2O2
128N	17.6193	WT+H2O2
128N	16.1021	WT+H2O2
128N	15.8904	WT+H2O2
128N	19.8696	WT+H2O2
128N	18.2896	WT+H2O2
128N	16.086	WT+H2O2
128N	17.1403	WT+H2O2
128N	15.6121	WT+H2O2
128N	17.0859	WT+H2O2
128N	15.7631	WT+H2O2
128N	20.1204	WT+H2O2
128N	20.4111	WT+H2O2
128N	19.642	WT+H2O2
128N	16.7157	WT+H2O2
128N	19.3309	WT+H2O2
128N	17.1959	WT+H2O2
128N	17.9449	WT+H2O2
128N	23.3828	WT+H2O2
128N	16.5136	WT+H2O2
128N	20.5061	WT+H2O2
128N	21.865	WT+H2O2
128N	16.6283	WT+H2O2
128N	15.6349	WT+H2O2
128N	15.1732	WT+H2O2
128N	17.6258	WT+H2O2
128N	14.0449	WT+H2O2
128N	18.2697	WT+H2O2
128N	17.6863	WT+H2O2
128N	18.0451	WT+H2O2
128N	18.183	WT+H2O2
128N	15.7856	WT+H2O2
128N	16.4596	WT+H2O2
128N	19.5256	WT+H2O2
128N	19.9481	WT+H2O2
128N	19.0517	WT+H2O2
128N	19.0087	WT+H2O2
128N	18.8898	WT+H2O2
128N	18.8478	WT+H2O2
128N	17.07	WT+H2O2
128N	16.8358	WT+H2O2
128N	16.752	WT+H2O2
128N	19.3412	WT+H2O2
128N	17.0081	WT+H2O2
128N	21.7665	WT+H2O2
128N	19.2177	WT+H2O2
128N	20.9393	WT+H2O2
128N	19.4038	WT+H2O2
128N	17.5238	WT+H2O2
128N	16.9378	WT+H2O2
128N	20.4722	WT+H2O2
128N	19.1158	WT+H2O2
128N	15.826	WT+H2O2
128N	20.1207	WT+H2O2
128N	15.4521	WT+H2O2
128N	17.5326	WT+H2O2
128N	14.3668	WT+H2O2
128N	18.2591	WT+H2O2
128N	21.3947	WT+H2O2
128N	20.017	WT+H2O2
128N	17.5006	WT+H2O2
128N	16.6828	WT+H2O2
128N	19.2132	WT+H2O2
128N	18.4459	WT+H2O2
128N	23.1693	WT+H2O2
128N	17.0312	WT+H2O2
128N	19.8327	WT+H2O2
128N	16.7071	WT+H2O2
128N	23.4656	WT+H2O2
128N	19.4111	WT+H2O2
128N	17.6885	WT+H2O2
128N	18.0338	WT+H2O2
128N	18.3915	WT+H2O2
128N	17.8967	WT+H2O2
128N	18.124	WT+H2O2
128N	18.0729	WT+H2O2
128N	18.2266	WT+H2O2
128N	20.7942	WT+H2O2
128N	18.3195	WT+H2O2
128N	17.688	WT+H2O2
128N	15.9298	WT+H2O2
128N	19.4654	WT+H2O2
128N	17.7051	WT+H2O2
128N	17.7633	WT+H2O2
128N	17.6687	WT+H2O2
128N	20.7308	WT+H2O2
128N	19.4074	WT+H2O2
128N	17.8983	WT+H2O2
128N	18.9284	WT+H2O2
128N	23.8066	WT+H2O2
128N	19.3653	WT+H2O2
128N	16.0116	WT+H2O2
128N	18.1548	WT+H2O2
128N	17.5869	WT+H2O2
128N	15.2128	WT+H2O2
128N	18.3961	WT+H2O2
128N	17.835	WT+H2O2
128N	22.8465	WT+H2O2
128N	16.3023	WT+H2O2
128N	20.0721	WT+H2O2
128N	16.8647	WT+H2O2
128N	22.1592	WT+H2O2
128N	17.015	WT+H2O2
128N	19.4607	WT+H2O2
128N	23.1598	WT+H2O2
128N	20.2075	WT+H2O2
128N	20.2457	WT+H2O2
128N	18.9275	WT+H2O2
128N	21.2794	WT+H2O2
128N	15.6273	WT+H2O2
128N	15.8073	WT+H2O2
128N	15.021	WT+H2O2
128N	15.4738	WT+H2O2
128N	15.2898	WT+H2O2
128N	17.716	WT+H2O2
128N	18.3588	WT+H2O2
128N	15.3792	WT+H2O2
128N	17.921	WT+H2O2
128N	17.3014	WT+H2O2
128N	19.8175	WT+H2O2
128N	17.8915	WT+H2O2
128N	16.8283	WT+H2O2
128N	17.5821	WT+H2O2
128N	18.3877	WT+H2O2
128N	15.8179	WT+H2O2
128N	20.1074	WT+H2O2
128N	20.3695	WT+H2O2
128N	17.5644	WT+H2O2
128N	17.2436	WT+H2O2
128N	18.5443	WT+H2O2
128N	19.2791	WT+H2O2
128N	18.4097	WT+H2O2
128N	18.6632	WT+H2O2
128N	18.2096	WT+H2O2
128N	15.5214	WT+H2O2
128N	14.4051	WT+H2O2
128N	18.0168	WT+H2O2
128N	22.468	WT+H2O2
128N	19.4188	WT+H2O2
128N	21.2535	WT+H2O2
128N	18.8652	WT+H2O2
128N	19.0332	WT+H2O2
128N	15.4407	WT+H2O2
128N	16.8518	WT+H2O2
128N	17.0941	WT+H2O2
128N	13.8774	WT+H2O2
128N	18.678	WT+H2O2
128N	22.0236	WT+H2O2
128N	18.9396	WT+H2O2
128N	18.9137	WT+H2O2
128N	14.6711	WT+H2O2
128N	19.2981	WT+H2O2
128N	17.2183	WT+H2O2
128N	19.7359	WT+H2O2
128N	18.7411	WT+H2O2
128N	21.7024	WT+H2O2
128N	20.2656	WT+H2O2
128N	19.4325	WT+H2O2
128N	18.9742	WT+H2O2
128N	23.434	WT+H2O2
128N	19.3791	WT+H2O2
128N	17.3811	WT+H2O2
128N	20.1339	WT+H2O2
128N	19.0787	WT+H2O2
128N	17.3481	WT+H2O2
128N	22.2831	WT+H2O2
128N	16.9102	WT+H2O2
128N	17.9812	WT+H2O2
128N	20.5645	WT+H2O2
128N	22.7047	WT+H2O2
128N	22.3988	WT+H2O2
128N	21.9241	WT+H2O2
128N	18.7369	WT+H2O2
128N	17.1587	WT+H2O2
128N	17.8752	WT+H2O2
128N	15.8048	WT+H2O2
128N	20.1291	WT+H2O2
128N	17.8535	WT+H2O2
128N	17.6988	WT+H2O2
128N	18.6002	WT+H2O2
128N	17.079	WT+H2O2
128N	18.1015	WT+H2O2
128N	17.9106	WT+H2O2
128N	19.1493	WT+H2O2
128N	18.6468	WT+H2O2
128N	16.0339	WT+H2O2
128N	16.8612	WT+H2O2
128N	14.6349	WT+H2O2
128N	17.1922	WT+H2O2
128N	15.3431	WT+H2O2
128N	14.4503	WT+H2O2
128N	17.7368	WT+H2O2
128N	19.7652	WT+H2O2
128N	19.7297	WT+H2O2
128N	13.497	WT+H2O2
128N	14.2778	WT+H2O2
128N	17.1305	WT+H2O2
128N	16.4143	WT+H2O2
128N	17.3594	WT+H2O2
128N	17.3294	WT+H2O2
128N	14.4744	WT+H2O2
128N	17.7884	WT+H2O2
128N	18.7088	WT+H2O2
128N	18.7327	WT+H2O2
128N	19.2368	WT+H2O2
128N	18.0841	WT+H2O2
128N	16.9374	WT+H2O2
128N	15.7761	WT+H2O2
128N	15.3372	WT+H2O2
128N	17.2484	WT+H2O2
128N	16.8199	WT+H2O2
128N	16.7666	WT+H2O2
128N	16.2128	WT+H2O2
128N	18.7773	WT+H2O2
128N	16.2748	WT+H2O2
128N	15.0098	WT+H2O2
128N	21.4513	WT+H2O2
128N	18.0377	WT+H2O2
128N	17.8722	WT+H2O2
128N	17.0518	WT+H2O2
128N	16.368	WT+H2O2
128N	16.0996	WT+H2O2
128N	17.6553	WT+H2O2
128N	15.9064	WT+H2O2
128N	15.6025	WT+H2O2
128N	15.3171	WT+H2O2
128N	15.3845	WT+H2O2
128N	15.5757	WT+H2O2
128N	13.3152	WT+H2O2
128N	16.0026	WT+H2O2
128N	18.178	WT+H2O2
128N	20.8198	WT+H2O2
128N	19.6484	WT+H2O2
128N	20.6939	WT+H2O2
128N	19.8297	WT+H2O2
128N	21.2894	WT+H2O2
128N	18.2241	WT+H2O2
128N	20.3084	WT+H2O2
128N	19.0653	WT+H2O2
128N	22.6247	WT+H2O2
128N	17.5309	WT+H2O2
128N	19.4278	WT+H2O2
128N	18.6517	WT+H2O2
128N	21.3771	WT+H2O2
128N	16.3937	WT+H2O2
128N	17.266	WT+H2O2
128N	15.6946	WT+H2O2
128N	17.9367	WT+H2O2
128N	18.4821	WT+H2O2
128N	17.05	WT+H2O2
128N	17.6182	WT+H2O2
128N	17.787	WT+H2O2
128N	13.4832	WT+H2O2
128N	17.7137	WT+H2O2
128N	17.4991	WT+H2O2
128N	16.8111	WT+H2O2
128N	20.1303	WT+H2O2
128N	16.9743	WT+H2O2
128N	16.3292	WT+H2O2
128N	12.5684	WT+H2O2
128N	19.7581	WT+H2O2
128N	17.1515	WT+H2O2
128N	14.8411	WT+H2O2
128N	17.8189	WT+H2O2
128N	18.1966	WT+H2O2
128N	18.7597	WT+H2O2
128N	16.6689	WT+H2O2
128N	17.6863	WT+H2O2
128N	19.3591	WT+H2O2
128N	15.5562	WT+H2O2
128N	19.4114	WT+H2O2
128N	17.6864	WT+H2O2
128N	18.6444	WT+H2O2
128N	19.0965	WT+H2O2
128N	17.9972	WT+H2O2
128N	20.2414	WT+H2O2
128N	18.661	WT+H2O2
128N	18.0572	WT+H2O2
128N	17.3847	WT+H2O2
128N	17.5181	WT+H2O2
128N	14.9752	WT+H2O2
128N	24.845	WT+H2O2
128N	23.4484	WT+H2O2
128N	20.7238	WT+H2O2
128N	17.3644	WT+H2O2
128N	22.2445	WT+H2O2
128N	18.2364	WT+H2O2
128N	16.8199	WT+H2O2
128N	15.0383	WT+H2O2
128N	19.9938	WT+H2O2
128N	18.5864	WT+H2O2
128N	15.1754	WT+H2O2
128N	17.5397	WT+H2O2
128N	18.3827	WT+H2O2
128N	18.2455	WT+H2O2
128N	16.8981	WT+H2O2
128N	21.2375	WT+H2O2
128N	19.6964	WT+H2O2
128N	18.3753	WT+H2O2
128N	16.1476	WT+H2O2
128N	19.295	WT+H2O2
128N	18.0768	WT+H2O2
128N	20.7898	WT+H2O2
128N	18.0115	WT+H2O2
128C	17.1646	WT+H2O2
128C	15.6505	WT+H2O2
128C	17.102	WT+H2O2
128C	18.295	WT+H2O2
128C	23.061	WT+H2O2
128C	20.588	WT+H2O2
128C	17.3504	WT+H2O2
128C	16.1777	WT+H2O2
128C	21.6036	WT+H2O2
128C	17.7251	WT+H2O2
128C	17.3276	WT+H2O2
128C	18.1595	WT+H2O2
128C	18.106	WT+H2O2
128C	16.1564	WT+H2O2
128C	18.8735	WT+H2O2
128C	16.8379	WT+H2O2
128C	16.092	WT+H2O2
128C	17.7981	WT+H2O2
128C	16.4444	WT+H2O2
128C	16.6765	WT+H2O2
128C	18.5549	WT+H2O2
128C	21.7082	WT+H2O2
128C	15.8718	WT+H2O2
128C	15.8683	WT+H2O2
128C	17.9698	WT+H2O2
128C	17.0086	WT+H2O2
128C	15.9616	WT+H2O2
128C	18.0516	WT+H2O2
128C	19.6079	WT+H2O2
128C	16.763	WT+H2O2
128C	15.3621	WT+H2O2
128C	16.4391	WT+H2O2
128C	16.509	WT+H2O2
128C	19.7523	WT+H2O2
128C	23.244	WT+H2O2
128C	17.1901	WT+H2O2
128C	17.9516	WT+H2O2
128C	18.1508	WT+H2O2
128C	13.2644	WT+H2O2
128C	15.6505	WT+H2O2
128C	19.8741	WT+H2O2
128C	17.6784	WT+H2O2
128C	17.3289	WT+H2O2
128C	15.1029	WT+H2O2
128C	15.7694	WT+H2O2
128C	16.4743	WT+H2O2
128C	16.4832	WT+H2O2
128C	17.3063	WT+H2O2
128C	17.1268	WT+H2O2
128C	14.456	WT+H2O2
128C	13.6381	WT+H2O2
128C	15.1366	WT+H2O2
128C	23.4539	WT+H2O2
128C	20.3407	WT+H2O2
128C	17.8894	WT+H2O2
128C	20.6257	WT+H2O2
128C	20.972	WT+H2O2
128C	17.7553	WT+H2O2
128C	19.5948	WT+H2O2
128C	15.8409	WT+H2O2
128C	22.4849	WT+H2O2
128C	20.743	WT+H2O2
128C	17.1025	WT+H2O2
128C	16.0727	WT+H2O2
128C	17.5914	WT+H2O2
128C	16.4502	WT+H2O2
128C	18.8938	WT+H2O2
128C	16.9479	WT+H2O2
128C	15.1362	WT+H2O2
128C	14.5485	WT+H2O2
128C	20.3636	WT+H2O2
128C	18.2309	WT+H2O2
128C	16.3137	WT+H2O2
128C	16.7111	WT+H2O2
128C	22.3724	WT+H2O2
128C	21.6962	WT+H2O2
128C	19.5845	WT+H2O2
128C	18.5636	WT+H2O2
128C	22.8181	WT+H2O2
128C	23.006	WT+H2O2
128C	17.2379	WT+H2O2
128C	22.7173	WT+H2O2
128C	21.9984	WT+H2O2
128C	15.4568	WT+H2O2
128C	16.478	WT+H2O2
128C	20.6997	WT+H2O2
128C	17.652	WT+H2O2
128C	16.2544	WT+H2O2
128C	16.1844	WT+H2O2
128C	19.9927	WT+H2O2
128C	18.1822	WT+H2O2
128C	15.8639	WT+H2O2
128C	17.1675	WT+H2O2
128C	15.7069	WT+H2O2
128C	17.0366	WT+H2O2
128C	15.5318	WT+H2O2
128C	20.0269	WT+H2O2
128C	20.1946	WT+H2O2
128C	19.8614	WT+H2O2
128C	16.9134	WT+H2O2
128C	19.2683	WT+H2O2
128C	16.975	WT+H2O2
128C	17.9968	WT+H2O2
128C	23.4981	WT+H2O2
128C	16.0339	WT+H2O2
128C	20.2593	WT+H2O2
128C	21.6274	WT+H2O2
128C	16.1861	WT+H2O2
128C	15.4014	WT+H2O2
128C	15.1878	WT+H2O2
128C	17.3103	WT+H2O2
128C	14.2819	WT+H2O2
128C	18.1031	WT+H2O2
128C	17.6812	WT+H2O2
128C	17.9872	WT+H2O2
128C	18.0392	WT+H2O2
128C	15.7431	WT+H2O2
128C	16.0444	WT+H2O2
128C	18.8866	WT+H2O2
128C	19.1579	WT+H2O2
128C	18.9314	WT+H2O2
128C	18.8302	WT+H2O2
128C	18.8524	WT+H2O2
128C	18.3151	WT+H2O2
128C	17.0677	WT+H2O2
128C	16.7292	WT+H2O2
128C	17.1088	WT+H2O2
128C	19.3697	WT+H2O2
128C	17.2253	WT+H2O2
128C	21.8144	WT+H2O2
128C	19.1109	WT+H2O2
128C	21.2075	WT+H2O2
128C	19.6083	WT+H2O2
128C	17.5404	WT+H2O2
128C	17.0922	WT+H2O2
128C	20.056	WT+H2O2
128C	18.8699	WT+H2O2
128C	15.4721	WT+H2O2
128C	19.8266	WT+H2O2
128C	15.2008	WT+H2O2
128C	17.3801	WT+H2O2
128C	14.75	WT+H2O2
128C	17.8923	WT+H2O2
128C	21.5144	WT+H2O2
128C	19.9851	WT+H2O2
128C	17.8687	WT+H2O2
128C	16.8001	WT+H2O2
128C	19.109	WT+H2O2
128C	18.5018	WT+H2O2
128C	23.4524	WT+H2O2
128C	16.8785	WT+H2O2
128C	19.8364	WT+H2O2
128C	16.7404	WT+H2O2
128C	23.1943	WT+H2O2
128C	19.4377	WT+H2O2
128C	17.7943	WT+H2O2
128C	18.1894	WT+H2O2
128C	18.5235	WT+H2O2
128C	18.092	WT+H2O2
128C	18.1754	WT+H2O2
128C	18.1923	WT+H2O2
128C	18.6036	WT+H2O2
128C	20.7127	WT+H2O2
128C	18.4842	WT+H2O2
128C	17.6953	WT+H2O2
128C	15.6752	WT+H2O2
128C	19.4683	WT+H2O2
128C	17.689	WT+H2O2
128C	17.6707	WT+H2O2
128C	17.5855	WT+H2O2
128C	20.859	WT+H2O2
128C	19.6007	WT+H2O2
128C	18.4766	WT+H2O2
128C	18.8924	WT+H2O2
128C	23.9865	WT+H2O2
128C	19.497	WT+H2O2
128C	16.1221	WT+H2O2
128C	18.4157	WT+H2O2
128C	17.8983	WT+H2O2
128C	15.3144	WT+H2O2
128C	18.6783	WT+H2O2
128C	17.8919	WT+H2O2
128C	22.6988	WT+H2O2
128C	16.0937	WT+H2O2
128C	19.7514	WT+H2O2
128C	16.5281	WT+H2O2
128C	21.9092	WT+H2O2
128C	16.803	WT+H2O2
128C	19.3836	WT+H2O2
128C	23.1642	WT+H2O2
128C	20.2286	WT+H2O2
128C	20.2528	WT+H2O2
128C	18.9337	WT+H2O2
128C	21.3196	WT+H2O2
128C	15.4496	WT+H2O2
128C	15.4932	WT+H2O2
128C	15.1697	WT+H2O2
128C	15.2129	WT+H2O2
128C	14.8989	WT+H2O2
128C	17.654	WT+H2O2
128C	18.098	WT+H2O2
128C	15.7096	WT+H2O2
128C	18.2436	WT+H2O2
128C	17.2437	WT+H2O2
128C	19.5883	WT+H2O2
128C	18.0583	WT+H2O2
128C	16.9429	WT+H2O2
128C	17.671	WT+H2O2
128C	18.4055	WT+H2O2
128C	15.5076	WT+H2O2
128C	20.3742	WT+H2O2
128C	20.3764	WT+H2O2
128C	17.7642	WT+H2O2
128C	17.2197	WT+H2O2
128C	18.5144	WT+H2O2
128C	19.295	WT+H2O2
128C	18.8521	WT+H2O2
128C	19.0691	WT+H2O2
128C	18.4196	WT+H2O2
128C	15.6742	WT+H2O2
128C	14.2303	WT+H2O2
128C	17.843	WT+H2O2
128C	22.3544	WT+H2O2
128C	19.3073	WT+H2O2
128C	21.0722	WT+H2O2
128C	18.8683	WT+H2O2
128C	18.9557	WT+H2O2
128C	15.9957	WT+H2O2
128C	16.7335	WT+H2O2
128C	17.2345	WT+H2O2
128C	13.5832	WT+H2O2
128C	18.7905	WT+H2O2
128C	22.0212	WT+H2O2
128C	18.9699	WT+H2O2
128C	19.2784	WT+H2O2
128C	14.1914	WT+H2O2
128C	19.1763	WT+H2O2
128C	17.1536	WT+H2O2
128C	19.5236	WT+H2O2
128C	18.5723	WT+H2O2
128C	21.5234	WT+H2O2
128C	20.1377	WT+H2O2
128C	19.2096	WT+H2O2
128C	18.8848	WT+H2O2
128C	23.3257	WT+H2O2
128C	19.5483	WT+H2O2
128C	17.5105	WT+H2O2
128C	20.2203	WT+H2O2
128C	19.2311	WT+H2O2
128C	17.6128	WT+H2O2
128C	22.2718	WT+H2O2
128C	16.9633	WT+H2O2
128C	17.9693	WT+H2O2
128C	20.3768	WT+H2O2
128C	23.0116	WT+H2O2
128C	22.5188	WT+H2O2
128C	21.9152	WT+H2O2
128C	19.3819	WT+H2O2
128C	17.1442	WT+H2O2
128C	18.2989	WT+H2O2
128C	15.9222	WT+H2O2
128C	20.353	WT+H2O2
128C	18.0905	WT+H2O2
128C	17.5187	WT+H2O2
128C	18.5165	WT+H2O2
128C	17.2162	WT+H2O2
128C	18.2362	WT+H2O2
128C	17.8269	WT+H2O2
128C	19.2128	WT+H2O2
128C	18.6294	WT+H2O2
128C	16.1405	WT+H2O2
128C	16.7208	WT+H2O2
128C	14.5173	WT+H2O2
128C	17.2418	WT+H2O2
128C	15.2399	WT+H2O2
128C	14.6906	WT+H2O2
128C	18.1067	WT+H2O2
128C	19.7093	WT+H2O2
128C	19.8027	WT+H2O2
128C	14.1436	WT+H2O2
128C	15.0254	WT+H2O2
128C	17.1158	WT+H2O2
128C	16.7975	WT+H2O2
128C	17.5873	WT+H2O2
128C	17.3483	WT+H2O2
128C	14.5521	WT+H2O2
128C	17.601	WT+H2O2
128C	18.4946	WT+H2O2
128C	19.3901	WT+H2O2
128C	19.3202	WT+H2O2
128C	17.9142	WT+H2O2
128C	16.8079	WT+H2O2
128C	15.8337	WT+H2O2
128C	14.9872	WT+H2O2
128C	17.5255	WT+H2O2
128C	16.7948	WT+H2O2
128C	16.849	WT+H2O2
128C	16.3408	WT+H2O2
128C	19.3246	WT+H2O2
128C	17.0725	WT+H2O2
128C	15.2307	WT+H2O2
128C	21.5499	WT+H2O2
128C	18.1473	WT+H2O2
128C	18.0408	WT+H2O2
128C	17.1691	WT+H2O2
128C	16.4	WT+H2O2
128C	16.3508	WT+H2O2
128C	17.8703	WT+H2O2
128C	16.1122	WT+H2O2
128C	15.6566	WT+H2O2
128C	15.39	WT+H2O2
128C	15.5688	WT+H2O2
128C	15.8171	WT+H2O2
128C	13.7315	WT+H2O2
128C	16.2229	WT+H2O2
128C	18.2206	WT+H2O2
128C	20.6928	WT+H2O2
128C	19.5903	WT+H2O2
128C	21.0301	WT+H2O2
128C	20.0791	WT+H2O2
128C	21.1652	WT+H2O2
128C	18.1596	WT+H2O2
128C	20.315	WT+H2O2
128C	18.8675	WT+H2O2
128C	22.2018	WT+H2O2
128C	17.8421	WT+H2O2
128C	19.553	WT+H2O2
128C	19.0974	WT+H2O2
128C	21.5956	WT+H2O2
128C	16.2992	WT+H2O2
128C	17.4931	WT+H2O2
128C	16.0322	WT+H2O2
128C	17.856	WT+H2O2
128C	18.294	WT+H2O2
128C	17.2144	WT+H2O2
128C	17.6578	WT+H2O2
128C	17.8833	WT+H2O2
128C	13.777	WT+H2O2
128C	17.8446	WT+H2O2
128C	17.6586	WT+H2O2
128C	16.7356	WT+H2O2
128C	20.3583	WT+H2O2
128C	17.0243	WT+H2O2
128C	15.868	WT+H2O2
128C	12.5196	WT+H2O2
128C	20.1511	WT+H2O2
128C	17.4372	WT+H2O2
128C	14.7437	WT+H2O2
128C	17.8368	WT+H2O2
128C	18.1767	WT+H2O2
128C	18.9035	WT+H2O2
128C	16.7925	WT+H2O2
128C	17.7951	WT+H2O2
128C	19.217	WT+H2O2
128C	15.8377	WT+H2O2
128C	19.3054	WT+H2O2
128C	17.627	WT+H2O2
128C	18.4429	WT+H2O2
128C	18.8754	WT+H2O2
128C	17.8733	WT+H2O2
128C	20.0421	WT+H2O2
128C	18.5768	WT+H2O2
128C	17.9173	WT+H2O2
128C	17.4693	WT+H2O2
128C	17.6248	WT+H2O2
128C	15.2031	WT+H2O2
128C	24.8557	WT+H2O2
128C	23.3788	WT+H2O2
128C	20.6172	WT+H2O2
128C	17.4935	WT+H2O2
128C	22.5098	WT+H2O2
128C	18.3484	WT+H2O2
128C	17.0802	WT+H2O2
128C	14.8672	WT+H2O2
128C	19.9123	WT+H2O2
128C	18.5524	WT+H2O2
128C	15.0979	WT+H2O2
128C	17.8063	WT+H2O2
128C	18.3772	WT+H2O2
128C	18.6227	WT+H2O2
128C	17.3373	WT+H2O2
128C	21.2452	WT+H2O2
128C	19.4462	WT+H2O2
128C	18.5356	WT+H2O2
128C	16.4953	WT+H2O2
128C	19.4295	WT+H2O2
128C	18.3556	WT+H2O2
128C	20.8913	WT+H2O2
128C	18.4808	WT+H2O2
129N	17.3581	WT+H2O2
129N	15.6756	WT+H2O2
129N	17.2043	WT+H2O2
129N	18.3431	WT+H2O2
129N	23.0976	WT+H2O2
129N	20.6716	WT+H2O2
129N	17.4926	WT+H2O2
129N	16.1194	WT+H2O2
129N	21.0301	WT+H2O2
129N	17.4117	WT+H2O2
129N	16.7436	WT+H2O2
129N	18.2151	WT+H2O2
129N	18.0978	WT+H2O2
129N	16.4315	WT+H2O2
129N	19.0378	WT+H2O2
129N	16.9696	WT+H2O2
129N	15.777	WT+H2O2
129N	17.8795	WT+H2O2
129N	16.2114	WT+H2O2
129N	16.5897	WT+H2O2
129N	18.4116	WT+H2O2
129N	21.6247	WT+H2O2
129N	16.1509	WT+H2O2
129N	16.0476	WT+H2O2
129N	18.3259	WT+H2O2
129N	17.4701	WT+H2O2
129N	16.5609	WT+H2O2
129N	18.3239	WT+H2O2
129N	19.7476	WT+H2O2
129N	17.1409	WT+H2O2
129N	15.5053	WT+H2O2
129N	16.6736	WT+H2O2
129N	16.3542	WT+H2O2
129N	19.8813	WT+H2O2
129N	22.6914	WT+H2O2
129N	16.8854	WT+H2O2
129N	18.1725	WT+H2O2
129N	18.3692	WT+H2O2
129N	13.9871	WT+H2O2
129N	15.8414	WT+H2O2
129N	19.836	WT+H2O2
129N	17.5449	WT+H2O2
129N	17.6539	WT+H2O2
129N	15.5319	WT+H2O2
129N	15.9832	WT+H2O2
129N	16.5966	WT+H2O2
129N	16.136	WT+H2O2
129N	17.0169	WT+H2O2
129N	16.7926	WT+H2O2
129N	14.4939	WT+H2O2
129N	13.9213	WT+H2O2
129N	15.3482	WT+H2O2
129N	22.9986	WT+H2O2
129N	19.8298	WT+H2O2
[truncated: 1,502 more rows]
