# Supplementary material for: CDKL5 kinase controls transcription‐coupled responses to DNA damage
Source: EMBO J. 2021 Oct 4;40(23):e108271. doi: 10.15252/embj.2021108271 (PMC8634139; doi:10.15252/embj.2021108271)
Supplement: Supplementary file 10 — Source Data for Figure 5 [file EMBJ-40-e108271-s001.zip › Figure 5/Source-Data_Figure-5C_TTDN1.xlsx]

## Sheet: Source-Data_Figure-5C_TTDN1
TMT.label	VSN.Intensity	Group
126	15.003	FLAG+H2O2
126	18.8712	FLAG+H2O2
126	20.543	FLAG+H2O2
126	15.3131	FLAG+H2O2
126	16.5587	FLAG+H2O2
126	14.3077	FLAG+H2O2
126	21.7541	FLAG+H2O2
126	15.2963	FLAG+H2O2
126	15.9356	FLAG+H2O2
126	15.8546	FLAG+H2O2
126	15.3124	FLAG+H2O2
126	14.041	FLAG+H2O2
126	13.8252	FLAG+H2O2
126	17.8198	FLAG+H2O2
126	15.9865	FLAG+H2O2
126	13.5001	FLAG+H2O2
126	17.7489	FLAG+H2O2
126	15.9884	FLAG+H2O2
126	15.0027	FLAG+H2O2
126	14.7018	FLAG+H2O2
126	14.7091	FLAG+H2O2
126	24.0733	FLAG+H2O2
126	15.9179	FLAG+H2O2
126	15.248	FLAG+H2O2
126	25.2561	FLAG+H2O2
126	20.6937	FLAG+H2O2
126	16.2704	FLAG+H2O2
126	14.4573	FLAG+H2O2
126	14.0318	FLAG+H2O2
126	19.9548	FLAG+H2O2
126	17.2358	FLAG+H2O2
126	20.0876	FLAG+H2O2
126	16.0234	FLAG+H2O2
126	15.483	FLAG+H2O2
126	16.6044	FLAG+H2O2
126	15.8525	FLAG+H2O2
126	14.8611	FLAG+H2O2
126	19.2482	FLAG+H2O2
126	14.3172	FLAG+H2O2
126	12.8844	FLAG+H2O2
126	14.3655	FLAG+H2O2
126	12.769	FLAG+H2O2
126	13.1002	FLAG+H2O2
126	16.5629	FLAG+H2O2
126	14.8486	FLAG+H2O2
126	13.5889	FLAG+H2O2
126	19.6916	FLAG+H2O2
126	14.0162	FLAG+H2O2
126	20.3546	FLAG+H2O2
126	14.886	FLAG+H2O2
126	13.0247	FLAG+H2O2
126	16.8699	FLAG+H2O2
126	12.86	FLAG+H2O2
126	13.9445	FLAG+H2O2
126	18.7045	FLAG+H2O2
126	16.1322	FLAG+H2O2
126	19.0243	FLAG+H2O2
126	17.1615	FLAG+H2O2
126	15.1791	FLAG+H2O2
126	12.9129	FLAG+H2O2
126	13.0696	FLAG+H2O2
126	12.9428	FLAG+H2O2
126	11.8555	FLAG+H2O2
126	13.367	FLAG+H2O2
126	15.4222	FLAG+H2O2
126	13.7684	FLAG+H2O2
126	15.6827	FLAG+H2O2
126	11.7776	FLAG+H2O2
126	15.0832	FLAG+H2O2
126	16.6697	FLAG+H2O2
126	13.54	FLAG+H2O2
126	14.6876	FLAG+H2O2
126	15.3803	FLAG+H2O2
126	19.5401	FLAG+H2O2
126	16.4253	FLAG+H2O2
126	15.4174	FLAG+H2O2
126	13.4315	FLAG+H2O2
127N	14.8678	FLAG+H2O2
127N	18.812	FLAG+H2O2
127N	20.4984	FLAG+H2O2
127N	15.1403	FLAG+H2O2
127N	16.2782	FLAG+H2O2
127N	14.3465	FLAG+H2O2
127N	22.0739	FLAG+H2O2
127N	15.0998	FLAG+H2O2
127N	15.435	FLAG+H2O2
127N	15.5916	FLAG+H2O2
127N	15.0418	FLAG+H2O2
127N	13.3547	FLAG+H2O2
127N	13.3384	FLAG+H2O2
127N	17.8022	FLAG+H2O2
127N	16.1661	FLAG+H2O2
127N	14.073	FLAG+H2O2
127N	18.0757	FLAG+H2O2
127N	15.7487	FLAG+H2O2
127N	14.8189	FLAG+H2O2
127N	15.1923	FLAG+H2O2
127N	15.0334	FLAG+H2O2
127N	23.8997	FLAG+H2O2
127N	15.6723	FLAG+H2O2
127N	15.3529	FLAG+H2O2
127N	25.0841	FLAG+H2O2
127N	20.7501	FLAG+H2O2
127N	16.0992	FLAG+H2O2
127N	14.1299	FLAG+H2O2
127N	14.7462	FLAG+H2O2
127N	20.122	FLAG+H2O2
127N	16.9102	FLAG+H2O2
127N	20.4231	FLAG+H2O2
127N	16.165	FLAG+H2O2
127N	15.7073	FLAG+H2O2
127N	15.2297	FLAG+H2O2
127N	14.9218	FLAG+H2O2
127N	15.8591	FLAG+H2O2
127N	19.2179	FLAG+H2O2
127N	13.2328	FLAG+H2O2
127N	12.441	FLAG+H2O2
127N	14.0287	FLAG+H2O2
127N	13.0007	FLAG+H2O2
127N	12.8634	FLAG+H2O2
127N	16.2256	FLAG+H2O2
127N	14.5031	FLAG+H2O2
127N	14.769	FLAG+H2O2
127N	20.4153	FLAG+H2O2
127N	14.9414	FLAG+H2O2
127N	21.4133	FLAG+H2O2
127N	15.0579	FLAG+H2O2
127N	13.3152	FLAG+H2O2
127N	15.6035	FLAG+H2O2
127N	14.2672	FLAG+H2O2
127N	14.3663	FLAG+H2O2
127N	18.6656	FLAG+H2O2
127N	15.8914	FLAG+H2O2
127N	18.8596	FLAG+H2O2
127N	16.8305	FLAG+H2O2
127N	15.1029	FLAG+H2O2
127N	12.7792	FLAG+H2O2
127N	12.6162	FLAG+H2O2
127N	13.0408	FLAG+H2O2
127N	13.26	FLAG+H2O2
127N	12.8005	FLAG+H2O2
127N	14.8589	FLAG+H2O2
127N	12.9521	FLAG+H2O2
127N	17.0457	FLAG+H2O2
127N	11.0182	FLAG+H2O2
127N	14.9892	FLAG+H2O2
127N	16.6757	FLAG+H2O2
127N	13.308	FLAG+H2O2
127N	14.4994	FLAG+H2O2
127N	15.4462	FLAG+H2O2
127N	19.5425	FLAG+H2O2
127N	16.4817	FLAG+H2O2
127N	15.7334	FLAG+H2O2
127N	13.4623	FLAG+H2O2
127C	14.6982	FLAG+H2O2
127C	18.8692	FLAG+H2O2
127C	20.2206	FLAG+H2O2
127C	14.7603	FLAG+H2O2
127C	15.806	FLAG+H2O2
127C	14.0277	FLAG+H2O2
127C	21.7356	FLAG+H2O2
127C	15.1479	FLAG+H2O2
127C	16.0247	FLAG+H2O2
127C	15.4886	FLAG+H2O2
127C	15.2678	FLAG+H2O2
127C	14.1697	FLAG+H2O2
127C	13.748	FLAG+H2O2
127C	17.9022	FLAG+H2O2
127C	16.2178	FLAG+H2O2
127C	13.0977	FLAG+H2O2
127C	17.6078	FLAG+H2O2
127C	15.5958	FLAG+H2O2
127C	15.2883	FLAG+H2O2
127C	15.3314	FLAG+H2O2
127C	13.3324	FLAG+H2O2
127C	23.625	FLAG+H2O2
127C	15.7991	FLAG+H2O2
127C	14.9081	FLAG+H2O2
127C	25.0669	FLAG+H2O2
127C	20.3015	FLAG+H2O2
127C	16.1928	FLAG+H2O2
127C	14.2746	FLAG+H2O2
127C	14.3556	FLAG+H2O2
127C	20.237	FLAG+H2O2
127C	17.0398	FLAG+H2O2
127C	20.4225	FLAG+H2O2
127C	16.1066	FLAG+H2O2
127C	15.6268	FLAG+H2O2
127C	16.6435	FLAG+H2O2
127C	15.8517	FLAG+H2O2
127C	17.3531	FLAG+H2O2
127C	20.6207	FLAG+H2O2
127C	14.4401	FLAG+H2O2
127C	13.4925	FLAG+H2O2
127C	13.8402	FLAG+H2O2
127C	13.621	FLAG+H2O2
127C	12.8878	FLAG+H2O2
127C	16.7351	FLAG+H2O2
127C	14.8715	FLAG+H2O2
127C	14.9001	FLAG+H2O2
127C	20.0718	FLAG+H2O2
127C	14.5206	FLAG+H2O2
127C	21.0674	FLAG+H2O2
127C	15.0536	FLAG+H2O2
127C	13.037	FLAG+H2O2
127C	16.683	FLAG+H2O2
127C	14.9816	FLAG+H2O2
127C	15.728	FLAG+H2O2
127C	11.3399	FLAG+H2O2
127C	18.7042	FLAG+H2O2
127C	16.007	FLAG+H2O2
127C	18.2499	FLAG+H2O2
127C	17.1162	FLAG+H2O2
127C	14.728	FLAG+H2O2
127C	12.6368	FLAG+H2O2
127C	12.5247	FLAG+H2O2
127C	12.4327	FLAG+H2O2
127C	13.1301	FLAG+H2O2
127C	12.4356	FLAG+H2O2
127C	15.6833	FLAG+H2O2
127C	13.5345	FLAG+H2O2
127C	16.6851	FLAG+H2O2
127C	12.3963	FLAG+H2O2
127C	11.1632	FLAG+H2O2
127C	14.8848	FLAG+H2O2
127C	16.4186	FLAG+H2O2
127C	13.336	FLAG+H2O2
127C	14.6314	FLAG+H2O2
127C	15.5657	FLAG+H2O2
127C	19.3646	FLAG+H2O2
127C	16.2316	FLAG+H2O2
127C	15.3982	FLAG+H2O2
127C	13.9325	FLAG+H2O2
128N	14.4062	WT+H2O2
128N	18.3008	WT+H2O2
128N	20.5277	WT+H2O2
128N	14.4822	WT+H2O2
128N	15.9841	WT+H2O2
128N	14.094	WT+H2O2
128N	21.2277	WT+H2O2
128N	14.8822	WT+H2O2
128N	15.1343	WT+H2O2
128N	15.4627	WT+H2O2
128N	15.2717	WT+H2O2
128N	13.0789	WT+H2O2
128N	12.6538	WT+H2O2
128N	17.8409	WT+H2O2
128N	16.0057	WT+H2O2
128N	12.4443	WT+H2O2
128N	18.1512	WT+H2O2
128N	16.4439	WT+H2O2
128N	15.5139	WT+H2O2
128N	15.9351	WT+H2O2
128N	14.6445	WT+H2O2
128N	23.5937	WT+H2O2
128N	15.8927	WT+H2O2
128N	15.3386	WT+H2O2
128N	25.7323	WT+H2O2
128N	21.1772	WT+H2O2
128N	16.7923	WT+H2O2
128N	15.0815	WT+H2O2
128N	15.0469	WT+H2O2
128N	20.3137	WT+H2O2
128N	17.3047	WT+H2O2
128N	20.6441	WT+H2O2
128N	16.3168	WT+H2O2
128N	15.9299	WT+H2O2
128N	15.0777	WT+H2O2
128N	15.142	WT+H2O2
128N	16.6362	WT+H2O2
128N	19.6194	WT+H2O2
128N	12.6856	WT+H2O2
128N	14.0377	WT+H2O2
128N	12.9384	WT+H2O2
128N	11.7872	WT+H2O2
128N	15.4534	WT+H2O2
128N	14.0013	WT+H2O2
128N	15.1511	WT+H2O2
128N	19.8916	WT+H2O2
128N	14.7599	WT+H2O2
128N	21.4787	WT+H2O2
128N	15.5286	WT+H2O2
128N	12.5918	WT+H2O2
128N	15.1931	WT+H2O2
128N	14.6516	WT+H2O2
128N	15.1422	WT+H2O2
128N	18.3952	WT+H2O2
128N	15.2916	WT+H2O2
128N	17.753	WT+H2O2
128N	16.9752	WT+H2O2
128N	14.8181	WT+H2O2
128N	12.607	WT+H2O2
128N	11.9465	WT+H2O2
128N	14.4644	WT+H2O2
128N	12.5053	WT+H2O2
128N	15.0337	WT+H2O2
128N	15.2296	WT+H2O2
128N	16.6588	WT+H2O2
128N	12.5562	WT+H2O2
128N	11.8483	WT+H2O2
128N	11.74	WT+H2O2
128N	14.8858	WT+H2O2
128N	16.8373	WT+H2O2
128N	13.8698	WT+H2O2
128N	15.8248	WT+H2O2
128N	15.1606	WT+H2O2
128N	19.5199	WT+H2O2
128N	16.4214	WT+H2O2
128N	15.7737	WT+H2O2
128N	16.3991	WT+H2O2
128C	14.3429	WT+H2O2
128C	18.2995	WT+H2O2
128C	19.5007	WT+H2O2
128C	14.4777	WT+H2O2
128C	15.2854	WT+H2O2
128C	14.0516	WT+H2O2
128C	21.6622	WT+H2O2
128C	14.527	WT+H2O2
128C	15.3258	WT+H2O2
128C	15.3258	WT+H2O2
128C	15.4064	WT+H2O2
128C	13.4647	WT+H2O2
128C	13.5088	WT+H2O2
128C	18.2056	WT+H2O2
128C	16.3181	WT+H2O2
128C	13.9552	WT+H2O2
128C	17.9362	WT+H2O2
128C	16.1831	WT+H2O2
128C	15.2536	WT+H2O2
128C	16.1045	WT+H2O2
128C	14.243	WT+H2O2
128C	23.6915	WT+H2O2
128C	15.7607	WT+H2O2
128C	15.519	WT+H2O2
128C	25.687	WT+H2O2
128C	21.3819	WT+H2O2
128C	16.5357	WT+H2O2
128C	14.7497	WT+H2O2
128C	14.2009	WT+H2O2
128C	19.9319	WT+H2O2
128C	17.1879	WT+H2O2
128C	20.2353	WT+H2O2
128C	16.6042	WT+H2O2
128C	15.9319	WT+H2O2
128C	16.098	WT+H2O2
128C	16.6775	WT+H2O2
128C	16.8543	WT+H2O2
128C	20.1401	WT+H2O2
128C	14.3539	WT+H2O2
128C	12.6037	WT+H2O2
128C	14.4167	WT+H2O2
128C	13.4228	WT+H2O2
128C	12.6388	WT+H2O2
128C	15.9308	WT+H2O2
128C	14.6246	WT+H2O2
128C	15.0816	WT+H2O2
128C	19.9471	WT+H2O2
128C	14.0611	WT+H2O2
128C	21.51	WT+H2O2
128C	15.6742	WT+H2O2
128C	12.9008	WT+H2O2
128C	16.3105	WT+H2O2
128C	14.7872	WT+H2O2
128C	16.1842	WT+H2O2
128C	18.431	WT+H2O2
128C	15.918	WT+H2O2
128C	18.3321	WT+H2O2
128C	16.4833	WT+H2O2
128C	14.9367	WT+H2O2
128C	12.1985	WT+H2O2
128C	12.3354	WT+H2O2
128C	11.5336	WT+H2O2
128C	13.6775	WT+H2O2
128C	15.4619	WT+H2O2
128C	13.8762	WT+H2O2
128C	16.8044	WT+H2O2
128C	12.8254	WT+H2O2
128C	14.8446	WT+H2O2
128C	16.6851	WT+H2O2
128C	12.3331	WT+H2O2
128C	15.5917	WT+H2O2
128C	15.3465	WT+H2O2
128C	19.2347	WT+H2O2
128C	16.1947	WT+H2O2
128C	15.1795	WT+H2O2
128C	14.7675	WT+H2O2
129N	14.5097	WT+H2O2
129N	18.514	WT+H2O2
129N	20.1501	WT+H2O2
129N	14.8707	WT+H2O2
129N	15.4314	WT+H2O2
129N	14.2511	WT+H2O2
129N	21.7869	WT+H2O2
129N	15.2951	WT+H2O2
129N	15.9459	WT+H2O2
129N	15.856	WT+H2O2
129N	15.4954	WT+H2O2
129N	14.2827	WT+H2O2
129N	13.5449	WT+H2O2
129N	17.9301	WT+H2O2
129N	16.1619	WT+H2O2
129N	13.0256	WT+H2O2
129N	18.1675	WT+H2O2
129N	16.1033	WT+H2O2
129N	15.2016	WT+H2O2
129N	15.952	WT+H2O2
129N	15.0909	WT+H2O2
129N	23.5794	WT+H2O2
129N	15.6562	WT+H2O2
129N	15.2883	WT+H2O2
129N	25.8569	WT+H2O2
129N	21.3998	WT+H2O2
129N	16.6014	WT+H2O2
129N	14.8555	WT+H2O2
129N	14.4404	WT+H2O2
129N	20.3199	WT+H2O2
129N	17.1837	WT+H2O2
129N	20.5067	WT+H2O2
129N	16.5162	WT+H2O2
129N	15.7154	WT+H2O2
129N	15.1456	WT+H2O2
129N	14.2526	WT+H2O2
129N	16.2986	WT+H2O2
129N	19.5608	WT+H2O2
129N	13.0974	WT+H2O2
129N	12.7214	WT+H2O2
129N	14.4158	WT+H2O2
129N	13.3741	WT+H2O2
129N	12.2614	WT+H2O2
129N	15.1664	WT+H2O2
129N	13.9058	WT+H2O2
129N	14.7005	WT+H2O2
129N	19.8189	WT+H2O2
129N	14.4303	WT+H2O2
129N	21.2742	WT+H2O2
129N	15.2882	WT+H2O2
129N	12.7139	WT+H2O2
129N	15.8139	WT+H2O2
129N	14.2587	WT+H2O2
129N	14.9803	WT+H2O2
129N	18.6194	WT+H2O2
129N	15.8373	WT+H2O2
129N	18.2224	WT+H2O2
129N	16.5181	WT+H2O2
129N	14.8507	WT+H2O2
129N	12.974	WT+H2O2
129N	13.012	WT+H2O2
129N	11.4593	WT+H2O2
129N	13.2423	WT+H2O2
129N	13.2595	WT+H2O2
129N	15.1686	WT+H2O2
129N	13.7824	WT+H2O2
129N	17.0928	WT+H2O2
129N	12.1358	WT+H2O2
129N	12.3554	WT+H2O2
129N	11.0302	WT+H2O2
129N	15.0083	WT+H2O2
129N	16.6437	WT+H2O2
129N	13.3053	WT+H2O2
129N	15.554	WT+H2O2
129N	15.1169	WT+H2O2
129N	19.1567	WT+H2O2
129N	16.121	WT+H2O2
129N	15.4867	WT+H2O2
129N	15.0506	WT+H2O2
129C	14.6259	K42R+H2O2
129C	18.5515	K42R+H2O2
129C	20.1249	K42R+H2O2
129C	14.8466	K42R+H2O2
129C	16.0929	K42R+H2O2
129C	14.2926	K42R+H2O2
129C	21.6615	K42R+H2O2
129C	15.3295	K42R+H2O2
129C	15.5746	K42R+H2O2
129C	15.5447	K42R+H2O2
129C	15.1827	K42R+H2O2
129C	14.0041	K42R+H2O2
129C	13.3387	K42R+H2O2
129C	17.6103	K42R+H2O2
129C	15.9464	K42R+H2O2
129C	13.417	K42R+H2O2
129C	17.7894	K42R+H2O2
129C	15.6748	K42R+H2O2
129C	15.234	K42R+H2O2
129C	15.8643	K42R+H2O2
129C	14.2816	K42R+H2O2
129C	23.793	K42R+H2O2
129C	15.7662	K42R+H2O2
129C	15.333	K42R+H2O2
129C	24.9717	K42R+H2O2
129C	20.6903	K42R+H2O2
129C	16.1535	K42R+H2O2
129C	13.9296	K42R+H2O2
129C	14.3705	K42R+H2O2
129C	19.9754	K42R+H2O2
129C	17.1721	K42R+H2O2
129C	20.3592	K42R+H2O2
129C	16.0625	K42R+H2O2
129C	15.6096	K42R+H2O2
129C	15.8208	K42R+H2O2
129C	15.1938	K42R+H2O2
129C	17.0032	K42R+H2O2
129C	20.1106	K42R+H2O2
129C	13.9972	K42R+H2O2
129C	13.2557	K42R+H2O2
129C	14.3552	K42R+H2O2
129C	13.2488	K42R+H2O2
129C	12.268	K42R+H2O2
129C	16.5637	K42R+H2O2
129C	14.6313	K42R+H2O2
129C	14.8149	K42R+H2O2
129C	19.9939	K42R+H2O2
129C	14.5349	K42R+H2O2
129C	21.3201	K42R+H2O2
129C	15.2257	K42R+H2O2
129C	13.0635	K42R+H2O2
129C	16.1649	K42R+H2O2
129C	14.6278	K42R+H2O2
129C	15.997	K42R+H2O2
129C	11.1166	K42R+H2O2
129C	19.0885	K42R+H2O2
129C	15.9041	K42R+H2O2
129C	18.2471	K42R+H2O2
129C	17.1552	K42R+H2O2
129C	14.8849	K42R+H2O2
129C	13.421	K42R+H2O2
129C	12.7482	K42R+H2O2
129C	12.2128	K42R+H2O2
129C	11.6831	K42R+H2O2
129C	13.5051	K42R+H2O2
129C	15.3807	K42R+H2O2
129C	13.6876	K42R+H2O2
129C	16.9685	K42R+H2O2
129C	12.7388	K42R+H2O2
129C	12.3389	K42R+H2O2
129C	14.97	K42R+H2O2
129C	16.5526	K42R+H2O2
129C	13.2177	K42R+H2O2
129C	15.6162	K42R+H2O2
129C	15.3489	K42R+H2O2
129C	19.2367	K42R+H2O2
129C	16.1048	K42R+H2O2
129C	15.5762	K42R+H2O2
129C	14.8749	K42R+H2O2
130N	14.1352	K42R+H2O2
130N	18.6857	K42R+H2O2
130N	20.1645	K42R+H2O2
130N	14.8211	K42R+H2O2
130N	15.5139	K42R+H2O2
130N	14.3395	K42R+H2O2
130N	21.9502	K42R+H2O2
130N	15.088	K42R+H2O2
130N	15.9645	K42R+H2O2
130N	15.7071	K42R+H2O2
130N	15.169	K42R+H2O2
130N	13.8351	K42R+H2O2
130N	12.8169	K42R+H2O2
130N	18.1067	K42R+H2O2
130N	16.2968	K42R+H2O2
130N	13.2881	K42R+H2O2
130N	18.1007	K42R+H2O2
130N	15.9859	K42R+H2O2
130N	15.3115	K42R+H2O2
130N	15.4635	K42R+H2O2
130N	14.8132	K42R+H2O2
130N	24.0851	K42R+H2O2
130N	15.8757	K42R+H2O2
130N	15.1229	K42R+H2O2
130N	25.2761	K42R+H2O2
130N	20.9084	K42R+H2O2
130N	16.3292	K42R+H2O2
130N	14.5906	K42R+H2O2
130N	14.3132	K42R+H2O2
130N	20.271	K42R+H2O2
130N	17.0773	K42R+H2O2
130N	20.564	K42R+H2O2
130N	16.2387	K42R+H2O2
130N	15.7548	K42R+H2O2
130N	15.8663	K42R+H2O2
130N	15.293	K42R+H2O2
130N	16.7611	K42R+H2O2
130N	20.0435	K42R+H2O2
130N	13.9377	K42R+H2O2
130N	12.1251	K42R+H2O2
130N	14.0545	K42R+H2O2
130N	13.3957	K42R+H2O2
130N	12.8737	K42R+H2O2
130N	13.819	K42R+H2O2
130N	12.9429	K42R+H2O2
130N	14.7459	K42R+H2O2
130N	20.5165	K42R+H2O2
130N	14.9631	K42R+H2O2
130N	21.4784	K42R+H2O2
130N	15.1655	K42R+H2O2
130N	13.0014	K42R+H2O2
130N	16.0597	K42R+H2O2
130N	14.7072	K42R+H2O2
130N	15.4163	K42R+H2O2
130N	18.9147	K42R+H2O2
130N	15.9607	K42R+H2O2
130N	18.7852	K42R+H2O2
130N	16.6036	K42R+H2O2
130N	14.9008	K42R+H2O2
130N	12.9911	K42R+H2O2
130N	12.9223	K42R+H2O2
130N	12.5614	K42R+H2O2
130N	12.7099	K42R+H2O2
130N	13.5749	K42R+H2O2
130N	15.0149	K42R+H2O2
130N	13.4627	K42R+H2O2
130N	17.1195	K42R+H2O2
130N	12.5141	K42R+H2O2
130N	12.4352	K42R+H2O2
130N	11.7832	K42R+H2O2
130N	14.4906	K42R+H2O2
130N	15.7397	K42R+H2O2
130N	12.2959	K42R+H2O2
130N	13.137	K42R+H2O2
130N	15.0138	K42R+H2O2
130N	19.5763	K42R+H2O2
130N	16.3649	K42R+H2O2
130N	15.935	K42R+H2O2
130N	14.438	K42R+H2O2
130C	14.7881	K42R+H2O2
130C	18.937	K42R+H2O2
130C	20.5367	K42R+H2O2
130C	15.1547	K42R+H2O2
130C	16.8095	K42R+H2O2
130C	14.2574	K42R+H2O2
130C	21.9073	K42R+H2O2
130C	15.2642	K42R+H2O2
130C	16.1012	K42R+H2O2
130C	15.6108	K42R+H2O2
130C	15.3216	K42R+H2O2
130C	14.0484	K42R+H2O2
130C	12.9002	K42R+H2O2
130C	17.9486	K42R+H2O2
130C	16.4853	K42R+H2O2
130C	12.7356	K42R+H2O2
130C	18.1068	K42R+H2O2
130C	15.9443	K42R+H2O2
130C	15.0605	K42R+H2O2
130C	15.5311	K42R+H2O2
130C	14.7485	K42R+H2O2
130C	23.7787	K42R+H2O2
130C	15.7959	K42R+H2O2
130C	15.3446	K42R+H2O2
130C	25.0253	K42R+H2O2
130C	20.605	K42R+H2O2
130C	16.2018	K42R+H2O2
130C	14.1495	K42R+H2O2
130C	14.2141	K42R+H2O2
130C	19.8466	K42R+H2O2
130C	17.0261	K42R+H2O2
130C	20.1343	K42R+H2O2
130C	16.002	K42R+H2O2
130C	15.3235	K42R+H2O2
130C	15.6926	K42R+H2O2
130C	15.2289	K42R+H2O2
130C	16.8255	K42R+H2O2
130C	19.9275	K42R+H2O2
130C	14.3242	K42R+H2O2
130C	12.8786	K42R+H2O2
130C	14.0891	K42R+H2O2
130C	13.2369	K42R+H2O2
130C	12.3685	K42R+H2O2
130C	16.5678	K42R+H2O2
130C	14.636	K42R+H2O2
130C	14.474	K42R+H2O2
130C	20.2661	K42R+H2O2
130C	14.6584	K42R+H2O2
130C	21.2844	K42R+H2O2
130C	14.7107	K42R+H2O2
130C	12.5745	K42R+H2O2
130C	15.9309	K42R+H2O2
130C	14.6295	K42R+H2O2
130C	15.7597	K42R+H2O2
130C	10.4123	K42R+H2O2
130C	18.9033	K42R+H2O2
130C	16.0524	K42R+H2O2
130C	18.5699	K42R+H2O2
130C	17.2821	K42R+H2O2
130C	14.9534	K42R+H2O2
130C	12.634	K42R+H2O2
130C	12.9511	K42R+H2O2
130C	12.3909	K42R+H2O2
130C	13.4577	K42R+H2O2
130C	13.3793	K42R+H2O2
130C	15.7083	K42R+H2O2
130C	13.9016	K42R+H2O2
130C	17.0525	K42R+H2O2
130C	12.3635	K42R+H2O2
130C	11.1952	K42R+H2O2
130C	11.7291	K42R+H2O2
130C	14.8984	K42R+H2O2
130C	16.4675	K42R+H2O2
130C	12.79	K42R+H2O2
130C	15.2507	K42R+H2O2
130C	15.2844	K42R+H2O2
130C	19.1008	K42R+H2O2
130C	16.1237	K42R+H2O2
130C	15.6574	K42R+H2O2
130C	14.2263	K42R+H2O2
