# Supplementary material for: CDKL5 kinase controls transcription‐coupled responses to DNA damage
Source: EMBO J. 2021 Oct 4;40(23):e108271. doi: 10.15252/embj.2021108271 (PMC8634139; doi:10.15252/embj.2021108271)
Supplement: Supplementary file 11 — Source Data for Figure 6 [file EMBJ-40-e108271-s007.zip]

Archive with 4 entries (4 files):
- Figure 6/Source data Fig6A-B.pdf
- Figure 6/Source data_FIG 6_C_D_E pELOA S311.xlsx
- Figure 6/Source data_FIG 6_C_D_E pELOA S311_PRISM PLOTS.pzfx
- Figure 6/Source data_Fig 6_C_D_E_Omero figure links.docx
