# Supplementary material for: CDKL5 kinase controls transcription‐coupled responses to DNA damage
Source: EMBO J. 2021 Oct 4;40(23):e108271. doi: 10.15252/embj.2021108271 (PMC8634139; doi:10.15252/embj.2021108271)
Supplement: Supplementary file 11 — Source Data for Figure 6 [file EMBJ-40-e108271-s007.zip › Figure 6/Source data_FIG 6_C_D_E pELOA S311.xlsx]

## Sheet: All intensities
siCONTROL	siELOA	WT	CDKL5 KO	Olaparib treated	DRB treated	siCONTROL for CDKL5 knockdown	siCDKL5b	siCDKL53
		34.621
		22.7782		2.139	-0.05138	20.7723	5.97633	7.32796
	7.56967	28.7024	17.0179	1.98058	-0.68894		5.7093	7.81098
	4.90169	15.0042	5.65005	5.22691	2.15362	17.9531	3.72113	12.3527
	8.46269	20.6686	8.49914	2.95042	1.51124		8.40131	17.8937
56.1117	1.92533	21.9307	5.56679	3.00115	-0.12702	30.6476	2.57011	18.6255
72.4034	3.27623	30.7263	6.10645	-6.97845	1.92629	45.4707	4.71965	16.3138
82.7553	1.69954		7.65066	0.655796	6.97785	21.3108	4.27856	17.1982
	18.5181		7.59555	1.22583	2.2476	34.992	4.93178	1.6571
53.1356		2.88212	6.49531	3.26862	4.77383	27.0479	6.14136
65.2497	4.8265		2.42559	3.86021	4.90663	47.7862	5.58953	2.91433
	6.99747		9.23633	2.00453	3.61976	64.5948	9.98521	17.6792
54.9296		2.62541	1.2073	1.5406	0.969718	42.1177		11.5942
10.5445	3.38388	21.7322	5.80506		-0.51101		-1.78618	21.6677
	0.858548	5.12974	7.4145	1.67881	1.25077	20.1316	3.41264	7.27875
67.7713	-7.71232	2.87793	12.8492	1.67132	2.15689	20.8461		13.4427
9.64572	1.08498	4.62051	10.0145	2.65331	-2.45833	41.4397	6.2804	4.33403
	2.87451	33.8741		4.17446	2.20719	21.8117	5.12792	0.206142
56.6652	3.55817			3.57244	1.87939	25.3282	3.65586	2.09593
	3.2759	17.7758	7.99153	1.82414	-0.05281	75.7353	4.34417	-2.89578
106.324	0.918139		5.13216	2.73968	-3.1111		2.87692	2.71179
37.8209	4.09979					26.3378	6.04765	5.94195
30.04	0.879259		5.8512	3.54864	1.18438		4.84412
36.8554			10.2285	5.61949	5.61109	26.8956	0.739661
41.3976			9.41093	4.52396	6.41475	24.3853	4.50287	3.45571
35.9697	0.558106		5.63092	4.13529	5.49866	19.4247	2.04049
47.3489		1.00618	11.5082	3.8578		42.1237	0.586266	7.26542
39.1834	2.23063	7.15827	6.67357	0.947055	0.955236	28.6596	3.16992
18.8924	-4.84974	14.7972	6.78963	2.39162	2.68239	1.87505	4.90383	1.23383
41.1928	14.9689	17.283	2.46106	1.86999	1.97488		3.36568	12.6748
	1.19683	19.541	10.1677	5.97159		3.66869	1.0824
9.25958	4.67654	27.0322	3.70794	2.86966	2.4637	22.9561	5.36588	1.6051
30.4522	-2.96113	11.3363	-4.54608		2.33216		2.60633
26.7902		31.2734	3.63243	0.890261	0.140591	13.4784	2.69218
	-2.8863	2.93568	10.9048	2.60438	2.2323	19.3764	2.80125	4.19436
35.3378		20.852		1.06792		22.4992	2.13776	3.95442
		21.2478	14.1141	0.986467	-0.28247	24.1678	2.01679	11.6868
34.5633	1.03381	23.0624	6.00974	1.5618	6.69247	33.2727	1.59429	5.09403
47.6012	-2.43461	7.15958	3.09143		3.17225	15.831	3.08759	-4.95046
32.881	7.06522	11.8604		3.63663	-0.73661	22.7832	2.53255	9.48655
38.9113	6.00667	16.9889	4.32238	4.9575			0.248627	26.7988
49.9802	9.465	34.2019	-0.46931	2.98353	-2.89279	17.5272	2.34209
0.842885		4.88527	10.5483	0.056148		29.477	4.24615	11.6614
6.45294		8.08468	4.6604		1.40937		3.56954
17.848	7.79209	12.5928	3.51675	2.18073	1.42218	16.9924	3.54415	24.2598
8.54512	5.882	3.75603		-5.47263	1.60643	21.9473	1.15808	-2.58839
11.0302	24.3424			-0.82064	-0.23226	23.8595	3.57809	8.1887
8.08898	8.34107	5.39596	4.75034	2.56987		74.1489	-1.8317	17.0871
1.31716	7.47292	23.9744	11.9443	1.40941			11.0959	5.76471
12.4495	4.48396	12.347	0.077459	2.02908	4.03176			6.51816
2.87095	1.12084	-0.80843	2.56298	3.83778		16.1579	5.64657	29.4292
2.5135	27.4554	33.4378	5.08087	0.979537	1.5398		3.79212	10.8489
	3.64677	9.85541	1.56938	2.07435	1.25803	24.3743	5.55621	12.6529
		41.3869	3.6198		-0.34449	26.7011	-22.3444	11.6775
	9.90622	7.53032	9.58661		2.8904	14.3007	-33.1149
-4.0985	1.20718	36.7014	4.59361		3.97307		3.64354	7.72214
15.8476	8.67641	10.1148	9.84603		1.3844	43.1313	4.71801	0.912139
16.9617			3.65033		4.79586	21.786	-9.82098
12.5067			6.62762	1.0943	0.913716	23.9479	8.2702	9.55041
17.4898	6.43366	38.968	1.41629	4.00171	2.49874	22.9813	-0.03586	12.4541
9.78872	0.593912		7.39717	-0.62854	6.04163	21.5465	8.34583	18.6545
21.5372	-5.99071	22.6872	6.53818	4.61591	0.648152	15.1447	4.99839	18.2845
8.57259	7.92893	13.7705	3.73063	4.26983	4.09711	20.7987	0.698473	9.81081
12.9033	4.79848	45.7719	4.89944	1.2972	1.728	24.5543	2.06485	11.6485
4.66983	9.30902	28.1018	5.65273	-0.59852	3.82594	24.2795	-2.57522	9.41993
11.5943	3.89824	74.6613	4.19355	8.49771	0.195704	49.5628	2.22219
3.7857	7.20308	1.80677	4.12074	3.8845	3.01095	-1.23412	4.01121	19.857
		18.7828	9.24986	3.66194	4.92937	26.4331	3.91894	13.0911
	3.98264	42.4947	3.31255	2.52146	1.47415		10.5468	12.5751
12.9028			8.05284	3.0893	-0.25988	11.5956	8.37905	6.39134
14.5728	14.8207	63.529		0.378709	2.59981	20.0493	10.9229	12.7308
16.1834		4.91497		-3.59094	9.27196	10.3889	9.75047	9.24853
12.3057		17.1529	7.95676	3.55068	1.46796		6.94304	11.8397
19.7431	0.879494	3.18971	3.35948	1.71785	9.21473	24.2507	7.79536	10.6542
-1.13601	9.5598		3.76814	0.798022	0.743521	6.81416	10.1729	8.16787
8.69893	39.4205		5.29257	0.891765	4.58086	18.9796	13.9899	6.82092
13.0455	17.5456	33.2845	4.42975	2.34144	5.92922	-11.7845	5.93495	3.11721
5.67674				-1.17175	1.82477	17.1605		0.433208
12.5708	7.91935	11.298	5.23158	9.58618			-0.52304	9.65415
				0.124773	-5.21709	12.022		15.3961
10.4589	3.18065		12.0327	2.65529	2.87765	28.0778	0.243916	6.21082
		3.94345	4.33589	1.43176	-2.92241	26.4459	-25.1972	16.0523
11.2988	4.49273	-18.4127	4.03772	2.914	6.32117	9.62462	2.54209	34.0838
14.2079			6.56545		3.59475	34.1846	-2.66905	48.0855
12.3447	5.6687	3.66625	5.53354	-1.19294		18.1045	2.97333	18.1671
1.67589	5.0287	0.522687	3.79044	5.51773	4.77048	26.53	-0.80775	19.7647
17.3652	-3.25793	7.37723		0.84385	1.29912			8.8587
13.3367	9.70552	4.73442	11.4504	0.756962	3.99155	15.0081	9.84079	6.02084
22.4044	7.77241	8.71799		-0.86694		20.6128
		63.7223	7.47658	0.440246		18.9429		1.83804
8.28988			7.88354	2.52365	7.21499	23.6594	7.06797	5.35194
7.43138		21.5425	1.88458	1.96722	1.10085	35.6885	6.56821	3.71152
	5.54693	52.0025		2.34981	10.5222		10.8597	15.4381
2.51105		53.4759	4.64307	0.705629	2.00907		-13.8237	12.1982
19.8366	3.50468		5.13174	2.08783	2.45621	24.2223	1.88546
14.6869	6.23173	11.1335	5.79464	1.98646		38.6768	4.32975	8.54996
18.2632	3.86373	2.39344	4.97218	1.28046	3.39863	14.5579
12.8118	0.635128	26.9543	2.05556	3.6257		23.9152	3.17096	12.9967
13.6684	5.97976	-10.6493	5.08103	-1.854	-2.52484	34.9679	12.4585	13.674
12.9681	14.2571	20.8975	3.39067	0.905563	4.78285	28.4865	23.7133	8.02333
21.4619			5.17072	-1.54243	15.2995		2.11078	6.34778
13.2308		27.3116		0.794587		24.3017		5.79059
	1.31169	18.8601		0.404757	-3.96881	26.7996	15.935	14.3247
6.42529		24.008	5.2666	2.03338		22.1386	11.4077	4.96177
10.2085	9.88572	30.7658		0.26675	9.90593	12.1499	40.8316	6.31329
	1.23399		9.24569	1.72576	5.18481		4.4063	6.3356
0.860011	18.7177	13.7987	14.3755		-3.2706	26.2429	6.35506	7.4028
8.11387	3.57366	26.7726	2.44055	5.24917	-4.51144	21.1703	-7.67842	7.10782
12.5661	2.17672	22.6933	15.9447	2.51395	6.22273	16.0872	-5.23617	14.362
11.0815		15.8029	12.2764	2.73809	4.54809	24.4922	-37.3114
21.5161		15.7412	20.0537	2.8235	4.30887	18.1932	-2.18657	17.1707
6.77466		12.9538	3.26816	-0.14387	5.11327	22.9845	5.4509
3.74495		15.1143	2.25061	2.57807	3.58873		4.94555	13.2239
19.4542		13.9258	2.84235	1.6395	5.65788	23.6708	9.01334	9.24982
		3.35292	7.30808	6.06956	2.86153	21.6808	5.23016	5.64423
4.13755		8.50844	3.11709	2.56977	4.6499	15.432	6.44796	14.7139
13.1718		26.6651	5.50425	1.53235	4.21335	15.1794	12.7691	7.97026
10.6439			2.43566	0.734467	7.23555	19.4918	13.0474	11.4272
16.1203		16.1545	3.75496	3.41559	5.5214	25.6359	12.5702	7.4296
7.49576		11.2541	0.65891	2.39546		11.0494	20.2741	-22.8004
		16.0709	2.05578	-1.82887			11.2804
14.8968		19.9993		1.95948	-3.96802	17.8548	24.5586	2.31322
16.115		23.7781	2.99898	7.21552	4.03817	36.2243	10.9353	8.12501
3.93231		26.3414	2.87222	0.570351	5.27137	28.4966	30.3419
13.4679		3.0183	3.64624	2.71661	5.1825	15.9439	12.1561	6.42293
9.89582		8.92986	3.45517	-3.84093	5.08927	18.5778	28.4064	9.83471
7.52914		27.879	0.708345	-4.35226	-47.2156	31.3817	8.64026	9.68807
		20.9484	1.77181		7.19308	23.1245	15.3943	7.71798
6.67255				6.10631	3.10909	18.8043		0.109197
13.1125		17.233	4.95359	4.46988	3.09366	14.6972	15.7098	35.4286
5.55541		17.0741	6.62741	1.46529	-0.69512	25.9066	10.6877	-1.9196
6.30486		22.9244	2.95357	1.67248	1.5463	17.9403	17.7075	1.96804
		13.5902	11.466	2.6579	2.12134	36.9717		5.99696
5.79788		26.7921	3.98966	-1.31356	2.66605	29.9938	13.357	3.85583
		18.1292	4.11896	1.8041	2.30616	35.2992	4.01747	7.3695
10.2969			6.64292	2.06296	4.2477	40.0758	30.0375
16.3977		7.87835	3.14183	2.70911	0.740694	43.1853	14.811
5.29193		4.83879	8.79455	0.032956	4.73512	1.87292	15.2058	5.38123
13.0317		27.421	2.22882	6.25787	2.71767	41.0744	13.6408	0.372676
9.8396		25.7372		2.92024			33.2388	8.90736
13.4724		16.7977	5.69286	0.352427	9.27931		13.2463	7.45753
11.7979			3.22807	2.82294	0.534315		1.70934	4.86023
9.40106		23.6659	5.71125	-1.78299	-8.37782	36.8206	19.7533	4.46131
		19.5207	0.603385	1.26438	1.72203	23.2629	24.1054	-0.22645
16.0941		23.0592	4.17625		11.7732	28.912	6.93057	2.41672
19.3929			1.60273	0.894107	9.11037	14.1217	8.65045
		14.6994	8.78659	1.94439	12.0523	24.1789	11.5552	7.60475
0.586829		7.64012	2.97199	-3.45162		32.6713	9.53223
13.3166		14.5691	1.57588		9.6886	35.2065	4.74807	-1.9194
18.7258		21.1578	1.40909		5.19747	27.2883
19.8947		16.201	3.37728	-2.10479	11.5725	10.9893		11.7514
-2.1916			3.43161		6.68824	8.91982
		16.4875	3.61156	-2.04406			11.6698	1.67064
13.4941		17.6885		-2.9841		22.092	7.67135
14.12				-3.60871		12.9822
13.6959		10.2865	2.60934	1.05841		14.2232	5.15159	-0.08664
13.305		15.4456	7.75195	2.68711		14.1406	15.1152	5.97973
15.5631			4.17298	1.32384			11.772
17.4732		13.3508	4.35347	-0.71505		23.6254	15.865	12.6653
4.75108			4.97181	1.45613		15.2052	8.59988
15.7471		12.1942	4.2551	-2.19622		12.8808	1.82035	6.40013
37.8612		8.10274	14.3129			18.4983	14.7868
30.1797		20.7925		-1.05424		17.3591	16.3214	6.24625
25.1789		14.2233	7.82092	1.03824				-3.06844
		17.4003		-4.74059		17.2319	17.9234
24.1236		10.7172	14.2015	0.950188		15.1904	-6.65376	4.71722
37.76			13.8492	1.84376		32.5324	18.7681	3.35386
21.4059		14.7951		0.471212		39.6388	18.7124
19.0169				-0.41754		23.2361		3.88919
16.9905		14.7971	13.382	-0.34973		44.3477	19.2742	9.22074
6.54613		9.96878	4.96863	1.98428		63.7327		9.50543
16.7922		13.887	6.31235	2.85458		43.9174	27.024
20.6422		18.6576	6.01935	5.45178		48.3336	10.3355	5.34608
32.0994		14.5591				71.8271	11.8127
15.4012		18.1859	1.0046	-1.01015		45.2687	19.344	4.48448
8.65839			2.50538			29.3585	24.7202
12.276		4.04071	5.38994	2.99915		12.3344	1.45183
9.93721		23.4186		-0.188864		18.548	18.5862	6.51478
9.38472		6.79351	4.19387	1.42123		40.5506		7.9047
15.3245		5.24824	10.3218	-2.65193		33.0303	17.8323
			9.8998	-0.412003				3.55299
11.7067		4.82352	2.09079	0.278941		54.7698
-2.0941			2.89609	0.780009		55.8268		3.05789
-0.7697			4.42828	0.129465				9.4275
9.92205		13.3615				15.2934		10.4081
37.4164		14.1598				17.2779
1.88101		15.2296	12.7166	0.433205		15.1049
25.5886		7.29312	14.1937	0.444954		1.62404
11.4814		3.92686	13.8383	2.0488		18.1145
13.3277		3.0995	8.05296	4.04894		1.78614
-0.75114		7.08135	10.486	14.0006		20.9915
-5.16559			18.8799	2.78045		25.4044
5.75354		0.151661	10.7471	4.64471		4.53038
15.9957		13.5237	13.7133	-2.583		18.9628
		19.0397	-3.98649			8.16161
24.6349		12.3173	10.459			30.9434
26.4144		5.78303	7.60751
15.2118		26.9453	17.6444			18.5248

## Sheet: siCONTROL
All intensities		EXP 1				EXP 2
		PELOA SICONTROL 1	PELOA SICONTROL 1	PELOA SICONTROL 1	PELOA SICONTROL 1	PELOA SICONTROL 2	PELOA SICONTROL 2	PELOA SICONTROL 2	PELOA SICONTROL 2	PELOA SICONTROL 2	PELOA SICONTROL 2	PELOA SICONTROL 2	PELOA SICONTROL 2	PELOA SICONTROL 2	PELOA SICONTROL 2
		NA	NA	30.04	41.1928	NA	NA	8.69893	22.4044	13.2308	NA	NA	NA	15.7471	8.65839
		NA	NA	36.8554	NA	0.842885	9.78872	13.0455	NA	NA	4.13755	6.67255	16.0941	37.8612	12.276
		NA	NA	41.3975	9.25958	6.45294	21.5372	5.67674	8.28988	6.42529	13.1718	13.1125	19.3929	30.1797	9.93721
56.1117		56.1117	NA	35.9697	30.4522	17.848	8.57259	12.5707	7.43138	10.2085	10.6439	5.55541	NA	25.1789	9.38472
72.4034		72.4034	65.2497	47.3489	26.7902	8.54512	12.9033	NA	NA	NA	16.1203	6.30486	0.586829	NA	15.3245
82.7553		82.7553	NA	39.1834	NA	11.0302	4.66983	10.4589	2.51105	0.860011	7.49576	NA	13.3166	24.1236	NA
		NA	54.9296	18.8924	35.3378	8.08898	11.5943	NA	19.8367	8.11387	NA	5.79788	18.7258	37.76	11.7067
53.1356		53.1356	10.5445	NA	NA	1.31716	3.7857	11.2988	14.6869	12.5661	14.8968	NA	19.8947	21.4059	-2.0941
65.2497		NA	NA	NA	34.5633	12.4494	NA	14.2079	18.2632	11.0815	16.115	10.2969	-2.1916	19.0169	-0.7697
		NA	67.7713	NA	47.6012	2.87095	NA	12.3447	12.8118	21.5161	3.93231	16.3977	NA	16.9905	9.92205
54.9296		NA	9.64572	NA	32.881	2.5135	12.9028	1.67589	13.6684	6.77466	13.4679	5.29193	13.4941	6.54613	37.4164
10.5445		NA	NA	NA	38.9113	NA	14.5728	17.3652	12.9681	3.74495	9.89582	13.0317	14.12	16.7922	1.88101
		NA	56.6652	NA	49.9802	NA	16.1834	13.3367	21.4619	19.4543	7.52914	9.8396	13.6959	20.6422	25.5886
67.7713		NA	NA	NA	NA	NA	12.3057	NA	NA	NA	NA	13.4724	13.305	32.0994	11.4814
9.64572		NA	106.324	NA	NA	-4.0985	19.7431	NA	NA	NA	NA	11.7979	15.5631	15.4012	13.3277
		NA	37.8209	NA	NA	15.8476	-1.13601	NA	NA	NA	NA	9.40106	17.4732	NA	-0.751137
56.6652		NA	NA	NA	NA	16.9617	NA	NA	NA	NA	NA	NA	4.75108	NA	-5.16559
		NA	NA	NA	NA	12.5067	NA	NA	NA	NA	NA	NA	NA	NA	5.75354
106.324		NA	NA	NA	NA	17.4898	NA	NA	NA	NA	NA	NA	NA	NA	15.9957
37.8209		NA	NA	NA	NA	NA	NA	NA	NA	NA	NA	NA	NA	NA	NA
30.04		NA	NA	NA	NA	NA	NA	NA	NA	NA	NA	NA	NA	NA	24.6349
36.8554		NA	NA	NA	NA	NA	NA	NA	NA	NA	NA	NA	NA	NA	26.4144
41.3976		NA	NA	NA	NA	NA	NA	NA	NA	NA	NA	NA	NA	NA	15.2118
35.9697		NA	NA	NA	NA	NA	NA	NA	NA	NA	NA	NA	NA	NA	NA
47.3489
39.1834
18.8924
41.1928
9.25958
30.4522
26.7902
35.3378
34.5633
47.6012
32.881
38.9113
49.9802
0.842885
6.45294
17.848
8.54512
11.0302
8.08898
1.31716
12.4495
2.87095
2.5135
-4.0985
15.8476
16.9617
12.5067
17.4898
9.78872
21.5372
8.57259
12.9033
4.66983
11.5943
3.7857
12.9028
14.5728
16.1834
12.3057
19.7431
-1.13601
8.69893
13.0455
5.67674
12.5708
10.4589
11.2988
14.2079
12.3447
1.67589
17.3652
13.3367
22.4044
8.28988
7.43138
2.51105
19.8366
14.6869
18.2632
12.8118
13.6684
12.9681
21.4619
13.2308
6.42529
10.2085
0.860011
8.11387
12.5661
11.0815
21.5161
6.77466
3.74495
19.4542
4.13755
13.1718
10.6439
16.1203
7.49576
14.8968
16.115
3.93231
13.4679
9.89582
7.52914
6.67255
13.1125
5.55541
6.30486
5.79788
10.2969
16.3977
5.29193
13.0317
9.8396
13.4724
11.7979
9.40106
16.0941
19.3929
0.586829
13.3166
18.7258
19.8947
-2.1916
13.4941
14.12
13.6959
13.305
15.5631
17.4732
4.75108
15.7471
37.8612
30.1797
25.1789
24.1236
37.76
21.4059
19.0169
16.9905
6.54613
16.7922
20.6422
32.0994
15.4012
8.65839
12.276
9.93721
9.38472
15.3245
11.7067
-2.0941
-0.7697
9.92205
37.4164
1.88101
25.5886
11.4814
13.3277
-0.75114
-5.16559
5.75354
15.9957
24.6349
26.4144
15.2118

## Sheet: siELOA
All intensities		EXP 1					EXP 2
		PELOA SIELOA 1	PELOA SIELOA 1	PELOA SIELOA 1	PELOA SIELOA 1	PELOA SIELOA 1	PELOA SIELOA 2	PELOA SIELOA 2	PELOA SIELOA 2	PELOA SIELOA 2	PELOA SIELOA 2	PELOA SIELOA 2	PELOA SIELOA 2	PELOA SIELOA 2
		NA	3.27623	-7.71232	NA	NA	-2.96113	9.465	8.67641	4.79848	NA	NA	14.2571	1.23399
7.56967		7.56967	1.69954	1.08498	NA	2.23063	NA	NA	NA	9.30902	3.98264	3.18065	NA	18.7177
4.90169		4.90169	18.5181	2.87451	0.558106	-4.84974	-2.8863	NA	NA	3.89824	NA	NA	NA	3.57366
8.46269		8.46269	NA	3.55817	NA	14.9689	NA	7.79209	6.43366	7.20308	14.8207	4.49273	1.31169	2.17672
1.92533		1.92533	4.8265	3.2759	NA	1.19683	NA	5.882	0.593912	NA	NA	NA	NA	NA
3.27623		NA	6.99747	0.918139	NA	4.67654	1.03381	24.3424	-5.99071	NA	NA	5.6687	9.88572	NA
1.69954		NA	NA	4.09979	NA	NA	-2.43461	8.34107	7.92893	NA	0.879494	5.0287	NA	NA
18.5181		NA	3.38388	0.879259	NA	NA	7.06522	7.47292	NA	NA	9.5598	-3.25793	NA	NA
		NA	0.858548	NA	NA	NA	NA	4.48396	NA	NA	39.4205	9.70552	NA	NA
4.8265		NA	NA	NA	NA	NA	NA	1.12084	NA	NA	17.5456	7.77241	NA	NA
6.99747		NA	NA	NA	NA	NA	NA	27.4554	NA	NA	NA	NA	NA	NA
		NA	NA	NA	NA	NA	NA	3.64677	NA	NA	7.91935	NA	NA	NA
3.38388		NA	NA	NA	NA	NA	6.00667	NA	NA	NA	NA	NA	NA	NA
0.858548		NA	NA	NA	NA	NA	NA	9.90622	NA	NA	NA	5.54693	NA	NA
-7.71232		NA	NA	NA	NA	NA	NA	1.20718	NA	NA	NA	NA	NA	NA
1.08498		NA	NA	NA	NA	NA	NA	NA	NA	NA	NA	3.50467	NA	NA
2.87451		NA	NA	NA	NA	NA	NA	NA	NA	NA	NA	6.23173	NA	NA
3.55817		NA	NA	NA	NA	NA	NA	NA	NA	NA	NA	3.86373	NA	NA
3.2759		NA	NA	NA	NA	NA	NA	NA	NA	NA	NA	0.635128	NA	NA
0.918139		NA	NA	NA	NA	NA	NA	NA	NA	NA	NA	5.97976	NA	NA
4.09979		NA	NA	NA	NA	NA	NA	NA	NA	NA	NA	NA	NA	NA
0.879259		NA	NA	NA	NA	NA	NA	NA	NA	NA	NA	NA	NA	NA
		NA	NA	NA	NA	NA	NA	NA	NA	NA	NA	NA	NA	NA
		NA	NA	NA	NA	NA	NA	NA	NA	NA	NA	NA	NA	NA
0.558106
2.23063
-4.84974
14.9689
1.19683
4.67654
-2.96113
-2.8863
1.03381
-2.43461
7.06522
6.00667
9.465
7.79209
5.882
24.3424
8.34107
7.47292
4.48396
1.12084
27.4554
3.64677
9.90622
1.20718
8.67641
6.43366
0.593912
-5.99071
7.92893
4.79848
9.30902
3.89824
7.20308
3.98264
14.8207
0.879494
9.5598
39.4205
17.5456
7.91935
3.18065
4.49273
5.6687
5.0287
-3.25793
9.70552
7.77241
5.54693
3.50468
6.23173
3.86373
0.635128
5.97976
14.2571
1.31169
9.88572
1.23399
18.7177
3.57366
2.17672

## Sheet: WT
All intensities		EXP 1									EXP 2														EXP 3											EXP 4			EXP 5
34.621		PELOA WT 1	PELOA WT 1	PELOA WT 1	PELOA WT 1	PELOA WT 1	PELOA WT 1	PELOA WT 1	PELOA WT 1	PELOA WT 1	PELOA WT 2	PELOA WT 2	PELOA WT 2	PELOA WT 2	PELOA WT 2	PELOA WT 2	PELOA WT 2	PELOA WT 2	PELOA WT 2	PELOA WT 2	PELOA WT 2	PELOA WT 2	PELOA WT 2	PELOA WT 2	PELOA WT 3	PELOA WT 3	PELOA WT 3	PELOA WT 3	PELOA WT 3	PELOA WT 3	PELOA WT 3	PELOA WT 3	PELOA WT 3	PELOA WT 3	PELOA WT 3	PELOA WT 4	PELOA WT 4	PELOA WT 4	PELOA WT 5	PELOA WT 5	PELOA WT 5	PELOA WT 5	PELOA WT 5	PELOA WT 5	PELOA WT 5	PELOA WT 5	PELOA WT 5
22.7782		NA	4.62051	2.93568	NA	74.6613	52.0025	NA	26.6651	23.0592	NA	NA	8.56202	NA	6.21795	5.04178	8.63726	-0.473214	4.8455	23.3858	14.3226	NA	27.3756	NA	18.1882	NA	24.4296	14.532	NA	19.1896	NA	18.0677	NA	25.6783	16.365	48.9457	57.7536	78.2403	NA	21.2515	NA	27.0368	NA	13.7905	1.18478	NA	12.9671
28.7024		34.6209	33.8741	20.852	41.3869	1.80677	53.476	11.1335	NA	NA	4.04072	0.151661	NA	15.3469	13.3473	8.74398	10.0795	8.85543	11.7863	16.6432	2.93705	4.89601	8.33011	5.98094	17.2477	1.85501	3	NA	1.18881	9.36733	16.535	25.921	22.0845	1.18364	1.90276	38.3614	NA	50.1984	17.8403	9.79931	21.6752	44.4224	17.6907	7.03206	9.40438	12.883	31.1645
15.0042		22.7782	NA	21.2478	7.53032	18.7828	NA	2.39344	16.1545	14.6994	23.4186	13.5237	3.23024	21.9666	6.41359	4.57428	6.62067	7.2803	3.28935	19.8534	10.4004	2.70902	7.65168	1.41222	4.38186	20.0501	8.01608	NA	15.0777	14.0322	-3.47131	16.1294	16.5929	25.3955	2.36463	21.9447	63.2787	55.8109	10.0567	NA	13.1458	48.9819	19.8581	6.32387	16.2452	12.413	18.2731
20.6686		28.7024	17.7758	23.0624	36.7014	42.4947	NA	26.9543	11.2541	7.64012	6.79351	19.0397	13.2557	3.78725	11.9717	0.755876	NA	10.1126	12.13	23.2166	6.33276	11.7509	9.40178	11.9588	2.74012	2.49996	12.9894	4.73296	NA	6.716	14.5451	19.3114	19.7308	8.14293	36.4261	54.837	NA	22.2165	NA	32.7636	14.3223	28.8916	14.6821	6.08952	14.7322	18.601	18.7669
21.9307		15.0042	NA	7.15958	10.1148	NA	NA	-10.6493	16.0708	14.5691	5.24824	12.3173	5.46448	NA	9.39662	3.06092	9.19453	NA	8.85491	26.671	9.49724	7.14827	10.642	NA	20.5006	22.5896	15.2515	18.4131	NA	11.3891	NA	NA	20.3078	27.2621	28.8231	71.3252	NA	NA	NA	33.5879	13.2434	40.2978	8.47059	10.252	8.25289	15.0191	14.56
30.7263		20.6686	NA	11.8604	NA	63.529	NA	20.8975	19.9993	21.1578	NA	5.78303	NA	NA	0.938449	5.28801	2.01947	NA	6.57465	16.4675	13.1995	9.2109	4.1547	5.44151	21.4014	11.2025	13.878	15.5319	11.885	8.7275	NA	0.131631	10.9314	16.7898	12.4645	24.6965	NA	NA	16.2448	23.0288	21.9028	24.9123	8.98534	8.56894	5.12401	16.5851	26.9076
		21.9307	NA	16.9889	NA	4.91497	NA	NA	23.7781	16.201	4.82352	26.9453	NA	26.3378	NA	4.16296	5.07536	1.44032	16.9561	21.2049	14.3693	8.38106	8.39073	8.36416	18.6727	4.88176	NA	7.65183	11.2669	8.02274	NA	15.5105	16.5057	1.50594	13.7221	58.8253	NA	NA	19.443	28.0733	21.4997	42.6758	7.85495	11.9985	11.7987	19.2306	14.3058
		30.7263	NA	34.2019	38.968	17.1529	NA	27.3116	26.3414	NA	NA	NA	NA	NA	-23.5219	3.89193	NA	11.2359	9.8363	0.27956	12.4581	12.5046	-0.96127	6.33983	13.4477	19.0471	NA	20.4933	12.4356	NA	NA	15.2665	22.8575	NA	30.0758	NA	NA	NA	11.0485	31.1832	21.4689	34.4582	14.5233	7.66948	9.73008	11.2944	13.3521
2.88212		NA	NA	4.88527	NA	3.18971	NA	18.8601	3.01831	16.4875	NA	NA	12.3576	5.40019	NA	NA	15.2802	2.62253	8.44316	9.70574	18.0019	15.7289	8.62183	6.78232	NA	12.615	NA	NA	25.7806	8.27276	9.87786	20.6192	19.2785	20.7613	24.1214	48.6692	NA	NA	21.8072	19.6892	18.9459	NA	11.7411	17.4407	9.16042	18.4477	22.9996
		NA	NA	8.08468	22.6872	NA	NA	24.008	8.92986	17.6885	13.3615	NA	4.60727	29.6774	NA	0.683751	11.1064	5.06929	11.871	19.1442	-14.1694	9.27783	8.10811	7.30962	22.0706	11.5206	NA	24.5557	21.1301	1.8819	NA	14.9867	15.1063	22.0222	NA	53.1744	NA	NA	22.7939	13.2023	7.63198	NA	2.14477	11.0125	9.52469	20.2366	11.8686
		2.88212	1.00618	12.5928	13.7705	NA	NA	30.7657	27.879	NA	14.1597	11.515	6.13073	7.6781	11.6828	3.26395	-0.268341	6.42278	4.47135	3.82956	15.6408	14.7604	1.85732	7.66638	14.6705	25.9761	NA	NA	NA	3.95793	17.7652	1.25	17.9453	11.4676	NA	48.2165	NA	NA	26.1806	NA	NA	NA	10.8502	6.60769	8.75077	20.3285	NA
2.62541		NA	7.15827	3.75603	45.7719	33.2845	NA	NA	20.9484	10.2865	15.2296	10.3588	8.10072	17.1415	8.14013	2.75359	1.79943	3.03509	NA	2.8414	10.9117	-9.47203	8.48547	11.7473	NA	19.8076	NA	NA	NA	10.8776	9.53829	26.5461	10.4739	19.0725	NA	NA	NA	NA	16.0657	NA	23.3643	NA	NA	14.5506	12.7618	9.65453	NA
21.7322		NA	14.7971	NA	28.1018	NA	NA	13.7987	NA	15.4456	7.29312	19.7984	2.08882	5.07198	10.1394	NA	7.12033	10.8487	5.16527	19.0058	7.84493	12.822	NA	NA	NA	18.9121	NA	NA	NA	9.82529	1.90807	16.9714	10.5753	18.5076	NA	NA	NA	NA	NA	NA	0.783026	NA	6.33538	12.0443	13.3876	18.8552	NA
5.12974		2.62541	17.283	5.39596	NA	11.298	NA	26.7726	17.233	NA	3.92686	18.4684	NA	8.359	12.7069	NA	9.43397	13.7674	NA	9.2434	5.61858	11.6122	NA	NA	NA	7.7121	NA	NA	NA	19.7897	21.9929	NA	NA	30.9495	NA	NA	NA	NA	NA	NA	26.9388	NA	NA	4.31125	6.47956	12.3346	NA
2.87793		21.7322	19.541	23.9744	NA	NA	NA	22.6933	17.0742	13.3508	3.0995	NA	-2.61152	NA	6.06734	NA	NA	NA	10.5181	18.9774	NA	7.22554	NA	NA	NA	8.11924	NA	NA	NA	7.3989	NA	NA	14.5438	14.8327	NA	NA	NA	NA	NA	NA	28.5039	NA	2.46877	9.74927	13.4835	12.9834	NA
4.62051		5.12974	27.0322	12.347	NA	NA	NA	15.8029	22.9244	NA	7.08135	21.8061	4.28705	NA	8.41322	NA	NA	NA	16.5597	17.1378	NA	NA	NA	NA	NA	13.5233	NA	NA	NA	11.3851	NA	NA	12.1762	8.03117	NA	NA	NA	NA	NA	NA	10.1919	NA	11.0356	7.34226	15.1412	9.16423	NA
33.8741		2.87793	11.3363	-0.808431	NA	3.94345	NA	15.7412	13.5902	12.1942	NA	8.09108	NA	NA	11.4292	NA	NA	NA	15.3715	15.2584	NA	NA	NA	NA	NA	20.8054	NA	NA	NA	NA	NA	NA	21.4087	23.5092	NA	NA	NA	NA	NA	NA	16.6416	NA	16.8122	9.66132	12.1022	16.4568	NA
		NA	31.2734	33.4377	NA	-18.4127	NA	12.9538	26.7921	8.10274	NA	NA	NA	NA	4.8338	NA	NA	NA	NA	16.3894	NA	NA	NA	NA	NA	NA	NA	NA	NA	NA	NA	NA	7.57068	NA	NA	NA	NA	NA	NA	NA	23.6749	NA	7.25369	8.77682	13.1226	26.5117	NA
17.7758		NA	NA	9.85541	NA	NA	NA	15.1143	18.1292	20.7925	NA	NA	NA	NA	NA	NA	NA	NA	NA	NA	NA	NA	NA	NA	NA	NA	NA	NA	NA	NA	NA	NA	4.04647	NA	NA	NA	NA	NA	NA	NA	NA	NA	8.39741	6.76076	9.53743	NA	NA
		NA	NA	NA	NA	3.66625	NA	13.9258	NA	14.2233	NA	NA	NA	NA	NA	NA	NA	NA	NA	NA	NA	NA	NA	NA	NA	NA	NA	NA	NA	NA	NA	NA	18.1843	NA	NA	NA	NA	NA	NA	NA	NA	NA	12.7926	0.594319	NA	NA	NA
		NA	NA	NA	NA	0.522687	NA	3.35292	7.87835	17.4003	NA	NA	NA	NA	NA	NA	NA	NA	NA	NA	NA	NA	NA	NA	NA	NA	NA	NA	NA	NA	NA	NA	2.79003	NA	NA	NA	NA	NA	NA	NA	NA	NA	9.53355	9.60714	1.65809	NA	NA
		NA	NA	NA	NA	7.37723	NA	8.50844	4.83879	10.7172	NA	NA	NA	NA	NA	NA	NA	NA	NA	NA	NA	NA	NA	NA	NA	NA	NA	NA	NA	NA	NA	NA	NA	NA	NA	NA	NA	NA	NA	NA	NA	NA	NA	NA	9.14255	NA	NA
		NA	NA	NA	NA	4.73442	NA	NA	27.421	NA	NA	NA	NA	NA	NA	NA	NA	NA	NA	NA	NA	NA	NA	NA	NA	NA	NA	NA	NA	NA	NA	NA	NA	NA	NA	NA	NA	NA	NA	NA	NA	NA	NA	10.4462	11.5759	NA	NA
		NA	NA	NA	NA	8.71799	NA	NA	25.7372	14.7951	NA	NA	NA	NA	NA	NA	NA	NA	NA	NA	NA	NA	NA	NA	NA	NA	NA	NA	NA	NA	NA	NA	NA	NA	NA	NA	NA	NA	NA	NA	NA	NA	NA	3.09378	10.7738	NA	NA
		NA	NA	NA	NA	63.7223	NA	NA	16.7977	NA	NA	NA	NA	NA	NA	NA	NA	NA	NA	NA	NA	NA	NA	NA	NA	NA	NA	NA	NA	NA	NA	NA	NA	NA	NA	NA	NA	NA	NA	NA	NA	NA	NA	NA	10.2837	NA	NA
1.00618		NA	NA	NA	NA	NA	NA	NA	NA	14.7971	NA	NA	NA	NA	NA	NA	NA	NA	NA	NA	NA	NA	NA	NA	NA	NA	NA	NA	NA	NA	NA	NA	NA	NA	NA	NA	NA	NA	NA	NA	NA	NA	NA	15.188	NA	NA	NA
7.15827		NA	NA	NA	NA	21.5425	NA	NA	23.6659	9.96878	NA	NA	NA	NA	NA	NA	NA	NA	NA	NA	NA	NA	NA	NA	NA	NA	NA	NA	NA	NA	NA	NA	NA	NA	NA	NA	NA	NA	NA	NA	NA	NA	NA	6.56977	9.99458	NA	NA
14.7972		NA	NA	NA	NA	NA	NA	NA	19.5207	13.887	NA	NA	NA	NA	NA	NA	NA	NA	NA	NA	NA	NA	NA	NA	NA	NA	NA	NA	NA	NA	NA	NA	NA	NA	NA	NA	NA	NA	NA	NA	NA	NA	NA	17.1576	0.0628285	NA	NA
17.283		NA	NA	NA	NA	NA	NA	NA	NA	18.6576	NA	NA	NA	NA	NA	NA	NA	NA	NA	NA	NA	NA	NA	NA	NA	NA	NA	NA	NA	NA	NA	NA	NA	NA	NA	NA	NA	NA	NA	NA	NA	NA	NA	12.5774	NA	NA	NA
19.541		NA	NA	NA	NA	NA	NA	NA	NA	14.5591	NA	NA	NA	NA	NA	NA	NA	NA	NA	NA	NA	NA	NA	NA	NA	NA	NA	NA	NA	NA	NA	NA	NA	NA	NA	NA	NA	NA	NA	NA	NA	NA	NA	6.64949	NA	NA	NA
27.0322		NA	NA	NA	NA	NA	NA	NA	NA	18.1859	NA	NA	NA	NA	NA	NA	NA	NA	NA	NA	NA	NA	NA	NA	NA	NA	NA	NA	NA	NA	NA	NA	NA	NA	NA	NA	NA	NA	NA	NA	NA	NA	NA	NA	NA	NA	NA
11.3363
31.2734
2.93568
20.852
21.2478
23.0624
7.15958
11.8604
16.9889
34.2019
4.88527
8.08468
12.5928
3.75603
5.39596
23.9744
12.347
-0.80843
33.4378
9.85541
41.3869
7.53032
36.7014
10.1148
38.968
22.6872
13.7705
45.7719
28.1018
74.6613
1.80677
18.7828
42.4947
63.529
4.91497
17.1529
3.18971
33.2845
11.298
3.94345
-18.4127
3.66625
0.522687
7.37723
4.73442
8.71799
63.7223
21.5425
52.0025
53.4759
11.1335
2.39344
26.9543
-10.6493
20.8975
27.3116
18.8601
24.008
30.7658
13.7987
26.7726
22.6933
15.8029
15.7412
12.9538
15.1143
13.9258
3.35292
8.50844
26.6651
16.1545
11.2541
16.0709
19.9993
23.7781
26.3414
3.0183
8.92986
27.879
20.9484
17.233
17.0741
22.9244
13.5902
26.7921
18.1292
7.87835
4.83879
27.421
25.7372
16.7977
23.6659
19.5207
23.0592
14.6994
7.64012
14.5691
21.1578
16.201
16.4875
17.6885
10.2865
15.4456
13.3508
12.1942
8.10274
20.7925
14.2233
17.4003
10.7172
14.7951
14.7971
9.96878
13.887
18.6576
14.5591
18.1859
4.04071
23.4186
6.79351
5.24824
4.82352
13.3615
14.1598
15.2296
7.29312
3.92686
3.0995
7.08135
0.151661
13.5237
19.0397
12.3173
5.78303
26.9453
11.515
10.3588
19.7984
18.4684
21.8061
8.09108
8.56202
3.23024
13.2557
5.46448
12.3575
4.60727
6.13073
8.10072
2.08882
-2.61152
4.28705
15.3469
21.9666
3.78726
26.3378
5.40019
29.6774
7.6781
17.1415
5.07198
8.359
6.21795
13.3473
6.41359
11.9717
9.39662
0.938449
-23.5219
11.6828
8.14013
10.1394
12.7069
6.06734
8.41322
11.4292
4.8338
5.04178
8.74398
4.57428
0.755876
3.06092
5.28801
4.16296
3.89193
0.683751
3.26395
2.75359
8.63726
10.0795
6.62067
9.19453
2.01947
5.07536
15.2802
11.1064
-0.26834
1.79943
7.12033
9.43397
-0.47321
8.85543
7.2803
10.1126
1.44032
11.2359
2.62253
5.06929
6.42278
3.03509
10.8488
13.7674
4.8455
11.7863
3.28935
12.13
8.85491
6.57465
16.9561
9.83629
8.44316
11.871
4.47135
5.16526
10.5181
16.5597
15.3714
23.3858
16.6432
19.8534
23.2166
26.671
16.4675
21.2049
0.27956
9.70574
19.1442
3.82956
2.8414
19.0058
9.2434
18.9774
17.1378
15.2584
16.3894
14.3226
2.93705
10.4004
6.33276
9.49724
13.1995
14.3693
12.4581
18.0019
-14.1694
15.6409
10.9117
7.84493
5.61858
4.89601
2.70902
11.7509
7.14827
9.2109
8.38106
12.5046
15.7289
9.27783
14.7604
-9.47203
12.822
11.6122
7.22554
27.3757
8.33011
7.65168
9.40178
10.642
4.1547
8.39073
-0.96127
8.62183
8.10811
1.85732
8.48547
5.98094
1.41222
11.9588
5.44151
8.36416
6.33983
6.78232
7.30962
7.66638
11.7473
18.1882
17.2477
4.38186
2.74012
20.5006
21.4014
18.6727
13.4477
22.0706
14.6705
1.85501
20.0501
2.49996
22.5896
11.2025
4.88176
19.0471
12.615
11.5206
25.9761
19.8076
18.9121
7.7121
8.11924
13.5233
20.8054
24.4296
3
8.01608
12.9894
15.2515
13.878
14.532
4.73296
18.4131
15.5319
7.65183
20.4933
24.5557
1.18881
15.0777
11.885
11.2669
12.4356
25.7806
21.1301
19.1896
9.36733
14.0322
6.716
11.3891
8.7275
8.02274
8.27276
1.8819
3.95793
10.8776
9.82529
19.7897
7.3989
11.3851
16.535
-3.47131
14.5451
9.87786
17.7652
9.53829
1.90807
21.9929
18.0677
25.921
16.1294
19.3114
0.131631
15.5105
15.2665
20.6192
14.9867
1.25
26.5461
16.9715
22.0845
16.5929
19.7308
20.3078
10.9314
16.5057
22.8575
19.2784
15.1063
17.9453
10.4739
10.5753
14.5438
12.1762
21.4087
7.57068
4.04647
18.1842
2.79003
25.6783
1.18364
25.3955
8.14293
27.2621
16.7898
1.50594
20.7613
22.0222
11.4676
19.0724
18.5076
30.9495
14.8327
8.03116
23.5092
16.365
1.90276
2.36463
36.4261
28.8231
12.4645
13.7221
30.0758
24.1214
48.9457
38.3614
21.9447
54.837
71.3252
24.6965
58.8253
48.6692
53.1744
48.2165
57.7536
63.2787
78.2403
50.1984
55.8109
22.2165
17.8403
10.0567
16.2447
19.443
11.0485
21.8072
22.7939
26.1806
16.0657
21.2515
9.79931
32.7636
33.5879
23.0288
28.0733
31.1832
19.6892
13.2023
21.6752
13.1458
14.3223
13.2434
21.9028
21.4997
21.4689
18.9459
7.63198
23.3642
0.783026
26.9388
28.5039
10.1919
16.6416
23.6749
27.0368
44.4224
48.9819
28.8916
40.2978
24.9123
42.6758
34.4582
17.6907
19.8581
14.6821
8.47059
8.98533
7.85495
14.5233
11.7411
2.14477
10.8503
6.33538
2.46877
11.0356
16.8122
7.25369
8.39741
12.7926
9.53355
13.7905
7.03205
6.32387
6.08952
10.252
8.56894
11.9985
7.66948
17.4407
11.0125
6.60769
14.5506
12.0443
4.31125
9.74927
7.34226
9.66132
8.77682
6.76076
0.594319
9.60714
10.4462
3.09378
15.188
6.56977
17.1576
12.5774
6.64949
1.18478
9.40438
16.2452
14.7322
8.25289
5.12401
11.7987
9.73008
9.16042
9.52469
8.75077
12.7618
13.3876
6.47956
13.4835
15.1412
12.1022
13.1226
9.53743
1.65809
9.14255
11.5759
10.7738
10.2836
9.99458
0.062829
12.883
12.413
18.601
15.0191
16.5851
19.2306
11.2944
18.4477
20.2366
20.3285
9.65453
18.8552
12.3346
12.9834
9.16423
16.4568
26.5117
12.9671
31.1644
18.2731
18.7669
14.56
26.9076
14.3058
13.3521
22.9996
11.8686

## Sheet: CDKL5 KO
all intensities		EXP 1										EXP 2							EXP 3						EXP 4				EXP 5
		PELOA KO7 1	PELOA KO7 1	PELOA KO7 1	PELOA KO7 1	PELOA KO7 1	PELOA KO7 1	PELOA KO7 1	PELOA KO7 1	PELOA KO7 1	PELOA KO7 1	PELOA KO7 2	PELOA KO7 2	PELOA KO7 2	PELOA KO7 2	PELOA KO7 2	PELOA KO7 2	PELOA KO7 2	PELOA KO7 3	PELOA KO7 3	PELOA KO7 3	PELOA KO7 3	PELOA KO7 3	PELOA KO7 3	PELOA KO7 4	PELOA KO7 4	PELOA KO7 4	PELOA KO7 4	PELOA KO7 5	PELOA KO7 5	PELOA KO7 5	PELOA KO7 5	PELOA KO7 5	PELOA KO7 5	PELOA KO7 5	PELOA KO7 5	PELOA KO7 5
		NA	NA	NA	NA	20.0537	6.64293	NA	6.31235	NA	NA	NA	NA	12.8947	NA	NA	NA	NA	NA	14.5626	16.0133	NA	NA	NA	NA	2.62551	NA	7.248	NA	3.23068	6.45553	NA	NA	5.24385	1.78806	NA	8.93459
17.0179		17.0179	5.63092	1.56938	5.53354	3.26816	3.14184	7.82092	6.01935	NA	4.13613	7.14943	6.031	6.9916	2.64691	9.73603	7.52409	5.00946	NA	4.31412	20.0952	4.71977	62.6912	3.96881	1.42924	1.40611	1.80125	10.161	9.32158	5.05468	3.15702	9.10023	2.89647	5.2012	6.25327	NA	3.08986
5.65005		5.65005	11.5082	3.6198	3.79044	2.25061	8.79455	NA	NA	12.7166	3.81079	6.8359	4.11159	3.15238	1.74803	9.63948	6.66947	8.90094	NA	26.8412	9.85513	4.86826	NA	3.4468	2.33398	2.40883	-1.31454	6.36801	7.92912	4.83978	5.86256	6.41415	2.2869	10.0466	7.59085	6.90346	7.16627
8.49914		8.49914	6.67357	9.58661	NA	2.84235	2.22882	14.2016	1.0046	14.1938	NA	7.89409	5.41859	12.0379	5.87309	10.8043	-1.37335	8.08888	NA	NA	NA	NA	NA	13.7072	NA	2.11342	NA	3.02941	9.2522	5.34782	2.57591	3.76332	1.71259	4.88958	3.39614	5.0712	1.1681
5.56679		5.56679	6.78963	4.59361	11.4504	7.30808	NA	13.8492	2.50538	13.8383	7.56164	9.43407	5.46805	6.89091	5.13949	1.81187	6.9671	-1.60019	NA	NA	15.9819	7.23818	9.86178	NA	NA	NA	9.11716	4.47405	8.78101	5.47091	NA	4.38625	0.850853	7.40608	4.90627	4.25827	4.48409
6.10645		6.10645	2.46106	9.84603	NA	3.11709	5.69286	NA	5.38993	8.05296	6.92032	10.913	4.30625	4.93619	NA	9.71525	4.38363	7.5556	12.6505	NA	-12.2095	1.34164	NA	28.2664	2.93677	1.02199	2.28031	4.23536	7.23709	5.45796	4.35638	NA	NA	-1.96632	4.18783	5.3304	5.41779
7.65066		7.65066	10.1677	3.65033	7.47658	5.50425	3.22807	NA	NA	10.486	3.22831	8.48081	7.22649	8.6964	6.87994	0.282411	10.6711	7.56179	NA	NA	8.17873	5.50376	NA	-1.44179	2.26033	1.51456	2.20346	1.2504	8.25272	5.72665	5.38023	7.4819	0.979618	6.60719	4.88746	8.89153	3.52596
7.59555		7.59555	3.70794	6.62762	7.88354	2.43566	5.71125	13.382	4.19387	18.8799	4.85954	10.3881	5.17562	7.53525	1.81875	8.25606	NA	1.70657	15.1727	NA	NA	NA	NA	11.2319	NA	1.26596	2.52046	5.44818	NA	4.15015	7.33855	6.28509	2.52281	3.60172	4.55081	5.76398	6.81215
6.49531		6.49531	-4.54608	1.41629	1.88458	3.75497	0.603385	4.96863	10.3218	10.7471	4.04343	5.84649	8.56734	NA	4.14271	NA	5.1724	3.13963	20.7574	NA	NA	NA	11.4031	9.55916	-1.03555	0.954246	0.492414	3.72815	NA	5.91344	NA	7.22755	1.59307	6.58118	1.63756	3.66345	5.77025
2.42559		2.42559	3.63243	7.39716	NA	0.65891	4.17625	NA	9.8998	13.7133	7.37294	1.36445	3.91053	6.25901	1.38994	7.90015	NA	4.77633	NA	NA	NA	NA	10.5434	8.2449	1.6007	NA	NA	3.13315	NA	5.0168	5.17877	4.17309	0.641333	6.99418	4.83058	5.86719	3.69848
9.23633		9.23633	10.9048	6.53818	4.64307	2.05578	1.60273	NA	2.09079	-3.98649	12.5464	6.44091	2.31783	NA	4.63415	12.0113	5.80845	5.24684	24.805	NA	NA	NA	NA	8.35685	-0.393913	NA	2.25429	-0.545607	NA	7.13334	6.43116	6.48814	1.4034	10.0207	2.34244	8.39496	NA
1.2073		1.2073	NA	3.73063	5.13174	NA	8.78658	NA	2.89609	10.459	5.70257	NA	7.71098	3.01137	-0.431179	5.93303	5.8078	NA	NA	NA	NA	NA	NA	14.0037	2.98014	NA	NA	-0.2463	NA	4.48184	7.32407	4.70155	1.71301	6.58211	NA	NA	3.56336
5.80506		5.80506	14.1141	4.89944	5.79464	2.99898	2.97199	NA	4.42828	7.60751	10.858	4.11121	3.71611	4.29553	4.14229	3.04306	6.97121	8.04441	19.2802	NA	NA	NA	NA	NA	1.96729	NA	NA	1.70886	NA	3.80548	7.03399	6.63647	0.572931	5.25197	6.24989	4.42571	1.79094
7.4145		7.4145	6.00974	5.65273	4.97218	2.87222	1.57588	NA	NA	17.6444	NA	6.02721	3.71932	5.18616	2.85708	3.70784	6.98049	5.92524	NA	NA	NA	NA	NA	NA	4.77025	NA	NA	NA	NA	8.92118	NA	7.80486	1.7362	9.03793	3.00176	7.25173	3.3605
12.8492		12.8492	3.09143	4.19355	2.05556	3.64625	1.40909	NA	NA	NA	NA	7.57554	26.6562	7.86849	2.63035	7.30234	5.20487	NA	NA	NA	NA	NA	NA	NA	1.96094	NA	NA	4.19981	NA	NA	NA	9.13253	0.404508	NA	6.4952	6.70452	3.15918
10.0145		10.0145	NA	4.12074	5.08103	3.45517	3.37728	NA	NA	NA	4.38881	NA	4.0211	1.42102	1.69768	8.76431	10.7215	5.45395	NA	NA	NA	NA	NA	NA	5.8087	NA	NA	NA	NA	NA	NA	NA	1.70731	NA	NA	NA	NA
		NA	4.32238	9.24986	3.39067	0.708345	3.43161	NA	NA	NA	2.91012	17.5411	NA	NA	NA	NA	7.73301	5.46709	NA	NA	NA	NA	NA	NA	NA	NA	NA	NA	NA	NA	NA	NA	NA	NA	NA	3.50765	NA
		NA	-0.469314	3.31255	5.17072	1.77181	3.61156	NA	NA	NA	-3.7001	6.95975	11.2711	9.99414	0.462916	NA	NA	11.3452	NA	NA	NA	NA	NA	NA	NA	NA	NA	NA	NA	NA	NA	NA	NA	NA	NA	6.21083	NA
7.99153		7.99153	10.5483	8.05284	NA	NA	NA	NA	NA	NA	5.41771	NA	-0.0618969	2.86219	2.94565	NA	NA	4.8504	NA	NA	NA	NA	NA	NA	NA	NA	NA	NA	NA	NA	NA	NA	NA	NA	NA	10.3063	NA
5.13216		5.13215	4.6604	NA	NA	4.95359	NA	NA	NA	NA	2.14598	9.63994	-0.13708	11.9047	12.0482	NA	NA	6.39065	NA	NA	NA	NA	NA	NA	NA	NA	NA	NA	NA	NA	NA	NA	NA	NA	NA	3.37526	NA
		NA	3.51675	NA	5.2666	6.62741	2.60934	NA	NA	NA	8.00589	5.21662	10.4929	NA	NA	NA	NA	4.03128	NA	NA	NA	NA	NA	NA	NA	NA	NA	NA	NA	NA	NA	NA	NA	NA	NA	2.73779	NA
5.8512		5.8512	NA	7.95676	NA	2.95357	7.75195	NA	NA	NA	4.94185	3.63214	0.341721	3.4973	8.73768	NA	NA	5.3438	NA	NA	NA	NA	NA	NA	NA	NA	NA	NA	NA	NA	NA	NA	NA	NA	NA	NA	NA
10.2285		10.2285	NA	3.35948	9.2457	11.4661	4.17298	NA	NA	NA	NA	NA	-4.49137	5.98005	4.55338	NA	NA	8.43404	NA	NA	NA	NA	NA	NA	NA	NA	NA	NA	NA	NA	NA	NA	NA	NA	NA	0.298604	NA
9.41093		9.41093	4.75034	3.76814	14.3755	3.98966	4.35347	NA	NA	NA	NA	8.62045	7.34782	9.36019	1.77474	NA	NA	0.243892	NA	NA	NA	NA	NA	NA	NA	NA	NA	NA	NA	NA	NA	NA	NA	NA	NA	NA	NA
5.63092		NA	11.9443	5.29257	2.44055	4.11896	4.97181	NA	NA	NA	NA	1.02763	4.73001	3.89451	6.03139	NA	NA	3.7464	NA	NA	NA	NA	NA	NA	NA	NA	NA	NA	NA	NA	NA	NA	NA	NA	NA	NA	NA
11.5082		NA	0.0774585	4.42975	15.9447	NA	4.2551	NA	NA	NA	NA	3.64597	NA	6.15684	6.88568	NA	NA	4.18264	NA	NA	NA	NA	NA	NA	NA	NA	NA	NA	NA	NA	NA	NA	NA	NA	NA	5.61811	NA
6.67357		NA	2.56298	NA	12.2764	NA	14.3129	NA	NA	NA	NA	-6.22364	8.90879	6.15821	5.70108	NA	NA	4.73861	NA	NA	NA	NA	NA	NA	NA	NA	NA	NA	NA	NA	NA	NA	NA	NA	NA	5.45049	NA
6.78963		NA	5.08087	5.23158	NA	NA	NA	NA	NA	NA	NA	NA	5.92454	4.82415	6.7548	NA	NA	6.01861	NA	NA	NA	NA	NA	NA	NA	NA	NA	NA	NA	NA	NA	NA	NA	NA	NA	11.309	NA
2.46106		NA	NA	NA	NA	NA	NA	NA	NA	NA	NA	7.54148	NA	NA	NA	NA	NA	4.08004	NA	NA	NA	NA	NA	NA	NA	NA	NA	NA	NA	NA	NA	NA	NA	NA	NA	6.14863	NA
10.1677		NA	NA	12.0327	NA	NA	NA	NA	NA	NA	NA	5.55372	7.46124	NA	NA	NA	NA	NA	NA	NA	NA	NA	NA	NA	NA	NA	NA	NA	NA	NA	NA	NA	NA	NA	NA	7.44089	NA
3.70794		NA	NA	4.33589	NA	NA	NA	NA	NA	NA	NA	NA	1.44907	NA	NA	NA	NA	NA	NA	NA	NA	NA	NA	NA	NA	NA	NA	NA	NA	NA	NA	NA	NA	NA	NA	5.10496	NA
-4.54608		NA	NA	4.03772	NA	NA	NA	NA	NA	NA	NA	NA	5.2408	NA	NA	NA	NA	NA	NA	NA	NA	NA	NA	NA	NA	NA	NA	NA	NA	NA	NA	NA	NA	NA	NA	NA	NA
3.63243		NA	NA	6.56545	NA	NA	NA	NA	NA	NA	NA	NA	3.13733	NA	NA	NA	NA	4.39253	NA	NA	NA	NA	NA	NA	NA	NA	NA	NA	NA	NA	NA	NA	NA	NA	NA	NA	NA
10.9048		NA	NA	NA	NA	NA	NA	NA	NA	NA	NA	NA	5.28404	NA	NA	NA	NA	5.12859	NA	NA	NA	NA	NA	NA	NA	NA	NA	NA	NA	NA	NA	NA	NA	NA	NA	NA	NA
		NA	NA	NA	NA	NA	NA	NA	NA	NA	NA	NA	NA	NA	NA	NA	NA	8.33119	NA	NA	NA	NA	NA	NA	NA	NA	NA	NA	NA	NA	NA	NA	NA	NA	NA	NA	NA
14.1141		NA	NA	NA	NA	NA	NA	NA	NA	NA	NA	NA	NA	NA	NA	NA	NA	9.31007	NA	NA	NA	NA	NA	NA	NA	NA	NA	NA	NA	NA	NA	NA	NA	NA	NA	NA	NA
6.00974		NA	NA	NA	NA	NA	NA	NA	NA	NA	NA	NA	NA	NA	NA	NA	NA	3.68889	NA	NA	NA	NA	NA	NA	NA	NA	NA	NA	NA	NA	NA	NA	NA	NA	NA	NA	NA
3.09143		NA	NA	NA	NA	NA	NA	NA	NA	NA	NA	NA	NA	NA	NA	NA	NA	10.8449	NA	NA	NA	NA	NA	NA	NA	NA	NA	NA	NA	NA	NA	NA	NA	NA	NA	NA	NA
4.32238
-0.46931
10.5483
4.6604
3.51675
4.75034
11.9443
0.077459
2.56298
5.08087
1.56938
3.6198
9.58661
4.59361
9.84603
3.65033
6.62762
1.41629
7.39717
6.53818
3.73063
4.89944
5.65273
4.19355
4.12074
9.24986
3.31255
8.05284
7.95676
3.35948
3.76814
5.29257
4.42975
5.23158
12.0327
4.33589
4.03772
6.56545
5.53354
3.79044
11.4504
7.47658
7.88354
1.88458
4.64307
5.13174
5.79464
4.97218
2.05556
5.08103
3.39067
5.17072
5.2666
9.24569
14.3755
2.44055
15.9447
12.2764
20.0537
3.26816
2.25061
2.84235
7.30808
3.11709
5.50425
2.43566
3.75496
0.65891
2.05578
2.99898
2.87222
3.64624
3.45517
0.708345
1.77181
4.95359
6.62741
2.95357
11.466
3.98966
4.11896
6.64292
3.14183
8.79455
2.22882
5.69286
3.22807
5.71125
0.603385
4.17625
1.60273
8.78659
2.97199
1.57588
1.40909
3.37728
3.43161
3.61156
2.60934
7.75195
4.17298
4.35347
4.97181
4.2551
14.3129
7.82092
14.2015
13.8492
13.382
4.96863
6.31235
6.01935
1.0046
2.50538
5.38994
4.19387
10.3218
9.8998
2.09079
2.89609
4.42828
12.7166
14.1937
13.8383
8.05296
10.486
18.8799
10.7471
13.7133
-3.98649
10.459
7.60751
17.6444
4.13613
3.81079
7.56164
6.92032
3.22831
4.85954
4.04343
7.37294
12.5464
5.70257
10.858
4.38881
2.91012
-3.7001
5.41771
2.14598
8.00589
4.94185
7.14944
6.8359
7.89409
9.43407
10.913
8.48081
10.3881
5.84649
1.36445
6.44091
4.11121
6.02721
7.57554
17.5411
6.95975
9.63994
5.21662
3.63214
8.62045
1.02763
3.64596
-6.22364
7.54148
5.55372
6.031
4.1116
5.41859
5.46805
4.30626
7.22649
5.17562
8.56734
3.91053
2.31783
7.71098
3.71611
3.71932
26.6562
4.0211
11.2711
-0.0619
-0.13708
10.4929
0.341721
-4.49137
7.34782
4.73001
8.90879
5.92454
7.46124
1.44907
5.2408
3.13733
5.28404
12.8947
6.9916
3.15238
12.0379
6.89091
4.93619
8.6964
7.53524
6.25901
3.01137
4.29553
5.18616
7.86849
1.42102
9.99414
2.86219
11.9047
3.4973
5.98005
9.36019
3.89451
6.15684
6.15821
4.82415
2.64691
1.74803
5.87309
5.1395
6.87994
1.81875
4.14271
1.38994
4.63415
-0.43118
4.14229
2.85708
2.63035
1.69768
0.462916
2.94565
12.0482
8.73768
4.55338
1.77474
6.03139
6.88568
5.70108
6.7548
9.73603
9.63948
10.8043
1.81187
9.71525
0.282411
8.25606
7.90015
12.0113
5.93303
3.04306
3.70784
7.30234
8.76431
7.52409
6.66947
-1.37335
6.9671
4.38363
10.6711
5.1724
5.80845
5.80781
6.97121
6.98049
5.20487
10.7215
7.73301
5.00945
8.90094
8.08888
-1.60019
7.5556
7.56179
1.70657
3.13963
4.77633
5.24684
8.04441
5.92524
5.45395
5.46709
11.3452
4.8504
6.39065
4.03128
5.3438
8.43404
0.243892
3.74641
4.18264
4.73861
6.01861
4.08004
4.39253
5.12859
8.33118
9.31007
3.68889
10.8449
12.6505
15.1727
20.7574
24.805
19.2802
14.5626
4.31412
26.8412
16.0133
20.0952
9.85512
15.9819
-12.2095
8.17873
4.71977
4.86826
7.23818
1.34164
5.50376
62.6912
9.86178
11.4031
10.5434
3.96881
3.4468
13.7072
28.2664
-1.44179
11.2319
9.55916
8.2449
8.35685
14.0037
1.42924
2.33398
2.93677
2.26033
-1.03555
1.60071
-0.39391
2.98014
1.96729
4.77025
1.96094
5.8087
2.6255
1.40611
2.40883
2.11342
1.02199
1.51456
1.26596
0.954246
1.80125
-1.31454
9.11716
2.2803
2.20346
2.52046
0.492414
2.25429
7.248
10.161
6.36801
3.02941
4.47405
4.23536
1.2504
5.44818
3.72815
3.13315
-0.54561
-0.2463
1.70886
4.19981
9.32158
7.92912
9.2522
8.78102
7.23709
8.25272
3.23068
5.05469
4.83978
5.34782
5.47091
5.45796
5.72665
4.15015
5.91344
5.0168
7.13335
4.48184
3.80548
8.92118
6.45553
3.15702
5.86256
2.57591
4.35638
5.38023
7.33855
5.17877
6.43116
7.32407
7.03399
9.10023
6.41415
3.76332
4.38625
7.4819
6.2851
7.22755
4.17309
6.48814
4.70155
6.63647
7.80486
9.13253
2.89647
2.2869
1.71259
0.850853
0.979618
2.52281
1.59307
0.641333
1.4034
1.71301
0.572931
1.7362
0.404508
1.70731
5.24385
5.2012
10.0466
4.88958
7.40608
-1.96632
6.60719
3.60172
6.58118
6.99418
10.0207
6.58211
5.25197
9.03793
1.78806
6.25327
7.59085
3.39615
4.90627
4.18783
4.88746
4.55081
1.63756
4.83058
2.34244
6.24989
3.00176
6.4952
6.90346
5.0712
4.25827
5.3304
8.89153
5.76398
3.66345
5.86719
8.39496
4.42571
7.25173
6.70452
3.50765
6.21083
10.3063
3.37526
2.73779
0.298604
5.61811
5.45049
11.309
6.14863
7.44089
5.10496
8.93459
3.08986
7.16627
1.1681
4.48409
5.41779
3.52596
6.81215
5.77025
3.69848
3.56336
1.79094
3.3605
3.15918

## Sheet: OLAPRIB TREATED
All intensities		EXP 1				EXP 2		EXP 3
		PELOA WT OLAPARIB 1	PELOA WT OLAPARIB 1	PELOA WT OLAPARIB 1	PELOA WT OLAPARIB 1	PELOA WT OLAPARIB 2	PELOA WT OLAPARIB 2	PELOA WT OLAPARIB 3
2.139		2.139	NA	-0.628537	0.84385	5.24917	6.25787	NA
1.98058		1.98058	0.890261	4.61591	0.756962	2.51395	2.92024	2.99915
5.22691		5.22691	2.60438	4.26983	-0.866943	2.73809	0.352427	-0.188864
2.95042		2.95042	1.06792	1.2972	0.440246	2.8235	2.82294	1.42123
3.00115		3.00115	0.986467	-0.598516	2.52365	-0.143868	-1.78299	-2.65193
-6.97845		-6.97845	1.5618	8.49771	1.96722	2.57807	1.26438	-0.412003
0.655796		0.655796	NA	3.8845	2.34981	1.6395	NA	0.278941
1.22583		1.22583	3.63663	3.66194	0.705629	6.06956	0.894107	0.780009
3.26862		3.26862	4.9575	2.52146	2.08783	2.56977	1.94439	0.129465
3.86021		3.86021	2.98353	3.0893	1.98646	1.53235	-3.45162	NA
2.00453		2.00453	0.0561478	0.378709	1.28046	0.734467	NA	NA
1.5406		1.5406	NA	-3.59094	3.6257	3.41559	NA	0.433205
		NA	2.18073	3.55068	-1.854	2.39546	-2.10479	0.444954
1.67881		1.67881	-5.47263	1.71785	0.905563	-1.82887	NA	2.0488
1.67132		1.67132	-0.820644	0.798022	-1.54243	1.95948	-2.04406	4.04894
2.65331		2.65331	2.56986	0.891765	0.794587	7.21552	-2.9841	14.0006
4.17446		4.17446	1.40941	2.34143	0.404757	0.570351	-3.60871	2.78045
3.57244		3.57244	2.02908	-1.17175	2.03338	2.71661	1.05841	4.64471
1.82414		1.82414	3.83778	9.58618	0.26675	-3.84093	2.68711	-2.583
2.73968		2.73968	0.979537	0.124773	1.72576	-4.35226	1.32384	NA
		NA	2.07435	2.65529	NA	NA	-0.715054	NA
3.54864		3.54864	NA	1.43176	NA	6.10631	1.45613	NA
5.61949		5.61949	NA	2.914	NA	4.46988	-2.19622	NA
4.52396		4.52396	NA	NA	NA	1.46529	NA	NA
4.13529		4.13529	NA	-1.19294	NA	1.67248	-1.05424	NA
3.8578		3.8578	NA	5.51773	NA	2.6579	1.03824	NA
0.947055		0.947055	1.0943	NA	NA	-1.31356	-4.74059	NA
2.39162		2.39162	4.00171	NA	NA	1.8041	0.950188	NA
1.86999		1.86999	NA	NA	NA	2.06296	1.84376	NA
5.97159		5.97159	NA	NA	NA	2.70911	0.471212	NA
2.86966		2.86967	NA	NA	NA	0.0329559	-0.417541	NA
		NA	NA	NA	NA	NA	-0.349731	NA
0.890261		NA	NA	NA	NA	NA	1.98428	NA
2.60438		NA	NA	NA	NA	NA	2.85458	NA
1.06792		NA	NA	NA	NA	NA	5.45178	NA
0.986467		NA	NA	NA	NA	NA	NA	NA
1.5618		NA	NA	NA	NA	NA	-1.01015	NA
3.63663
4.9575
2.98353
0.056148
2.18073
-5.47263
-0.82064
2.56987
1.40941
2.02908
3.83778
0.979537
2.07435
1.0943
4.00171
-0.62854
4.61591
4.26983
1.2972
-0.59852
8.49771
3.8845
3.66194
2.52146
3.0893
0.378709
-3.59094
3.55068
1.71785
0.798022
0.891765
2.34144
-1.17175
9.58618
0.124773
2.65529
1.43176
2.914
-1.19294
5.51773
0.84385
0.756962
-0.86694
0.440246
2.52365
1.96722
2.34981
0.705629
2.08783
1.98646
1.28046
3.6257
-1.854
0.905563
-1.54243
0.794587
0.404757
2.03338
0.26675
1.72576
5.24917
2.51395
2.73809
2.8235
-0.14387
2.57807
1.6395
6.06956
2.56977
1.53235
0.734467
3.41559
2.39546
-1.82887
1.95948
7.21552
0.570351
2.71661
-3.84093
-4.35226
6.10631
4.46988
1.46529
1.67248
2.6579
-1.31356
1.8041
2.06296
2.70911
0.032956
6.25787
2.92024
0.352427
2.82294
-1.78299
1.26438
0.894107
1.94439
-3.45162
-2.10479
-2.04406
-2.9841
-3.60871
1.05841
2.68711
1.32384
-0.71505
1.45613
-2.19622
-1.05424
1.03824
-4.74059
0.950188
1.84376
0.471212
-0.41754
-0.34973
1.98428
2.85458
5.45178
-1.01015
2.99915
-0.188864
1.42123
-2.65193
-0.412003
0.278941
0.780009
0.129465
0.433205
0.444954
2.0488
4.04894
14.0006
2.78045
4.64471
-2.583

## Sheet: DRB TREATED
All intensities		EXP 1			EXP 2				EXP 3
		PELOA DRB 1	PELOA DRB 1	PELOA DRB 1	PELOA DRB 2	PELOA DRB 2	PELOA DRB 2	PELOA DRB 2	PELOA DRB 3	PELOA DRB 3
-0.05138		-0.051381	4.90663	5.49866	NA	6.04163	NA	6.22273	3.10909	NA
-0.68894		-0.688942	3.61976	NA	-2.89279	0.648152	-5.21709	4.54809	3.09366	9.27931
2.15362		2.15362	0.969718	0.955236	NA	4.09711	2.87765	4.30887	-0.695123	0.534315
1.51124		1.51124	-0.511007	2.68239	1.40937	1.728	-2.92241	5.11327	1.5463	-8.37782
-0.12702		-0.127015	1.25077	1.97488	1.42218	3.82594	6.32117	3.58873	2.12134	1.72203
1.92629		1.92629	2.15689	NA	1.60643	0.195704	3.59475	5.65788	2.66605	11.7732
6.97785		6.97785	-2.45833	2.4637	-0.232256	3.01095	NA	2.86153	2.30616	9.11037
2.2476		2.2476	2.20719	2.33216	NA	4.92937	4.77048	4.6499	4.2477	12.0523
4.77383		4.77383	1.87939	0.140591	NA	1.47414	1.29912	4.21335	0.740694	NA
4.90663		NA	-0.0528066	2.2323	4.03176	-0.259882	3.99155	7.23555	4.73512	9.6886
3.61976		NA	-3.1111	NA	NA	2.59981	NA	5.52141	2.71767	5.19747
0.969718		NA	NA	-0.282471	1.5398	9.27195	NA	NA	NA	11.5725
-0.51101		NA	1.18438	6.69247	1.25803	1.46796	7.21499	NA	NA	6.68824
1.25077		NA	5.61109	3.17225	-0.344489	9.21473	1.10085	-3.96802	NA	NA
2.15689		NA	6.41475	-0.736606	2.8904	0.743521	10.5222	4.03817	NA	NA
-2.45833		NA	NA	NA	3.97307	4.58086	2.00907	5.27138	NA	NA
2.20719		NA	NA	NA	1.3844	5.92922	2.45621	5.18251	NA	NA
1.87939		NA	NA	NA	4.79586	1.82477	NA	5.08927	NA	NA
-0.05281		NA	NA	NA	0.913716	NA	3.39863	-47.2156	NA	NA
-3.1111		NA	NA	NA	2.49874	NA	NA	7.19308	NA	NA
		NA	NA	NA	NA	NA	-2.52484	NA	NA	NA
1.18438		NA	NA	NA	NA	NA	4.78285	NA	NA	NA
5.61109		NA	NA	NA	NA	NA	15.2995	NA	NA	NA
6.41475		NA	NA	NA	NA	NA	NA	NA	NA	NA
5.49866		NA	NA	NA	NA	NA	-3.96881	NA	NA	NA
		NA	NA	NA	NA	NA	NA	NA	NA	NA
0.955236		NA	NA	NA	NA	NA	9.90593	NA	NA	NA
2.68239		NA	NA	NA	NA	NA	5.18481	NA	NA	NA
1.97488		NA	NA	NA	NA	NA	-3.2706	NA	NA	NA
		NA	NA	NA	NA	NA	-4.51144	NA	NA	NA
2.4637
2.33216
0.140591
2.2323
-0.28247
6.69247
3.17225
-0.73661
-2.89279
1.40937
1.42218
1.60643
-0.23226
4.03176
1.5398
1.25803
-0.34449
2.8904
3.97307
1.3844
4.79586
0.913716
2.49874
6.04163
0.648152
4.09711
1.728
3.82594
0.195704
3.01095
4.92937
1.47415
-0.25988
2.59981
9.27196
1.46796
9.21473
0.743521
4.58086
5.92922
1.82477
-5.21709
2.87765
-2.92241
6.32117
3.59475
4.77048
1.29912
3.99155
7.21499
1.10085
10.5222
2.00907
2.45621
3.39863
-2.52484
4.78285
15.2995
-3.96881
9.90593
5.18481
-3.2706
-4.51144
6.22273
4.54809
4.30887
5.11327
3.58873
5.65788
2.86153
4.6499
4.21335
7.23555
5.5214
-3.96802
4.03817
5.27137
5.1825
5.08927
-47.2156
7.19308
3.10909
3.09366
-0.69512
1.5463
2.12134
2.66605
2.30616
4.2477
0.740694
4.73512
2.71767
9.27931
0.534315
-8.37782
1.72203
11.7732
9.11037
12.0523
9.6886
5.19747
11.5725
6.68824

## Sheet: sicontrol for cdkl5 silencing
All intensities		EXP 2				EXP 3			EXP 4						EXP 1
		PELOA SICONTROL WT 2	PELOA SICONTROL WT 2	PELOA SICONTROL WT 2	PELOA SICONTROL WT 2	PELOA SICONTROL WT 3	PELOA SICONTROL WT 3	PELOA SICONTROL WT 3	PELOA SICONTROL WT 4	PELOA SICONTROL WT 4	PELOA SICONTROL WT 4	PELOA SICONTROL WT 4	PELOA SICONTROL WT 4	PELOA SICONTROL WT 4	PLEOA SICONTROL WT 1	PLEOA SICONTROL WT 1	PLEOA SICONTROL WT 1	PLEOA SICONTROL WT 1	PLEOA SICONTROL WT 1	PLEOA SICONTROL WT 1
20.7723		20.7723	NA	33.2727	49.5628	17.1604	35.6885	26.7996	15.432	36.9717	1.87292	27.2883	32.5324	40.5506	NA	5.65384	NA	NA	NA	21.9536
		NA	20.1316	15.831	-1.23412	NA	NA	22.1386	15.1794	29.9938	41.0744	10.9893	39.6388	33.0303	15.2934	0.260601	11.194	19.8073	-5.704	21.7784
17.9531		17.9531	20.8461	22.7832	26.4331	12.022	NA	12.1499	19.4918	35.2992	NA	8.91982	23.2361	NA	17.2779	21.4791	1.31488	38.8003	NA	NA
		NA	41.4397	NA	NA	28.0778	24.2223	NA	25.6359	40.0758	NA	NA	44.3477	54.7698	15.1049	NA	17.9412	16.9187	13.4997	32.4117
30.6476		30.6476	21.8117	17.5272	11.5956	26.4459	38.6768	26.2429	11.0494	43.1853	NA	22.092	63.7327	55.8268	1.62404	4.67707	12.3679	26.0453	23.9066	10.537
45.4707		45.4707	25.3282	29.477	20.0493	9.62463	14.5579	21.1703	NA	NA	36.8206	12.9822	43.9174	NA	18.1145	17.2819	11.9336	19.1441	NA	20.0988
21.3108		21.3108	75.7353	NA	10.3889	34.1846	23.9152	16.0872	17.8548	NA	23.2629	14.2232	48.3336	NA	1.78613	28.8528	17.0085	17.2047	NA	21.8398
34.992		34.992	NA	16.9924	NA	18.1045	34.9679	24.4922	36.2243	NA	28.912	14.1406	71.8271	NA	20.9915	16.7468	7.50708	29.5607	NA	NA
27.0479		27.0479	26.3378	21.9473	24.2507	26.53	28.4865	18.1932	28.4966	NA	14.1217	NA	45.2687	NA	25.4044	26.2796	13.0423	14.931	2.87565	NA
47.7862		47.7862	NA	23.8595	6.81416	NA	NA	22.9845	15.9439	NA	24.1789	23.6254	29.3585	NA	4.53038	3.74946	15.6796	15.0426	32.1529	21.4848
64.5948		64.5948	26.8956	74.1489	18.9796	15.0081	24.3017	NA	18.5778	NA	32.6713	15.2052	12.3343	NA	18.9628	18.6084	14.0086	13.4046	19.9946	15.9876
42.1177		42.1177	24.3853	NA	-11.7845	20.6128	NA	23.6708	31.3817	NA	35.2065	12.8808	18.548	NA	8.16161	1.67262	4.91212	NA	NA	26.3761
		NA	19.4247	NA	NA	18.9429	NA	21.6808	23.1245	NA	NA	18.4983	NA	NA	30.9434	8.43472	13.2842	3.52201	NA	20.6433
20.1316		NA	42.1237	16.1579	NA	23.6594	NA	NA	18.8043	NA	NA	17.3591	NA	NA	NA	17.2201	8.59984	10.7899	26.472	10.5845
20.8461		NA	28.6596	NA	NA	NA	NA	NA	14.6972	NA	NA	NA	NA	NA	18.5248	NA	11.1919	24.9631	-0.439478	11.894
41.4397		NA	1.87505	24.3743	NA	NA	NA	NA	25.9066	NA	NA	17.2319	NA	NA	NA	NA	5.24913	NA	0.917203	21.1748
21.8117		NA	NA	26.7011	NA	NA	NA	NA	17.9403	NA	NA	15.1904	NA	NA	2.47226	NA	17.5673	-11.5625	14.4383	22.4992
25.3282		NA	3.66869	14.3007	NA	NA	NA	NA	NA	NA	NA	NA	NA	NA	NA	NA	12.3579	3.20103	NA	23.1736
75.7353		NA	22.9561	NA	NA	NA	NA	NA	NA	NA	NA	NA	NA	NA	30.8367	NA	NA	NA	NA	NA
		NA	NA	43.1313	NA	NA	NA	NA	NA	NA	NA	NA	NA	NA	33.9012	NA	11.5791	4.76552	9.81124	14.7414
26.3378		NA	13.4784	21.786	NA	NA	NA	NA	NA	NA	NA	NA	NA	NA	12.0762	NA	NA	NA	NA	4.13879
		NA	19.3764	23.9479	NA	NA	NA	NA	NA	NA	NA	NA	NA	NA	NA	NA	NA	-3.28602	NA	2.62797
26.8956		NA	22.4992	22.9813	NA	NA	NA	NA	NA	NA	NA	NA	NA	NA	NA	NA	NA	18.2318	16.5712	19.7061
24.3853		NA	24.1678	21.5465	NA	NA	NA	NA	NA	NA	NA	NA	NA	NA	NA	NA	NA	NA	-9.17388	42.5298
19.4247		NA	NA	15.1447	NA	NA	NA	NA	NA	NA	NA	NA	NA	NA	NA	NA	NA	NA	NA	7.80869
42.1237		NA	NA	20.7987	NA	NA	NA	NA	NA	NA	NA	NA	NA	NA	NA	NA	NA	NA	NA	NA
28.6596		NA	NA	24.5543	NA	NA	NA	NA	NA	NA	NA	NA	NA	NA	NA	NA	NA	NA	NA	NA
1.87505		NA	NA	24.2795	NA	NA	NA	NA	NA	NA	NA	NA	NA	NA	NA	NA	NA	NA	NA	NA
		NA	NA	NA	NA	NA	NA	NA	NA	NA	NA	NA	NA	NA	NA	NA	NA	NA	NA	NA
3.66869		NA	NA	NA	NA	NA	NA	NA	NA	NA	NA	NA	NA	NA	NA	NA	NA	NA	NA	NA
22.9561
13.4784
19.3764
22.4992
24.1678
33.2727
15.831
22.7832
17.5272
29.477
16.9924
21.9473
23.8595
74.1489
16.1579
24.3743
26.7011
14.3007
43.1313
21.786
23.9479
22.9813
21.5465
15.1447
20.7987
24.5543
24.2795
49.5628
-1.23412
26.4331
11.5956
20.0493
10.3889
24.2507
6.81416
18.9796
-11.7845
17.1605
12.022
28.0778
26.4459
9.62462
34.1846
18.1045
26.53
15.0081
20.6128
18.9429
23.6594
35.6885
24.2223
38.6768
14.5579
23.9152
34.9679
28.4865
24.3017
26.7996
22.1386
12.1499
26.2429
21.1703
16.0872
24.4922
18.1932
22.9845
23.6708
21.6808
15.432
15.1794
19.4918
25.6359
11.0494
17.8548
36.2243
28.4966
15.9439
18.5778
31.3817
23.1245
18.8043
14.6972
25.9066
17.9403
36.9717
29.9938
35.2992
40.0758
43.1853
1.87292
41.0744
36.8206
23.2629
28.912
14.1217
24.1789
32.6713
35.2065
27.2883
10.9893
8.91982
22.092
12.9822
14.2232
14.1406
23.6254
15.2052
12.8808
18.4983
17.3591
17.2319
15.1904
32.5324
39.6388
23.2361
44.3477
63.7327
43.9174
48.3336
71.8271
45.2687
29.3585
12.3344
18.548
40.5506
33.0303
54.7698
55.8268
15.2934
17.2779
15.1049
1.62404
18.1145
1.78614
20.9915
25.4044
4.53038
18.9628
8.16161
30.9434
18.5248
2.47226
30.8367
33.9012
12.0762
5.65384
0.260601
21.4791
4.67707
17.2819
28.8528
16.7467
26.2796
3.74946
18.6085
1.67262
8.43472
17.2201
11.194
1.31488
17.9412
12.3679
11.9336
17.0085
7.50708
13.0423
15.6796
14.0086
4.91212
13.2842
8.59984
11.1919
5.24913
17.5673
12.3579
11.5791
19.8073
38.8003
16.9187
26.0453
19.1441
17.2047
29.5607
14.931
15.0426
13.4046
3.52201
10.7899
24.9631
-11.5625
3.20103
4.76552
-3.28602
18.2318
-5.704
13.4997
23.9066
2.87565
32.1529
19.9946
26.472
-0.43948
0.917203
14.4383
9.81124
16.5712
-9.17388
21.9536
21.7784
32.4117
10.537
20.0988
21.8398
21.4848
15.9876
26.3761
20.6433
10.5845
11.894
21.1748
22.4992
23.1736
14.7414
4.13879
2.62797
19.7061
42.5298
7.80869

## Sheet: sicdkl5b
All intensities		EXP 3			EXP 4		EXP 1				EXP 2
		PELOA SICDKL5B WT 3	PELOA SICDKL5B WT 3	PELOA SICDKL5B WT 3	PELOA SICDKL5B WT 4	PELOA SICDKL5B WT 4	PLEOA SICDKL5B WT 1	PLEOA SICDKL5B WT 1	PLEOA SICDKL5B WT 1	PLEOA SICDKL5B WT 1	PLEOA SICDKL5B WT 2	PLEOA SICDKL5B WT 2
5.97633		5.97633	6.04765	2.13776	-1.8317	3.91894	NA	11.4077	12.7691	NA	8.65045	NA
5.7093		5.7093	4.84412	2.01679	11.0959	10.5468	-0.523044	40.8316	13.0474	13.357	11.5552	17.9234
3.72113		3.72113	0.739661	1.59429	NA	8.37905	NA	4.4063	12.5702	4.01747	9.53223	-6.65376
8.40131		8.40131	4.50287	3.08759	5.64657	10.9229	0.243916	6.35506	20.2741	30.0375	4.74806	18.7681
2.57011		2.57011	2.04049	2.53255	3.79212	9.75047	-25.1972	-7.67842	11.2804	14.811	NA	18.7124
4.71965		4.71965	0.586266	0.248627	5.55622	6.94305	2.54209	-5.23617	24.5586	15.2058	NA	NA
4.27856		4.27856	3.16992	2.34209	-22.3444	7.79536	-2.66905	-37.3114	10.9354	13.6408	NA	19.2742
4.93178		4.93178	4.90383	4.24615	-33.1149	10.1729	2.97333	-2.18657	30.3419	33.2388	11.6698	NA
6.14136		6.14136	3.36568	3.56954	3.64354	13.9899	-0.807754	5.4509	12.156	13.2463	7.67135	27.024
5.58953		5.58953	1.0824	3.54415	4.71801	5.93495	NA	4.94555	28.4064	1.70934	NA	10.3355
9.98521		9.98521	5.36588	1.15808	-9.82098	NA	9.84079	9.01334	8.64026	19.7533	5.15159	11.8127
		NA	2.60633	3.57809	8.2702	NA	NA	5.23016	15.3943	24.1054	15.1152	19.344
-1.78618		-1.78618	2.69218	NA	-0.0358571	NA	NA	6.44796	NA	6.93057	11.772	24.7202
3.41264		3.41264	2.80124	NA	8.34583	NA	7.06798	NA	15.7098	NA	15.865	1.45184
		NA	NA	NA	4.99839	NA	6.56821	NA	10.6877	NA	8.59988	18.5862
6.2804		6.2804	NA	NA	0.698473	NA	10.8597	NA	17.7075	NA	1.82035	NA
5.12792		5.12792	NA	NA	2.06485	NA	-13.8237	NA	NA	NA	14.7868	17.8323
3.65586		3.65586	NA	NA	-2.57522	NA	1.88545	NA	NA	NA	16.3214	NA
4.34417		4.34417	NA	NA	2.22219	NA	4.32976	NA	NA	NA	NA	NA
2.87692		2.87692	NA	NA	4.01121	NA	NA	NA	NA	NA	NA	NA
6.04765		NA	NA	NA	NA	NA	3.17096	NA	NA	NA	NA	NA
4.84412		NA	NA	NA	NA	NA	12.4585	NA	NA	NA	NA	NA
0.739661		NA	NA	NA	NA	NA	23.7133	NA	NA	NA	NA	NA
4.50287		NA	NA	NA	NA	NA	2.11078	NA	NA	NA	NA	NA
2.04049		NA	NA	NA	NA	NA	NA	NA	NA	NA	NA	NA
0.586266		NA	NA	NA	NA	NA	15.9349	NA	NA	NA	NA	NA
3.16992		NA	NA	NA	NA	NA	NA	NA	NA	NA	NA	NA
4.90383		NA	NA	NA	NA	NA	NA	NA	NA	NA	NA	NA
3.36568		NA	NA	NA	NA	NA	NA	NA	NA	NA	NA	NA
1.0824		NA	NA	NA	NA	NA	NA	NA	NA	NA	NA	NA
5.36588
2.60633
2.69218
2.80125
2.13776
2.01679
1.59429
3.08759
2.53255
0.248627
2.34209
4.24615
3.56954
3.54415
1.15808
3.57809
-1.8317
11.0959
5.64657
3.79212
5.55621
-22.3444
-33.1149
3.64354
4.71801
-9.82098
8.2702
-0.03586
8.34583
4.99839
0.698473
2.06485
-2.57522
2.22219
4.01121
3.91894
10.5468
8.37905
10.9229
9.75047
6.94304
7.79536
10.1729
13.9899
5.93495
-0.52304
0.243916
-25.1972
2.54209
-2.66905
2.97333
-0.80775
9.84079
7.06797
6.56821
10.8597
-13.8237
1.88546
4.32975
3.17096
12.4585
23.7133
2.11078
15.935
11.4077
40.8316
4.4063
6.35506
-7.67842
-5.23617
-37.3114
-2.18657
5.4509
4.94555
9.01334
5.23016
6.44796
12.7691
13.0474
12.5702
20.2741
11.2804
24.5586
10.9353
30.3419
12.1561
28.4064
8.64026
15.3943
15.7098
10.6877
17.7075
13.357
4.01747
30.0375
14.811
15.2058
13.6408
33.2388
13.2463
1.70934
19.7533
24.1054
6.93057
8.65045
11.5552
9.53223
4.74807
11.6698
7.67135
5.15159
15.1152
11.772
15.865
8.59988
1.82035
14.7868
16.3214
17.9234
-6.65376
18.7681
18.7124
19.2742
27.024
10.3355
11.8127
19.344
24.7202
1.45183
18.5862
17.8323

## Sheet: sicdkl53
All intensities		EXP 1			EXP 2			EXP 3				EXP 4
		PELOA SICDKL53 WT 1	PELOA SICDKL53 WT 1	PELOA SICDKL53 WT 1	PELOA SICDKL53 WT 2	PELOA SICDKL53 WT 2	PELOA SICDKL53 WT 2	PELOA SICDKL53 WT 3	PELOA SICDKL53 WT 3	PELOA SICDKL53 WT 3	PELOA SICDKL53 WT 3	PELOA SICDKL53 WT 4	PELOA SICDKL53 WT 4	PELOA SICDKL53 WT 4	PELOA SICDKL53 WT 4	PELOA SICDKL53 WT 4	PELOA SICDKL53 WT 4
7.32796		NA	4.33403	NA	-4.95046	8.1887	NA	8.8587	15.4381	5.79059	NA	7.4296	1.96804	NA	NA	9.22074	NA
7.81098		7.32796	0.206142	7.26542	9.48655	17.0871	19.857	6.02084	12.1982	14.3247	13.2238	-22.8004	5.99696	7.60475	6.24625	9.50543	4.48448
12.3527		7.81098	2.09593	NA	26.7988	5.76471	13.0911	NA	NA	4.96177	9.24982	NA	3.85583	NA	-3.06844	NA	NA
17.8937		12.3527	-2.89578	1.23383	NA	6.51816	12.5751	1.83804	8.54996	6.31329	5.64423	2.31322	7.3695	-1.9194	NA	5.34608	NA
18.6255		17.8936	2.71179	12.6748	11.6614	29.4292	6.39134	5.35194	NA	6.3356	14.7139	8.12501	NA	NA	4.71721	NA	6.51478
16.3138		18.6255	5.94195	NA	NA	10.8489	12.7308	3.71152	12.9967	7.40279	7.97026	NA	NA	11.7514	3.35386	NA	7.9047
17.1982		16.3138	NA	1.6051	24.2598	12.6529	9.24853	NA	13.674	7.10782	11.4272	6.42293	5.38123	NA	NA	NA	NA
1.6571		17.1982	NA	NA	-2.58839	11.6775	11.8397	NA	8.02334	14.362	NA	9.83471	0.372676	1.67064	3.88919	NA	3.55299
		1.6571	3.45571	NA	NA	NA	10.6543	NA	6.34778	NA	NA	9.68807	8.90736	NA	NA	NA	NA
2.91433		NA	NA	4.19436	NA	7.72214	8.16787	NA	NA	17.1707	NA	7.71798	7.45753	NA	NA	NA	3.05789
17.6792		2.91433	NA	3.95442	NA	0.912139	6.82092	NA	NA	NA	NA	0.109197	4.86023	-0.0866393	NA	NA	9.4275
11.5942		17.6792	NA	11.6868	NA	NA	3.11721	NA	NA	NA	NA	35.4286	4.46131	5.97973	NA	NA	10.4081
21.6677		11.5942	NA	5.09403	NA	9.55041	0.433208	NA	NA	NA	NA	-1.9196	-0.226447	NA	NA	NA	NA
7.27875		21.6677	NA	NA	NA	12.4541	9.65415	NA	NA	NA	NA	NA	2.41672	12.6653	NA	NA	NA
13.4427		7.27875	NA	NA	NA	18.6545	15.3961	NA	NA	NA	NA	NA	NA	NA	NA	NA	NA
4.33403		13.4427	NA	NA	NA	18.2845	6.21082	NA	NA	NA	NA	NA	NA	6.40012	NA	NA	NA
0.206142		NA	NA	NA	NA	9.81081	16.0523	NA	NA	NA	NA	NA	NA	NA	NA	NA	NA
2.09593		NA	NA	NA	NA	11.6485	34.0839	NA	NA	NA	NA	NA	NA	NA	NA	NA	NA
-2.89578		NA	NA	NA	NA	9.41993	48.0856	NA	NA	NA	NA	NA	NA	NA	NA	NA	NA
2.71179		NA	NA	NA	NA	NA	18.1671	NA	NA	NA	NA	NA	NA	NA	NA	NA	NA
5.94195		NA	NA	NA	NA	NA	19.7647	NA	NA	NA	NA	NA	NA	NA	NA	NA	NA
		NA	NA	NA	NA	NA	NA	NA	NA	NA	NA	NA	NA	NA	NA	NA	NA
		NA	NA	NA	NA	NA	NA	NA	NA	NA	NA	NA	NA	NA	NA	NA	NA
3.45571		NA	NA	NA	NA	NA	NA	NA	NA	NA	NA	NA	NA	NA	NA	NA	NA
		NA	NA	NA	NA	NA	NA	NA	NA	NA	NA	NA	NA	NA	NA	NA	NA
7.26542		NA	NA	NA	NA	NA	NA	NA	NA	NA	NA	NA	NA	NA	NA	NA	NA
		NA	NA	NA	NA	NA	NA	NA	NA	NA	NA	NA	NA	NA	NA	NA	NA
1.23383		NA	NA	NA	NA	NA	NA	NA	NA	NA	NA	NA	NA	NA	NA	NA	NA
12.6748		NA	NA	NA	NA	NA	NA	NA	NA	NA	NA	NA	NA	NA	NA	NA	NA
		NA	NA	NA	NA	NA	NA	NA	NA	NA	NA	NA	NA	NA	NA	NA	NA
1.6051
4.19436
3.95442
11.6868
5.09403
-4.95046
9.48655
26.7988
11.6614
24.2598
-2.58839
8.1887
17.0871
5.76471
6.51816
29.4292
10.8489
12.6529
11.6775
7.72214
0.912139
9.55041
12.4541
18.6545
18.2845
9.81081
11.6485
9.41993
19.857
13.0911
12.5751
6.39134
12.7308
9.24853
11.8397
10.6542
8.16787
6.82092
3.11721
0.433208
9.65415
15.3961
6.21082
16.0523
34.0838
48.0855
18.1671
19.7647
8.8587
6.02084
1.83804
5.35194
3.71152
15.4381
12.1982
8.54996
12.9967
13.674
8.02333
6.34778
5.79059
14.3247
4.96177
6.31329
6.3356
7.4028
7.10782
14.362
17.1707
13.2239
9.24982
5.64423
14.7139
7.97026
11.4272
7.4296
-22.8004
2.31322
8.12501
6.42293
9.83471
9.68807
7.71798
0.109197
35.4286
-1.9196
1.96804
5.99696
3.85583
7.3695
5.38123
0.372676
8.90736
7.45753
4.86023
4.46131
-0.22645
2.41672
7.60475
-1.9194
11.7514
1.67064
-0.08664
5.97973
12.6653
6.40013
6.24625
-3.06844
4.71722
3.35386
3.88919
9.22074
9.50543
5.34608
4.48448
6.51478
7.9047
3.55299
3.05789
9.4275
10.4081
