# Supplementary material for: CDKL5 kinase controls transcription‐coupled responses to DNA damage
Source: EMBO J. 2021 Oct 4;40(23):e108271. doi: 10.15252/embj.2021108271 (PMC8634139; doi:10.15252/embj.2021108271)
Supplement: Supplementary file 12 — Source Data for Figure 7 [file EMBJ-40-e108271-s014.zip]

Archive with 5 entries (5 files):
- Figure 7/Source data_Fig 7_B_C_Omero figure links.docx
- Figure 7/Source data_FIG 7D_EXCEL DATA FOR PRISM PLOT FOR MICROSCOPY.xlsx
- Figure 7/Source data_FIG 7D_EXCEL DATA FOR PRISM PLOT_qRT PCR.xlsx
- Figure 7/Source data_FIG 7D_PRISM PLOT FOR MICROSCOPY.pzf
- Figure 7/Source data_FIG 7D_PRISM PLOT_qRT PCR.pzfx
