# Supplementary material for: CDKL5 kinase controls transcription‐coupled responses to DNA damage
Source: EMBO J. 2021 Oct 4;40(23):e108271. doi: 10.15252/embj.2021108271 (PMC8634139; doi:10.15252/embj.2021108271)
Supplement: Supplementary file 12 — Source Data for Figure 7 [file EMBJ-40-e108271-s014.zip › Figure 7/Source data_FIG 7D_EXCEL DATA FOR PRISM PLOT FOR MICROSCOPY.xlsx]

## Sheet: final data for prism plot 
% Transciption positive cells
	NO DSB					DSB
	exp 3	blind 1	blind 2	blind 3		exp 3	blind 1	blind 2	blind 3
siControl	73.2673	78	78.2	77.7	siControl	16.9	17.7	24.44	20.8
siCDKL5b	74.1379	77.9	79.12	71.9	siCDKL5b	38.38	45.45	40	44.3
siCDKL5 3	77.319	79.46	80.23	74.647	siCDKL5 3	29.464	35.5	30.52	37.64
siZMYND8	83.653	79.389	78.217	79.6116	siZMYND8	30.172	38.834	33.0275	34.3434
siATM	68	73.184	78.33	83.72	siATM	39.23	49.565	38.33	55.35

## Sheet: siRNA CON
	total cells	NO DSB (TRXN POSITIVE CELLS)											EXP 3
								total cells	DSB (TRXN POSITIVE CELLS)	CO LOCALISE (TRXN POSITIVE CELLS)
CONTROL siRNA	19	17
	19	15						28	22	4
	30	19						29	21	3
	33	23						23	18	1
								20	18	2
								16	14	4
								29	25	6
	101	74
		73.2673						145	118	20
									81.3793	16.9492
	total cells	NO DSB (TRXN POSITIVE CELLS)						total cells	DSB (TRXN POSITIVE CELLS)	CO LOCALISE (TRXN POSITIVE CELLS)			exp 5	blind 1
CONTROL siRNA	11	9						17	15	2
	12	11						16	15	5
	18	14						12	11	2
	12	6						9	9	1
	11	9						8	7	1
	11	11						9	8	1
	13	10						10	9	1
	12	8						11	10	2
								15	12	2
								107	96	17
	100	78							89.7196	17.7083
		78
	total cells	NO DSB (TRXN POSITIVE CELLS)						total cells	DSB (TRXN POSITIVE CELLS)	CO LOCALISE (TRXN POSITIVE CELLS)			exp 6	blind 2
CONTROL siRNA	25	19						20	18	2
	27	22						21	19	9
	24	20						16	12	4
	25	18						26	24	4
								21	17	3
								104	90	22
	101	79							86.5385	24.4444
		78.2178
	total cells	NO DSB (TRXN POSITIVE CELLS)						total cells	DSB (TRXN POSITIVE CELLS)	CO LOCALISE (TRXN POSITIVE CELLS)			EXP 7	blind 3
CONTROL siRNA	22	20						20	20	5
	16	12						15	14	2
	14	13						11	10	2
	20	14						12	11	2
	15	8						12	12	3
	21	17
								70	67	14
	108	84							95.7143	20.8955
		77.7778

## Sheet: siCDKL5 -b
	total cells	NO DSB (TRXN POSITIVE CELLS)				total cells	DSB (TRXN POSITIVE CELLS)	CO LOCALISE (TRXN POSITIVE CELLS)				EXP 3
siCDKL5b	18	13				18	16	9
	19	15				21	17	9
	19	12				24	17	6
	14	9				21	15	6
	21	16				17	15	4
	25	21				22	19	4
	116	86				123	99	38
		74.1379					80.4878	38.3838
	total cells	NO DSB (TRXN POSITIVE CELLS)				total cells	DSB (TRXN POSITIVE CELLS)	CO LOCALISE (TRXN POSITIVE CELLS)				EXP 5	blind 1
siCDKL5b						18	17	8
	9	7				10	10	8
	9	8				13	13	7
	10	8				13	13	4
	10	8				11	11	5
	13	9				13	8	3
	8	4				12	11	8
	13	11				13	10	2
	14	12				17	17	5
						120	110	50
	86	67					91.6667	45.4545
		77.907
	total cells	NO DSB (TRXN POSITIVE CELLS)				total cells	DSB (TRXN POSITIVE CELLS)	CO LOCALISE (TRXN POSITIVE CELLS)				EXP 6	blind 2
siCDKL5b						28	25	13
	14	13				18	14	0
	12	10				35	23	11
	14	13				10	7	2
	19	11				15	11	6
	15	11
	17	14
						106	80	32
	91	72					75.4717	40
		79.1209
	total cells	NO DSB (TRXN POSITIVE CELLS)				total cells	DSB (TRXN POSITIVE CELLS)	CO LOCALISE (TRXN POSITIVE CELLS)				EXP 7	blind 3
siCDKL5b						25	22	11
	27	21				23	21	10
	18	12				19	16	6
	15	7				13	13	6
	12	8				17	16	6
	19	15
	20	14
	21	18
						97	88	39
	132	95					90.7216	44.3182
		71.9697

## Sheet: siCDKL5-3
	total cells	NO DSB (TRXN POSITIVE CELLS)				total cells	DSB (TRXN POSITIVE CELLS)	CO LOCALISE (TRXN POSITIVE CELLS)				EXP 3
siCDKL5 3
	18	15				15	15	4
	20	14				13	9	3
	23	19				21	17	3
	15	11				29	27	5
	21	16				23	23	9
						24	21	9
	97	75
		77.3196
						125	112	33
							89.6	29.4643
	total cells	NO DSB (TRXN POSITIVE CELLS)				total cells	DSB (TRXN POSITIVE CELLS)	CO LOCALISE (TRXN POSITIVE CELLS)					blind 1
siCDKL5 3	26	23				17	15	6				EXP 5
	16	11				16	15	2
	16	13				14	12	5
	12	6				8	7	6
	15	13				4	4	1
	27	23				8	7	4
						6	6	2
						7	7	4
						20	20	2
						15	14	6
	112	89				10	10	4
		79.4643				13	11	2
						13	10	5
						151	138	49
							91.3907	35.5072
	total cells	NO DSB (TRXN POSITIVE CELLS)				total cells	DSB (TRXN POSITIVE CELLS)	CO LOCALISE (TRXN POSITIVE CELLS)					blind 2
siCDKL5 3						23	20	3				EXP 6
	28	23				25	23	9
	22	18				24	24	8
	17	13				32	28	9
	19	15
	86	69
		80.2326
						104	95	29
							91.3462	30.5263
	total cells	NO DSB (TRXN POSITIVE CELLS)				total cells	DSB (TRXN POSITIVE CELLS)	CO LOCALISE (TRXN POSITIVE CELLS)					blind 3
siCDKL5 3	37	25										EXP 7
	36	25				16	16	4
	36	28				23	22	7
	33	28				13	11	4
						15	13	2
						10	9	7
						14	14	8
	142	106
		74.6479
						91	85	32
							93.4066	37.6471

## Sheet: siATM1
	total cells	NO DSB (TRXN POSITIVE CELLS)				total cells	DSB (TRXN POSITIVE CELLS)	CO LOCALISE (TRXN POSITIVE CELLS)				EXP 3
siATM1						34	25	5
	23	17				24	20	8
	30	19				24	14	6
	31	20				23	11	8
	22	14				19	13	4
	12	9				25	10	7
	17	11				16	11	3
	15	12				14	9	3
						20	17	7
						199	130	51
	150	102					65.3266	39.2308
		68
	total cells	NO DSB (TRXN POSITIVE CELLS)				total cells	DSB (TRXN POSITIVE CELLS)	CO LOCALISE (TRXN POSITIVE CELLS)				EXP 5	blind 1
siATM1						21	16	7
	43	32				14	13	9
	39	29				18	11	6
	33	29				18	13	7
	33	21				17	14	10
	31	20				13	11	4
						15	13	5
						26	24	9
						142	115	57
	179	131					80.9859	49.5652
		73.1844
	total cells	NO DSB (TRXN POSITIVE CELLS)				total cells	DSB (TRXN POSITIVE CELLS)	CO LOCALISE (TRXN POSITIVE CELLS)				EXP 6	blind 2
siATM1						29	22	1
						25	14	7
	35	33				36	32	17
	33	20				22	20	6
	24	17				22	19	10
	28	24
						134	107	41
	120	94					79.8507	38.3178
		78.3333
	total cells	NO DSB (TRXN POSITIVE CELLS)				total cells	DSB (TRXN POSITIVE CELLS)	CO LOCALISE (TRXN POSITIVE CELLS)				EXP 7	blind 3
siATM1	15	12				13	12	6
	15	13				17	13	5
	11	8				12	12	6
	14	13				24	19	14
	16	13
	15	13
						66	56	31
	86	72					84.8485	55.3571
		83.7209

## Sheet: siZMYND8
	total cells	NO DSB (TRXN POSITIVE CELLS)				total cells	DSB (TRXN POSITIVE CELLS)	CO LOCALISE (TRXN POSITIVE CELLS)			EXP 3
siZMYND8-1						24	21	9
	16	13				27	18	6
	19	17				31	26	10
	13	11				37	21	4
	11	10				13	13	2
	13	11				19	17	4
	16	12
	16	13
						151	116	35
	104	87					76.8212	30.1724
		83.6538
	total cells	NO DSB (TRXN POSITIVE CELLS)										blind 1
								total cells	DSB (TRXN POSITIVE CELLS)	CO LOCALISE (TRXN POSITIVE CELLS)	EXP 5
siZMYND8-1	24	19						10	9	8
	25	23						18	17	6
	23	11						12	10	5
	32	29						13	10	4
	27	22						25	23	6
								27	21	5
								17	13	6
	131	104
		79.3893						122	103	40
									84.4262	38.835
	total cells	NO DSB (TRXN POSITIVE CELLS)										blind 2
								total cells	DSB (TRXN POSITIVE CELLS)	CO LOCALISE (TRXN POSITIVE CELLS)	Exp 6
siZMYND8-1	20	15						29	26	4
	20	17						26	23	7
	18	11						25	23	14
	20	15						22	22	6
	23	21						21	15	5
	101	79
		78.2178						123	109	36
									88.6179	33.0275
	total cells	NO DSB (TRXN POSITIVE CELLS)										blind 3
								total cells	DSB (TRXN POSITIVE CELLS)	CO LOCALISE (TRXN POSITIVE CELLS)	EXP 7
siZMYND8-1	17	14						15	14	3
	15	12						16	14	7
	13	11						16	16	6
	12	12						19	18	7
	11	8						23	23	6
	16	10						19	14	5
	19	15
	103	82
		79.6117						108	99	34
									91.6667	34.3434
