# Supplementary material for: CDKL5 kinase controls transcription‐coupled responses to DNA damage
Source: EMBO J. 2021 Oct 4;40(23):e108271. doi: 10.15252/embj.2021108271 (PMC8634139; doi:10.15252/embj.2021108271)
Supplement: Supplementary file 12 — Source Data for Figure 7 [file EMBJ-40-e108271-s014.zip › Figure 7/Source data_FIG 7D_EXCEL DATA FOR PRISM PLOT_qRT PCR.xlsx]

## Sheet: qRT-PCR MS2 mRNA
	2^-ddCT
	EXP 2	EXP 3	EXP 4	EXP 7	EXP8	EXP 10	EXP 12
siCON	1	1	1	1	1	1	1
siCON+DSB	0.252074	0.089914	0.0964834	0.0661742	0.159631	0.0930979	0.0782702
siCDKL5-b	1	1	1	1	1	1	1
siCDKL5-b+DSB	0.383255	0.136488	0.187924	0.143023	0.424605	0.197997	0.18244
siCDKL5 3	1	1	1	1
siCDKL5 3+DSB	0.423703	0.342021	0.18166	0.134459

## Sheet: exp 2
	sample	primer 1	gapdh	mean primer 1	mean gapdh	dCT	ddCT	2^-ddCT
siCON	1	15.8926	16.1778	15.8947	16.1842	-0.289474	0	1	siCON
siCON	1	15.8967	16.1905
siCON+DSB	2	18.016	16.3577	18.1299	16.4313	1.69861	1.98808	0.252074	siCON+DSB
siCON+DSB	2	18.2437	16.5049
siCDKL5-b	3	16.8594	17.1888	16.8594	17.0732	-0.21378	0	1	siCDKL5-b
siCDKL5-b	3	16.8594	16.9575
siCDKL5-b+DSB	4	17.5956	16.1689	17.4487	16.2789	1.16984	1.38362	0.383255	siCDKL5-b+DSB
siCDKL5-b+DSB	4	17.3018	16.3888
siCDKL5 3	5	15.5752	16.1794	15.5186	16.0453	-0.526648	0	1	siCDKL5 3
siCDKL5 3	5	15.4621	15.9112
siCDKL5 3+DSB	6	16.9657	16.4043	16.9602	16.248	0.712225	1.23887	0.423703	siCDKL5 3+DSB
siCDKL5 3+DSB	6	16.9547	16.0916

## Sheet: exp 3
	sample	primer 1	gapdh	mean primer 1	mean gapdh	dCT	ddCT	2^-ddCT
siCON	1	15.0061	17.4327	14.9376	17.095	-2.15749	0	1	siCON
siCON	1	14.869	16.7574
siCON+DSB	2	17.9273	16.5825	17.7202	16.4024	1.31782	3.47531	0.089914	siCON+DSB
siCON+DSB	2	17.5131	16.2223
siCDKL5-b	3	14.8167	16.8424	14.6429	16.9877	-2.34478	0	1	siCDKL5-b
siCDKL5-b	3	14.4692	17.133
siCDKL5-b+DSB	4	16.7159	16.4179	16.7054	16.177	0.528377	2.87316	0.136488	siCDKL5-b+DSB
siCDKL5-b+DSB	4	16.6948	15.936
siCDKL5 3	5	16.4236	16.6849	16.4474	16.6849	-0.237465	0	1	siCDKL5 3
siCDKL5 3	5	16.4712	16.6849
siCDKL5 3+DSB	6	17.97	16.2223	17.5328	16.2224	1.31038	1.54784	0.342021	siCDKL5 3+DSB
siCDKL5 3+DSB	6	17.0956	16.2226

## Sheet: exp 4
	sample	primer 1	gapdh	mean primer 1	mean gapdh	dCT	ddCT	2^-ddCT
siCON	1	14.2113	16.1985	14.1559	16.3492	-2.19335	0	1	siCON
siCON	1	14.1004	16.5
siCON+DSB	2	17.2217	16.1507	17.4028	16.2226	1.18023	3.37358	0.0964834	siCON+DSB
siCON+DSB	2	17.5839	16.2945
siCDKL5-b	3	14.3854	16.1851	14.3884	16.2278	-1.83938	0	1	siCDKL5-b
siCDKL5-b	3	14.3914	16.2705
siCDKL5-b+DSB	4	16.783	16.2956	16.8127	16.2403	0.572399	2.41178	0.187924	siCDKL5-b+DSB
siCDKL5-b+DSB	4	16.8424	16.1851
siCDKL5 3	5	14.8637	16.4146	14.6891	16.2927	-1.60363	0	1	siCDKL5 3
siCDKL5 3	5	14.5144	16.1707
siCDKL5 3+DSB	6	17.1685	15.9605	16.8343	15.9772	0.85706	2.46069	0.18166	siCDKL5 3+DSB
siCDKL5 3+DSB	6	16.5	15.9939

## Sheet: exp 7
	sample	primer 1	GAPDH	MEAN PRIMER 1	MEAN GAPDH	dCT	ddCT	2^-ddCT
siCON	1	16.1358	22.0905	16.207	22.1439	-5.93692	0	1	siCON
siCON	1	16.2782	22.1974
siCON+DSB	2	17.0626	19.0541	16.9885	19.0079	-2.01934	3.91759	0.0661742	siCON+DSB
siCON+DSB	2	16.9145	18.9617
siCDKL5-b	3	17.1031	23.4922	16.9308	23.3767	-6.44584	0	1	siCDKL5-b
siCDKL5-b	3	16.7586	23.2611
siCDKL5-b+DSB	4	18.2531	21.2438	18.139	21.2702	-3.13125	2.80568	0.143023	siCDKL5-b+DSB
siCDKL5-b+DSB	4	18.0248	21.2967
siCDKL5 3	5	16.7133	22.3895	16.6622	22.4754	-5.81325	0	1	siCDKL5 3
siCDKL5 3	5	16.611	22.5613
siCDKL5 3+DSB	6	18.8629	21.9987	18.91	21.9522	-3.04216	2.89476	0.134459	siCDKL5 3+DSB
siCDKL5 3+DSB	6	18.9571	21.9056

## Sheet: exp 8
	sample	PRIMER 1	GAPDH	MEAN PRIMER 1	MEAN GAPDH	dCT	ddCT	2^-ddCT
siCON	1	15.2013	17.0436	14.9847	16.9073	-1.92251	0	1	siCON
siCON	1	14.7682	16.7709
siCON+DSB	1'	18.1779	17.3747	18.2088	17.4841	0.724683	2.64719	0.159631	siCON+DSB
siCON+DSB	1'	18.2397	17.5936
siCDKL5b	2	16.98	20.7181	16.6156	20.6705	-4.05485	0	1	siCDKL5b
siCDKL5b	2	16.2513	20.6228
siCDKL5b+DSB	2'	17.817	20.7181	17.8514	20.6705	-2.81904	1.23581	0.424605	siCDKL5b+DSB
siCDKL5b+DSB	2'	17.8858	20.6228

## Sheet: exp 10
	sample	PRIMER 1	GAPDH	MEAN PRIMER 1	MEAN GAPDH	dCT	ddCT	2^-ddCT
siCON	1	15.7548	17.9111	15.7178	17.7646	-2.04682	0	1	siCON
siCON	1	15.6808	17.6181
siCON+DSB	1'	18.1437	16.7781	18.1269	16.7486	1.37829	3.42511	0.0930979	siCON+DSB
siCON+DSB	1'	18.1101	16.7191
siCDKL5b	2	15.9541	18.072	15.8492	18.011	-2.16182	0	1	siCDKL5b
siCDKL5b	2	15.7443	17.95
siCDKL5b+DSB	2'	18.0825	17.9781	18.1757	18.001	0.174626	2.33645	0.197997	siCDKL5b+DSB
siCDKL5b+DSB	2'	18.2688	18.024

## Sheet: exp 12
	sample	PRIMER 1	GAPDH	MEAN PRIMER1	MEAN GAPDH	dCT	ddCT	2^-ddCT
siCON	1	16.2336	18.6185	16.368	18.6567	-2.28879	0	1	siCON
siCON	1	16.5023	18.695			0
siCON+DSB	1'	19.4729	18.0735	19.4588	18.0722	1.3866	3.67539	0.0782702	siCON+DSB
siCON+DSB	1'	19.4447	18.0709			0
siCDKL5b	2	17.0317	19.0272	17.1093	19.1323	-2.02296	0	1	siCDKL5b
siCDKL5b	2	17.1869	19.2373			0
siCDKL5b+DSB	2'	19.8733	19.5778	20.0101	19.5785	0.431551	2.45451	0.18244	siCDKL5b+DSB
siCDKL5b+DSB	2'	20.1468	19.5792			0
