# Supplementary material for: CDKL5 kinase controls transcription‐coupled responses to DNA damage
Source: EMBO J. 2021 Oct 4;40(23):e108271. doi: 10.15252/embj.2021108271 (PMC8634139; doi:10.15252/embj.2021108271)
Supplement: Supplementary file 13 — Source Data for Figure 8 [file EMBJ-40-e108271-s009.zip]

Archive with 5 entries (5 files):
- Figure 8/Source data_FIG 8b_C_1st_set_cutting_efficiency_2021_06_28.xlsx
- Figure 8/Source data_FIG 8B_C_1st_set_rescue_2021_06_28.xlsx
- Figure 8/Source data_FIG 8B_C_2nd_set_cutting_efficiency_2021_06_29.xlsx
- Figure 8/Source data_FIG 8B_C_2nd_set_rescue_2021_06_29.xlsx
- Figure 8/Source data_FIG 8B_C_EV5B_PRISM PLOTS.pzfx
