# Supplementary material for: CDKL5 kinase controls transcription‐coupled responses to DNA damage
Source: EMBO J. 2021 Oct 4;40(23):e108271. doi: 10.15252/embj.2021108271 (PMC8634139; doi:10.15252/embj.2021108271)
Supplement: Supplementary file 13 — Source Data for Figure 8 [file EMBJ-40-e108271-s009.zip › Figure 8/Source data_FIG 8b_C_1st_set_cutting_efficiency_2021_06_28.xlsx]

## Sheet: SLCO5A_cut
	Ct	dCt	ddCt	Exp	ddCt	Exp	NT
SLCO5A1_cut_siSCR_empty_NT	16.11	-4.76	0	1	0	1	2h
SLCO5A1_cut_siSCR_empty_2h	16.74	-3.94	0.82	0.566442	0.82	0.566442	4h
SLCO5A1_cut_siSCR_empty_4h	16.86	-3.98	0.78	0.582367	0.78	0.582367	8h
SLCO5A1_cut_siSCR_empty_8h	16.15	-4.51	0.25	0.840896	0.25	0.840896
SLCO5A1_cut_siCDKL5_empty_NT	16.21	-4.71	0.05	0.965936	0	1
SLCO5A1_cut_siCDKL5_empty_2h	16.99	-4.03	0.73	0.602904	0.68	0.624165
SLCO5A1_cut_siCDKL5_empty_4h	17.07	-4.08	0.68	0.624165	0.63	0.646176
SLCO5A1_cut_siCDKL5_empty_8h	16.79	-4.62	0.14	0.907519	0.09	0.939523
SLCO5A1_cut_siCDKL5_WT_NT	16.3	-4.58	0.18	0.882703	0	1
SLCO5A1_cut_siCDKL5_WT_2h	16.46	-4.31	0.45	0.732043	0.27	0.82932
SLCO5A1_cut_siCDKL5_WT_4h	16.59	-3.95	0.81	0.570382	0.63	0.646176
SLCO5A1_cut_siCDKL5_WT_8h	16.45	-4.41	0.35	0.784584	0.17	0.888843
SLCO5A1_cut_siCDKL5_KD_NT	15.79	-4.78	-0.02	1.01396	0	1
SLCO5A1_cut_siCDKL5_KD_2h	16.29	-4.26	0.5	0.707107	0.52	0.697372
SLCO5A1_cut_siCDKL5_KD_4h	16.53	-4.15	0.61	0.655197	0.63	0.646176
SLCO5A1_cut_siCDKL5_KD_8h	16.28	-4.41	0.35	0.784584	0.37	0.773782
SLCO5A1_control_siSCR_empty_NT	20.87
SLCO5A1_control_siSCR_empty_2h	20.68
SLCO5A1_control_siSCR_empty_4h	20.84
SLCO5A1_control_siSCR_empty_8h	20.66
SLCO5A1_control_siCDKL5_empty_NT	20.92
SLCO5A1_control_siCDKL5_empty_2h	21.02
SLCO5A1_control_siCDKL5_empty_4h	21.15
SLCO5A1_control_siCDKL5_empty_8h	21.41
SLCO5A1_control_siCDKL5_WT_NT	20.88
SLCO5A1_control_siCDKL5_WT_2h	20.77
SLCO5A1_control_siCDKL5_WT_4h	20.54
SLCO5A1_control_siCDKL5_WT_8h	20.86
SLCO5A1_control_siCDKL5_KD_NT	20.57
SLCO5A1_control_siCDKL5_KD_2h	20.55
SLCO5A1_control_siCDKL5_KD_4h	20.68
SLCO5A1_control_siCDKL5_KD_8h	20.69

## Sheet: RYR2_cut
	Ct	dCt	ddCt	Exp	ddCt	Exp	NT
RYR2_cut_siSCR_empty_NT	20.6	-0.27	0	1	0	1	2h
RYR2_cut_siSCR_empty_2h	21.08	0.4	0.67	0.628507	0.67	0.628507	4h
RYR2_cut_siSCR_empty_4h	20.77	-0.07	0.2	0.870551	0.2	0.870551	8h
RYR2_cut_siSCR_empty_8h	20.05	-0.61	-0.34	1.26576	-0.34	1.26576
RYR2_cut_siCDKL5_empty_NT	20.59	-0.33	-0.06	1.04247	0	1
RYR2_cut_siCDKL5_empty_2h	21.15	0.13	0.4	0.757858	0.46	0.726986
RYR2_cut_siCDKL5_empty_4h	20.73	-0.42	-0.15	1.10957	-0.09	1.06437
RYR2_cut_siCDKL5_empty_8h	21.05	-0.36	-0.09	1.06437	-0.03	1.02101
RYR2_cut_siCDKL5_WT_NT	20.23	-0.65	-0.38	1.30134	0	1
RYR2_cut_siCDKL5_WT_2h	20.94	0.17	0.44	0.737135	0.82	0.566442
RYR2_cut_siCDKL5_WT_4h	20.66	0.12	0.39	0.76313	0.77	0.586417
RYR2_cut_siCDKL5_WT_8h	20.51	-0.35	-0.08	1.05702	0.3	0.812252
RYR2_cut_siCDKL5_KD_NT	19.82	-0.75	-0.48	1.39474	0	1
RYR2_cut_siCDKL5_KD_2h	20.71	0.16	0.43	0.742262	0.91	0.532185
RYR2_cut_siCDKL5_KD_4h	20.81	0.13	0.4	0.757858	0.88	0.543367
RYR2_cut_siCDKL5_KD_8h	20.48	-0.21	0.06	0.959264	0.54	0.687771
SLCO5A1_control_siSCR_empty_NT	20.87
SLCO5A1_control_siSCR_empty_2h	20.68
SLCO5A1_control_siSCR_empty_4h	20.84
SLCO5A1_control_siSCR_empty_8h	20.66
SLCO5A1_control_siCDKL5_empty_NT	20.92
SLCO5A1_control_siCDKL5_empty_2h	21.02
SLCO5A1_control_siCDKL5_empty_4h	21.15
SLCO5A1_control_siCDKL5_empty_8h	21.41
SLCO5A1_control_siCDKL5_WT_NT	20.88
SLCO5A1_control_siCDKL5_WT_2h	20.77
SLCO5A1_control_siCDKL5_WT_4h	20.54
SLCO5A1_control_siCDKL5_WT_8h	20.86
SLCO5A1_control_siCDKL5_KD_NT	20.57
SLCO5A1_control_siCDKL5_KD_2h	20.55
SLCO5A1_control_siCDKL5_KD_4h	20.68
SLCO5A1_control_siCDKL5_KD_8h	20.69
