# Supplementary material for: CDKL5 kinase controls transcription‐coupled responses to DNA damage
Source: EMBO J. 2021 Oct 4;40(23):e108271. doi: 10.15252/embj.2021108271 (PMC8634139; doi:10.15252/embj.2021108271)
Supplement: Supplementary file 13 — Source Data for Figure 8 [file EMBJ-40-e108271-s009.zip › Figure 8/Source data_FIG 8B_C_1st_set_rescue_2021_06_28.xlsx]

## Sheet: SLCO5A_exp
	Ct	dCt	ddCt	Exp	ddCt	Exp	NT
SLCO5A1_siSCR_empty_NT	23.64	7.73	0	1	0	1	2h
SLCO5A1_siSCR_empty_2h	30.38	14.38	6.65	0.0099575	6.65	0.0099575	4h
SLCO5A1_siSCR_empty_4h	25.66	9.91	2.18	0.220676	2.18	0.220676	8h
SLCO5A1_siSCR_empty_8h	23.94	7.86	0.13	0.913831	0.13	0.913831
SLCO5A1_siCDKL5_empty_NT	23.87	8.72	0.99	0.503478	0	1
SLCO5A1_siCDKL5_empty_2h	24.52	8.8	1.07	0.476319	0.08	0.946058
SLCO5A1_siCDKL5_empty_4h	24.04	8.3	0.57	0.673617	-0.42	1.33793
SLCO5A1_siCDKL5_empty_8h	23.73	8.52	0.79	0.578344	-0.2	1.1487
SLCO5A1_siCDKL5_WT_NT	24.42	8.28	0.55	0.68302	0	1
SLCO5A1_siCDKL5_WT_2h	26.65	10.66	2.93	0.131215	2.38	0.192109
SLCO5A1_siCDKL5_WT_4h	26.31	11.02	3.29	0.102238	2.74	0.149685
SLCO5A1_siCDKL5_WT_8h	24.76	8.73	1	0.5	0.45	0.732043
SLCO5A1_siCDKL5_KD_NT	24.11	8.88	1.15	0.450625	0	1
SLCO5A1_siCDKL5_KD_2h	24.04	8.03	0.3	0.812252	-0.85	1.8025
SLCO5A1_siCDKL5_KD_4h	24.45	8.27	0.54	0.687771	-0.61	1.52626
SLCO5A1_siCDKL5_KD_8h	24.2	8.77	1.04	0.486327	-0.11	1.07923
CYC_siSCR_empty_NT	15.91
CYC_siSCR_empty_2h	16
CYC_siSCR_empty_4h	15.75
CYC_siSCR_empty_8h	16.08
CYC_siCDKL5_empty_NT	15.15
CYC_siCDKL5_empty_2h	15.72
CYC_siCDKL5_empty_4h	15.74
CYC_siCDKL5_empty_8h	15.21
CYC_siCDKL5_WT_NT	16.14
CYC_siCDKL5_WT_2h	15.99
CYC_siCDKL5_WT_4h	15.29
CYC_siCDKL5_WT_8h	16.03
CYC_siCDKL5_KD_NT	15.23
CYC_siCDKL5_KD_2h	16.01
CYC_siCDKL5_KD_4h	16.18
CYC_siCDKL5_KD_8h	15.43

## Sheet: RYR2_exp
	Ct	dCt	ddCt	Exp	ddCt	Exp
RYR2_siSCR_empty_NT	22.19	6.28	0	1	0	1
RYR2_siSCR_empty_2h		-16	-22.28	0	-22.28	0
RYR2_siSCR_empty_4h	27.54	11.79	5.51	0.0219445	5.51	0.0219445
RYR2_siSCR_empty_8h	23.72	7.64	1.36	0.389582	1.36	0.389582
RYR2_siCDKL5_empty_NT	22.81	7.66	1.38	0.384219	0	1
RYR2_siCDKL5_empty_2h	23.09	7.37	1.09	0.469761	-0.29	1.22264
RYR2_siCDKL5_empty_4h	25.58	9.84	3.56	0.0847878	2.18	0.220676
RYR2_siCDKL5_empty_8h	22.76	7.55	1.27	0.41466	-0.11	1.07923
RYR2_siCDKL5_WT_NT	22.68	6.54	0.26	0.835088	0	1
RYR2_siCDKL5_WT_2h	35.45	19.46	13.18	0.000107752	12.92	0.000129031
RYR2_siCDKL5_WT_4h	32.84	17.55	11.27	0.000404941	11.01	0.000484908
RYR2_siCDKL5_WT_8h	25.22	9.19	2.91	0.133046	2.65	0.15932
RYR2_siCDKL5_KD_NT	24.77	9.54	3.26	0.104386	0	1
RYR2_siCDKL5_KD_2h	25.39	9.38	3.1	0.116629	-0.16	1.11729
RYR2_siCDKL5_KD_4h	26.44	10.26	3.98	0.0633725	0.72	0.607097
RYR2_siCDKL5_KD_8h	24.28	8.85	2.57	0.168404	-0.69	1.61328
CYC_siSCR_empty_NT	15.91
CYC_siSCR_empty_2h	16
CYC_siSCR_empty_4h	15.75
CYC_siSCR_empty_8h	16.08
CYC_siCDKL5_empty_NT	15.15
CYC_siCDKL5_empty_2h	15.72
CYC_siCDKL5_empty_4h	15.74
CYC_siCDKL5_empty_8h	15.21
CYC_siCDKL5_WT_NT	16.14
CYC_siCDKL5_WT_2h	15.99
CYC_siCDKL5_WT_4h	15.29
CYC_siCDKL5_WT_8h	16.03
CYC_siCDKL5_KD_NT	15.23
CYC_siCDKL5_KD_2h	16.01
CYC_siCDKL5_KD_4h	16.18
CYC_siCDKL5_KD_8h	15.43
