# Supplementary material for: CDKL5 kinase controls transcription‐coupled responses to DNA damage
Source: EMBO J. 2021 Oct 4;40(23):e108271. doi: 10.15252/embj.2021108271 (PMC8634139; doi:10.15252/embj.2021108271)
Supplement: Supplementary file 13 — Source Data for Figure 8 [file EMBJ-40-e108271-s009.zip › Figure 8/Source data_FIG 8B_C_2nd_set_cutting_efficiency_2021_06_29.xlsx]

## Sheet: SLCO5A_cut
	Ct	dCt	ddCt	Exp	ddCt	Exp	NT
SLCO5A1_cut_siSCR_empty_NT	16.33	-3.74	0	1	0	1	2h
SLCO5A1_cut_siSCR_empty_2h	16.87	-3.08	0.66	0.632878	0.66	0.632878	4h
SLCO5A1_cut_siSCR_empty_4h	16.73	-3.24	0.5	0.707107	0.5	0.707107	8h
SLCO5A1_cut_siSCR_empty_8h	16.46	-3.5	0.24	0.846745	0.24	0.846745
SLCO5A1_cut_siCDKL5_empty_NT	16.09	-4.03	-0.29	1.22264	0	1
SLCO5A1_cut_siCDKL5_empty_2h	17.04	-3.13	0.61	0.655197	0.9	0.535887
SLCO5A1_cut_siCDKL5_empty_4h	17.18	-2.91	0.83	0.562529	1.12	0.460094
SLCO5A1_cut_siCDKL5_empty_8h	16.6	-3.49	0.25	0.840896	0.54	0.687771
SLCO5A1_cut_siCDKL5_WT_NT	16.28	-4.07	-0.33	1.25701	0	1
SLCO5A1_cut_siCDKL5_WT_2h	17.18	-3.2	0.54	0.687771	0.87	0.547147
SLCO5A1_cut_siCDKL5_WT_4h	16.99	-3.2	0.54	0.687771	0.87	0.547147
SLCO5A1_cut_siCDKL5_WT_8h	16.7	-3.66	0.08	0.946058	0.41	0.752623
SLCO5A1_cut_siCDKL5_KD_NT	16.22	-4.21	-0.47	1.38511	0	1
SLCO5A1_cut_siCDKL5_KD_2h	16.97	-3.24	0.5	0.707107	0.97	0.510506
SLCO5A1_cut_siCDKL5_KD_4h	16.86	-3.08	0.66	0.632878	1.13	0.456916
SLCO5A1_cut_siCDKL5_KD_8h	16.44	-3.69	0.05	0.965936	0.52	0.697372
SLCO5A1_control_siSCR_empty_NT	20.07
SLCO5A1_control_siSCR_empty_2h	19.95
SLCO5A1_control_siSCR_empty_4h	19.97
SLCO5A1_control_siSCR_empty_8h	19.96
SLCO5A1_control_siCDKL5_empty_NT	20.12
SLCO5A1_control_siCDKL5_empty_2h	20.17
SLCO5A1_control_siCDKL5_empty_4h	20.09
SLCO5A1_control_siCDKL5_empty_8h	20.09
SLCO5A1_control_siCDKL5_WT_NT	20.35
SLCO5A1_control_siCDKL5_WT_2h	20.38
SLCO5A1_control_siCDKL5_WT_4h	20.19
SLCO5A1_control_siCDKL5_WT_8h	20.36
SLCO5A1_control_siCDKL5_KD_NT	20.43
SLCO5A1_control_siCDKL5_KD_2h	20.21
SLCO5A1_control_siCDKL5_KD_4h	19.94
SLCO5A1_control_siCDKL5_KD_8h	20.13

## Sheet: RYR2_cut
	Ct	dCt	ddCt	Exp	ddCt	Exp	NT
RYR2_cut_siSCR_empty_NT	19.81	-0.26	0	1	0	1	2h
RYR2_cut_siSCR_empty_2h	21.21	1.26	1.52	0.348686	1.52	0.348686	4h
RYR2_cut_siSCR_empty_4h	20.43	0.46	0.72	0.607097	0.72	0.607097	8h
RYR2_cut_siSCR_empty_8h	20	0.04	0.3	0.812252	0.3	0.812252
RYR2_cut_siCDKL5_empty_NT	19.7	-0.42	-0.16	1.11729	0	1
RYR2_cut_siCDKL5_empty_2h	20.76	0.59	0.85	0.554785	1.01	0.496546
RYR2_cut_siCDKL5_empty_4h	20.87	0.78	1.04	0.486327	1.2	0.435275
RYR2_cut_siCDKL5_empty_8h	20.22	0.13	0.39	0.76313	0.55	0.68302
RYR2_cut_siCDKL5_WT_NT	19.71	-0.64	-0.38	1.30134	0	1
RYR2_cut_siCDKL5_WT_2h	20.93	0.55	0.81	0.570382	1.19	0.438303
RYR2_cut_siCDKL5_WT_4h	20.28	0.09	0.35	0.784584	0.73	0.602904
RYR2_cut_siCDKL5_WT_8h	20.24	-0.12	0.14	0.907519	0.52	0.697372
RYR2_cut_siCDKL5_KD_NT	19.92	-0.51	-0.25	1.18921	0	1
RYR2_cut_siCDKL5_KD_2h	21.1	0.89	1.15	0.450625	1.4	0.378929
RYR2_cut_siCDKL5_KD_4h	20.33	0.39	0.65	0.63728	0.9	0.535887
RYR2_cut_siCDKL5_KD_8h	19.88	-0.25	0.01	0.993092	0.26	0.835088
SLCO5A1_control_siSCR_empty_NT	20.07
SLCO5A1_control_siSCR_empty_2h	19.95
SLCO5A1_control_siSCR_empty_4h	19.97
SLCO5A1_control_siSCR_empty_8h	19.96
SLCO5A1_control_siCDKL5_empty_NT	20.12
SLCO5A1_control_siCDKL5_empty_2h	20.17
SLCO5A1_control_siCDKL5_empty_4h	20.09
SLCO5A1_control_siCDKL5_empty_8h	20.09
SLCO5A1_control_siCDKL5_WT_NT	20.35
SLCO5A1_control_siCDKL5_WT_2h	20.38
SLCO5A1_control_siCDKL5_WT_4h	20.19
SLCO5A1_control_siCDKL5_WT_8h	20.36
SLCO5A1_control_siCDKL5_KD_NT	20.43
SLCO5A1_control_siCDKL5_KD_2h	20.21
SLCO5A1_control_siCDKL5_KD_4h	19.94
SLCO5A1_control_siCDKL5_KD_8h	20.13
