# Supplementary material for: CDKL5 kinase controls transcription‐coupled responses to DNA damage
Source: EMBO J. 2021 Oct 4;40(23):e108271. doi: 10.15252/embj.2021108271 (PMC8634139; doi:10.15252/embj.2021108271)
Supplement: Supplementary file 13 — Source Data for Figure 8 [file EMBJ-40-e108271-s009.zip › Figure 8/Source data_FIG 8B_C_2nd_set_rescue_2021_06_29.xlsx]

## Sheet: SLCO5A_exp
	Ct	dCt	ddCt	Exp	ddCt	Exp	NT
SLCO5A1_siSCR_empty_NT	24.1	8.61	0	1	0	1	2h
SLCO5A1_siSCR_empty_2h	25.72	10.46	1.85	0.277392	1.85	0.277392	4h
SLCO5A1_siSCR_empty_4h	24.98	9.65	1.04	0.486327	1.04	0.486327	8h
SLCO5A1_siSCR_empty_8h	23.8	8.3	-0.31	1.23971	-0.31	1.23971
SLCO5A1_siCDKL5_empty_NT	24.4	8.93	0.32	0.80107	0	1
SLCO5A1_siCDKL5_empty_2h	24.23	8.88	0.27	0.82932	-0.05	1.03526
SLCO5A1_siCDKL5_empty_4h	24.56	8.51	-0.1	1.07177	-0.42	1.33793
SLCO5A1_siCDKL5_empty_8h	24.62	9.24	0.63	0.646176	0.31	0.806642
SLCO5A1_siCDKL5_WT_NT	23.91	8.81	0.2	0.870551	0	1
SLCO5A1_siCDKL5_WT_2h	25.52	10.31	1.7	0.307786	1.5	0.353553
SLCO5A1_siCDKL5_WT_4h	25.35	10.04	1.43	0.371131	1.23	0.426317
SLCO5A1_siCDKL5_WT_8h	24.5	8.8	0.19	0.876606	-0.01	1.00696
SLCO5A1_siCDKL5_KD_NT	23.84	8.65	0.04	0.972655	0	1
SLCO5A1_siCDKL5_KD_2h	24.09	8.41	-0.2	1.1487	-0.24	1.18099
SLCO5A1_siCDKL5_KD_4h	24.31	8.2	-0.41	1.32869	-0.45	1.36604
SLCO5A1_siCDKL5_KD_8h	24.63	8.24	-0.37	1.29235	-0.41	1.32869
CYC_siSCR_empty_NT	15.49
CYC_siSCR_empty_2h	15.26
CYC_siSCR_empty_4h	15.33
CYC_siSCR_empty_8h	15.5
CYC_siCDKL5_empty_NT	15.47
CYC_siCDKL5_empty_2h	15.35
CYC_siCDKL5_empty_4h	16.05
CYC_siCDKL5_empty_8h	15.38
CYC_siCDKL5_WT_NT	15.1
CYC_siCDKL5_WT_2h	15.21
CYC_siCDKL5_WT_4h	15.31
CYC_siCDKL5_WT_8h	15.7
CYC_siCDKL5_KD_NT	15.19
CYC_siCDKL5_KD_2h	15.68
CYC_siCDKL5_KD_4h	16.11
CYC_siCDKL5_KD_8h	16.39

## Sheet: RYR2_exp
	Ct	dCt	ddCt	Exp	ddCt	Exp
RYR2_siSCR_empty_NT	23	7.51	0	1	0	1
RYR2_siSCR_empty_2h	25.93	10.67	3.16	0.111878	3.16	0.111878
RYR2_siSCR_empty_4h	25.73	10.4	2.89	0.134904	2.89	0.134904
RYR2_siSCR_empty_8h	23.44	7.94	0.43	0.742262	0.43	0.742262
RYR2_siCDKL5_empty_NT	22.91	7.44	-0.07	1.04972	0	1
RYR2_siCDKL5_empty_2h	23.47	8.12	0.61	0.655197	0.68	0.624165
RYR2_siCDKL5_empty_4h	24.02	7.97	0.46	0.726986	0.53	0.692555
RYR2_siCDKL5_empty_8h	23.05	7.67	0.16	0.895025	0.23	0.852635
RYR2_siCDKL5_WT_NT	22.54	7.44	-0.07	1.04972	0	1
RYR2_siCDKL5_WT_2h	24.46	9.25	1.74	0.29937	1.81	0.285191
RYR2_siCDKL5_WT_4h	24.56	9.25	1.74	0.29937	1.81	0.285191
RYR2_siCDKL5_WT_8h	23.52	7.82	0.31	0.806642	0.38	0.768438
RYR2_siCDKL5_KD_NT	23	7.81	0.3	0.812252	0	1
RYR2_siCDKL5_KD_2h	23.39	7.71	0.2	0.870551	-0.1	1.07177
RYR2_siCDKL5_KD_4h	23.95	7.84	0.33	0.795536	0.03	0.97942
RYR2_siCDKL5_KD_8h	23.76	7.37	-0.14	1.10191	-0.44	1.3566
CYC_siSCR_empty_NT	15.49
CYC_siSCR_empty_2h	15.26
CYC_siSCR_empty_4h	15.33
CYC_siSCR_empty_8h	15.5
CYC_siCDKL5_empty_NT	15.47
CYC_siCDKL5_empty_2h	15.35
CYC_siCDKL5_empty_4h	16.05
CYC_siCDKL5_empty_8h	15.38
CYC_siCDKL5_WT_NT	15.1
CYC_siCDKL5_WT_2h	15.21
CYC_siCDKL5_WT_4h	15.31
CYC_siCDKL5_WT_8h	15.7
CYC_siCDKL5_KD_NT	15.19
CYC_siCDKL5_KD_2h	15.68
CYC_siCDKL5_KD_4h	16.11
CYC_siCDKL5_KD_8h	16.39
